# Supplementary material for: A network approach to elucidate and prioritize microbial dark matter in microbial communities
Source: ISME J. 2020 Sep 22;15(1):228–44. doi: 10.1038/s41396-020-00777-x (PMC7852563; doi:10.1038/s41396-020-00777-x)
Supplement: Supplementary file 2 — Supplementary Dataset S1 [file 41396_2020_777_MOESM2_ESM.xlsx]

## Sheet: Supp_Table1
SampleID	Location	Met_Type	Depth	pH	Elevation	Latitude	Longitude	SampleName	SinglePaired	ProjectName	Description	Publication
ERR1558002	Russia:Siberia_tundra	ARC	Missing	5.59	24	69.44	161.71	S3	SINGLE	ERP016735	Russia:Siberia_tundra_ARC_ERP016735_S3	https://pubmed.ncbi.nlm.nih.gov/24335828/
ERR1558003	Russia:Siberia_tundra	ARC	Missing	5.52	24	69.44	161.71	S4	SINGLE	ERP016735	Russia:Siberia_tundra_ARC_ERP016735_S4	https://pubmed.ncbi.nlm.nih.gov/24335828/
ERR1558008	Russia:Siberia_tundra	ARC	Missing	6.42	2	69.44	161.714	S9	SINGLE	ERP016735	Russia:Siberia_tundra_ARC_ERP016735_S9	https://pubmed.ncbi.nlm.nih.gov/24335828/
ERR1558010	Russia:Siberia_tundra	ARC	Missing	6.62	2	69.44	161.714	S11	SINGLE	ERP016735	Russia:Siberia_tundra_ARC_ERP016735_S11	https://pubmed.ncbi.nlm.nih.gov/24335828/
ERR1558011	Russia:Siberia_tundra	ARC	Missing	6.07	2	69.44	161.714	S12	SINGLE	ERP016735	Russia:Siberia_tundra_ARC_ERP016735_S12	https://pubmed.ncbi.nlm.nih.gov/24335828/
ERR1558012	Russia:Siberia_tundra	ARC	Missing	5.82	2	69.44	161.714	S13	SINGLE	ERP016735	Russia:Siberia_tundra_ARC_ERP016735_S13	https://pubmed.ncbi.nlm.nih.gov/24335828/
ERR1558014	Russia:Siberia_tundra	ARC	0.75	7.89	2	69.44	161.714	S15	SINGLE	ERP016735	Russia:Siberia_tundra_ARC_ERP016735_S15	https://pubmed.ncbi.nlm.nih.gov/24335828/
ERR1558015	Russia:Siberia_tundra	ARC	0.75	7.7	2	69.44	161.714	S16	SINGLE	ERP016735	Russia:Siberia_tundra_ARC_ERP016735_S16	https://pubmed.ncbi.nlm.nih.gov/24335828/
ERR1558017	Russia:Siberia_tundra	ARC	Missing	7.88	32	69.43	161.716	S18	SINGLE	ERP016735	Russia:Siberia_tundra_ARC_ERP016735_S18	https://pubmed.ncbi.nlm.nih.gov/24335828/
ERR1558018	Russia:Siberia_tundra	ARC	Missing	5.98	32	69.43	161.716	S19	SINGLE	ERP016735	Russia:Siberia_tundra_ARC_ERP016735_S19	https://pubmed.ncbi.nlm.nih.gov/24335828/
ERR1558019	Russia:Siberia_tundra	ARC	Missing	5.88	32	69.43	161.716	S20	SINGLE	ERP016735	Russia:Siberia_tundra_ARC_ERP016735_S20	https://pubmed.ncbi.nlm.nih.gov/24335828/
ERR1558020	Russia:Siberia_tundra	ARC	Missing	5.79	32	69.43	161.716	S21	SINGLE	ERP016735	Russia:Siberia_tundra_ARC_ERP016735_S21	https://pubmed.ncbi.nlm.nih.gov/24335828/
ERR1558022	Russia:Siberia_tundra	ARC	Missing	5.43	32	69.43	161.716	S23	SINGLE	ERP016735	Russia:Siberia_tundra_ARC_ERP016735_S23	https://pubmed.ncbi.nlm.nih.gov/24335828/
ERR1558030	Russia:Siberia_tundra	ARC	0.35	7.71	32	69.43	161.716	S31	SINGLE	ERP016735	Russia:Siberia_tundra_ARC_ERP016735_S31	https://pubmed.ncbi.nlm.nih.gov/24335828/
ERR1558032	Russia:Siberia_tundra	ARC	Missing	5.14	66	69.45	161.752	S33	SINGLE	ERP016735	Russia:Siberia_tundra_ARC_ERP016735_S33	https://pubmed.ncbi.nlm.nih.gov/24335828/
ERR1558033	Russia:Siberia_tundra	ARC	Missing	5.25	66	69.45	161.752	S34	SINGLE	ERP016735	Russia:Siberia_tundra_ARC_ERP016735_S34	https://pubmed.ncbi.nlm.nih.gov/24335828/
ERR1558034	Russia:Siberia_tundra	ARC	0.28	5.13	66	69.45	161.752	S35	SINGLE	ERP016735	Russia:Siberia_tundra_ARC_ERP016735_S35	https://pubmed.ncbi.nlm.nih.gov/24335828/
ERR1558035	Russia:Siberia_tundra	ARC	Missing	5.47	66	69.45	161.752	S36	SINGLE	ERP016735	Russia:Siberia_tundra_ARC_ERP016735_S36	https://pubmed.ncbi.nlm.nih.gov/24335828/
ERR1558036	Russia:Siberia_tundra	ARC	Missing	5.5	66	69.45	161.752	S37	SINGLE	ERP016735	Russia:Siberia_tundra_ARC_ERP016735_S37	https://pubmed.ncbi.nlm.nih.gov/24335828/
ERR1558037	Russia:Siberia_tundra	ARC	Missing	5.65	66	69.45	161.752	S38	SINGLE	ERP016735	Russia:Siberia_tundra_ARC_ERP016735_S38	https://pubmed.ncbi.nlm.nih.gov/24335828/
ERR1558038	Russia:Siberia_tundra	ARC	Missing	5.85	66	69.45	161.752	S39	SINGLE	ERP016735	Russia:Siberia_tundra_ARC_ERP016735_S39	https://pubmed.ncbi.nlm.nih.gov/24335828/
ERR1558039	Russia:Siberia_tundra	ARC	Missing	5.23	66	69.45	161.752	S40	SINGLE	ERP016735	Russia:Siberia_tundra_ARC_ERP016735_S40	https://pubmed.ncbi.nlm.nih.gov/24335828/
ERR1558040	Russia:Siberia_tundra	ARC	0.45	5.39	59	69.44	161.756	S41	SINGLE	ERP016735	Russia:Siberia_tundra_ARC_ERP016735_S41	https://pubmed.ncbi.nlm.nih.gov/24335828/
ERR1558041	Russia:Siberia_tundra	ARC	Missing	5.58	59	69.44	161.756	S42	SINGLE	ERP016735	Russia:Siberia_tundra_ARC_ERP016735_S42	https://pubmed.ncbi.nlm.nih.gov/24335828/
ERR1558042	Russia:Siberia_tundra	ARC	Missing	5.83	59	69.44	161.756	S43	SINGLE	ERP016735	Russia:Siberia_tundra_ARC_ERP016735_S43	https://pubmed.ncbi.nlm.nih.gov/24335828/
ERR1558043	Russia:Siberia_tundra	ARC	Missing	5.87	59	69.44	161.756	S44	SINGLE	ERP016735	Russia:Siberia_tundra_ARC_ERP016735_S44	https://pubmed.ncbi.nlm.nih.gov/24335828/
ERR1558044	Russia:Siberia_tundra	ARC	0.61	6.72	59	69.44	161.756	S45	SINGLE	ERP016735	Russia:Siberia_tundra_ARC_ERP016735_S45	https://pubmed.ncbi.nlm.nih.gov/24335828/
ERR1558045	Russia:Siberia_tundra	ARC	0.61	6.78	59	69.44	161.756	S46	SINGLE	ERP016735	Russia:Siberia_tundra_ARC_ERP016735_S46	https://pubmed.ncbi.nlm.nih.gov/24335828/
ERR1558046	Russia:Siberia_tundra	ARC	0.6	5.42	59	69.44	161.756	S47	SINGLE	ERP016735	Russia:Siberia_tundra_ARC_ERP016735_S47	https://pubmed.ncbi.nlm.nih.gov/24335828/
ERR1558048	Russia:Siberia_tundra	ARC	Missing	Missing	59	69.44	161.756	S49	SINGLE	ERP016735	Russia:Siberia_tundra_ARC_ERP016735_S49	https://pubmed.ncbi.nlm.nih.gov/24335828/
ERR1558049	Russia:Siberia_tundra	ARC	Missing	5.34	59	69.44	161.756	S50	SINGLE	ERP016735	Russia:Siberia_tundra_ARC_ERP016735_S50	https://pubmed.ncbi.nlm.nih.gov/24335828/
ERR1558050	Russia:Siberia_tundra	ARC	Missing	5.03	59	69.44	161.756	S51	SINGLE	ERP016735	Russia:Siberia_tundra_ARC_ERP016735_S51	https://pubmed.ncbi.nlm.nih.gov/24335828/
ERR1558051	Russia:Siberia_tundra	ARC	Missing	5.48	59	69.44	161.756	S52	SINGLE	ERP016735	Russia:Siberia_tundra_ARC_ERP016735_S52	https://pubmed.ncbi.nlm.nih.gov/24335828/
ERR1558052	Russia:Siberia_tundra	ARC	0.8	6.47	348	68.75	161.59	S53	SINGLE	ERP016735	Russia:Siberia_tundra_ARC_ERP016735_S53	https://pubmed.ncbi.nlm.nih.gov/24335828/
ERR1558053	Russia:Siberia_tundra	ARC	Missing	5.12	348	68.75	161.59	S54	SINGLE	ERP016735	Russia:Siberia_tundra_ARC_ERP016735_S54	https://pubmed.ncbi.nlm.nih.gov/24335828/
ERR1558054	Russia:Siberia_tundra	ARC	Missing	5.08	348	68.75	161.59	S55	SINGLE	ERP016735	Russia:Siberia_tundra_ARC_ERP016735_S55	https://pubmed.ncbi.nlm.nih.gov/24335828/
ERR1558055	Russia:Siberia_tundra	ARC	0.66	5.83	348	68.75	161.59	S56	SINGLE	ERP016735	Russia:Siberia_tundra_ARC_ERP016735_S56	https://pubmed.ncbi.nlm.nih.gov/24335828/
ERR1558056	Russia:Siberia_tundra	ARC	0.4-0.45	Missing	348	68.75	161.59	S57	SINGLE	ERP016735	Russia:Siberia_tundra_ARC_ERP016735_S57	https://pubmed.ncbi.nlm.nih.gov/24335828/
ERR1558057	Russia:Siberia_tundra	ARC	Missing	5.9	348	68.75	161.59	S58	SINGLE	ERP016735	Russia:Siberia_tundra_ARC_ERP016735_S58	https://pubmed.ncbi.nlm.nih.gov/24335828/
ERR1558058	Russia:Siberia_tundra	ARC	0.4	6.15	315	68.75	161.6	S59	SINGLE	ERP016735	Russia:Siberia_tundra_ARC_ERP016735_S59	https://pubmed.ncbi.nlm.nih.gov/24335828/
ERR1558059	Russia:Siberia_tundra	ARC	Missing	5.75	348	68.75	161.6	S60	SINGLE	ERP016735	Russia:Siberia_tundra_ARC_ERP016735_S60	https://pubmed.ncbi.nlm.nih.gov/24335828/
ERR1558060	Russia:Siberia_tundra	ARC	0.2-0.7	5.51	315	68.75	161.6	S61	SINGLE	ERP016735	Russia:Siberia_tundra_ARC_ERP016735_S61	https://pubmed.ncbi.nlm.nih.gov/24335828/
ERR1558061	Russia:Siberia_tundra	ARC	Missing	4.33	315	68.75	161.6	S62	SINGLE	ERP016735	Russia:Siberia_tundra_ARC_ERP016735_S62	https://pubmed.ncbi.nlm.nih.gov/24335828/
ERR1558062	Russia:Siberia_tundra	ARC	Missing	4.83	315	68.75	161.6	S63	SINGLE	ERP016735	Russia:Siberia_tundra_ARC_ERP016735_S63	https://pubmed.ncbi.nlm.nih.gov/24335828/
ERR1558063	Russia:Siberia_tundra	ARC	0.5	6.09	315	68.75	161.6	S64	SINGLE	ERP016735	Russia:Siberia_tundra_ARC_ERP016735_S64	https://pubmed.ncbi.nlm.nih.gov/24335828/
ERR1558064	Russia:Siberia_tundra	ARC	0.7-0.8	5.66	315	68.75	161.6	S65	SINGLE	ERP016735	Russia:Siberia_tundra_ARC_ERP016735_S65	https://pubmed.ncbi.nlm.nih.gov/24335828/
ERR1558065	Russia:Siberia_tundra	ARC	0.6	5.72	315	68.75	161.6	S66	SINGLE	ERP016735	Russia:Siberia_tundra_ARC_ERP016735_S66	https://pubmed.ncbi.nlm.nih.gov/24335828/
ERR1558067	Russia:Siberia_tundra	ARC	0.65	6.48	315	68.75	161.6	S68	SINGLE	ERP016735	Russia:Siberia_tundra_ARC_ERP016735_S68	https://pubmed.ncbi.nlm.nih.gov/24335828/
ERR1558068	Russia:Siberia_tundra	ARC	Missing	5.46	315	68.75	161.6	S69	SINGLE	ERP016735	Russia:Siberia_tundra_ARC_ERP016735_S69	https://pubmed.ncbi.nlm.nih.gov/24335828/
ERR1558069	Russia:Siberia_tundra	ARC	Missing	6.62	315	68.75	161.6	S70	SINGLE	ERP016735	Russia:Siberia_tundra_ARC_ERP016735_S70	https://pubmed.ncbi.nlm.nih.gov/24335828/
ERR1558070	Russia:Siberia_tundra	ARC	0-0.20	Missing	78	74.48	20.53	S71	SINGLE	ERP016735	Russia:Siberia_tundra_ARC_ERP016735_S71	https://pubmed.ncbi.nlm.nih.gov/24335828/
ERR1558071	Russia:Siberia_tundra	ARC	0.2-0.35	Missing	78	74.48	20.53	S72	SINGLE	ERP016735	Russia:Siberia_tundra_ARC_ERP016735_S72	https://pubmed.ncbi.nlm.nih.gov/24335828/
ERR1558072	Russia:Siberia_tundra	ARC	0.35-0.48	Missing	78	74.48	20.53	S73	SINGLE	ERP016735	Russia:Siberia_tundra_ARC_ERP016735_S73	https://pubmed.ncbi.nlm.nih.gov/24335828/
ERR1558073	Russia:Siberia_tundra	ARC	0.4-0.58	Missing	78	74.48	20.53	S74	SINGLE	ERP016735	Russia:Siberia_tundra_ARC_ERP016735_S74	https://pubmed.ncbi.nlm.nih.gov/24335828/
ERR1558074	Russia:Siberia_tundra	ARC	0-0.3	Missing	77.5	74.48	20.53	S75	SINGLE	ERP016735	Russia:Siberia_tundra_ARC_ERP016735_S75	https://pubmed.ncbi.nlm.nih.gov/24335828/
ERR1558075	Russia:Siberia_tundra	ARC	0.3-0.38	Missing	77.5	74.48	20.53	S76	SINGLE	ERP016735	Russia:Siberia_tundra_ARC_ERP016735_S76	https://pubmed.ncbi.nlm.nih.gov/24335828/
ERR1558076	Russia:Siberia_tundra	ARC	0.38-0.48	Missing	77.5	74.48	20.53	S77	SINGLE	ERP016735	Russia:Siberia_tundra_ARC_ERP016735_S77	https://pubmed.ncbi.nlm.nih.gov/24335828/
ERR1558077	Russia:Siberia_tundra	ARC	0-0.3	Missing	60.9	74.48	20.56	S78	SINGLE	ERP016735	Russia:Siberia_tundra_ARC_ERP016735_S78	https://pubmed.ncbi.nlm.nih.gov/24335828/
ERR1558078	Russia:Siberia_tundra	ARC	0.30-0.37	Missing	60.9	74.48	20.56	S79	SINGLE	ERP016735	Russia:Siberia_tundra_ARC_ERP016735_S79	https://pubmed.ncbi.nlm.nih.gov/24335828/
ERR1558079	Russia:Siberia_tundra	ARC	0.37-0.42	Missing	60.9	74.48	20.56	S80	SINGLE	ERP016735	Russia:Siberia_tundra_ARC_ERP016735_S80	https://pubmed.ncbi.nlm.nih.gov/24335828/
ERR1558080	Russia:Siberia_tundra	ARC	0.35-0.4	Missing	60.8	74.48	20.557	S81	SINGLE	ERP016735	Russia:Siberia_tundra_ARC_ERP016735_S81	https://pubmed.ncbi.nlm.nih.gov/24335828/
ERR1558081	Russia:Siberia_tundra	ARC	0.4-0.45	Missing	60.8	74.48	20.557	S82	SINGLE	ERP016735	Russia:Siberia_tundra_ARC_ERP016735_S82	https://pubmed.ncbi.nlm.nih.gov/24335828/
ERR1558082	Russia:Siberia_tundra	ARC	0.46-0.65	Missing	60.8	74.48	20.557	S83	SINGLE	ERP016735	Russia:Siberia_tundra_ARC_ERP016735_S83	https://pubmed.ncbi.nlm.nih.gov/24335828/
ERR1558083	Russia:Siberia_tundra	ARC	0.49-0.54	Missing	60.8	74.48	20.557	S84	SINGLE	ERP016735	Russia:Siberia_tundra_ARC_ERP016735_S84	https://pubmed.ncbi.nlm.nih.gov/24335828/
ERR1558084	Russia:Siberia_tundra	ARC	0-0.20	Missing	19.9	74.46	20.5459	S85	SINGLE	ERP016735	Russia:Siberia_tundra_ARC_ERP016735_S85	https://pubmed.ncbi.nlm.nih.gov/24335828/
ERR1558085	Russia:Siberia_tundra	ARC	0.10-0.40	Missing	19.9	74.46	20.5459	S86	SINGLE	ERP016735	Russia:Siberia_tundra_ARC_ERP016735_S86	https://pubmed.ncbi.nlm.nih.gov/24335828/
ERR1558086	Russia:Siberia_tundra	ARC	0.30-0.46	Missing	20.2	74.46	20.5459	S87	SINGLE	ERP016735	Russia:Siberia_tundra_ARC_ERP016735_S87	https://pubmed.ncbi.nlm.nih.gov/24335828/
ERR1558087	Russia:Siberia_tundra	ARC	0-0.15	Missing	20.2	74.46	20.5464	S88	SINGLE	ERP016735	Russia:Siberia_tundra_ARC_ERP016735_S88	https://pubmed.ncbi.nlm.nih.gov/24335828/
ERR1558088	Russia:Siberia_tundra	ARC	0.30-0.40	Missing	20.2	74.46	20.5459	S89	SINGLE	ERP016735	Russia:Siberia_tundra_ARC_ERP016735_S89	https://pubmed.ncbi.nlm.nih.gov/24335828/
ERR1558089	Russia:Siberia_tundra	ARC	0.42-0.50	Missing	20.2	74.46	20.5459	S90	SINGLE	ERP016735	Russia:Siberia_tundra_ARC_ERP016735_S90	https://pubmed.ncbi.nlm.nih.gov/24335828/
ERR1742399	Canada:Darring Lake	ARC	0-0.1	416	3.9	64.87	-111.58	S1	SINGLE	ERP020023	Canada:Darring Lake_ARC_ERP020023_S1	NA
ERR1742400	Canada:Arctic tundra	ARC	0-0.1	16	6.7	69.33	-138.74	S2	SINGLE	ERP020023	Canada:Arctic tundra_ARC_ERP020023_S2	NA
ERR1753788	Antarctica_McMurdoValley	ARC	15	Missing	57	-77.44	162.189	S40	SINGLE	ERP020508	Antarctica_McMurdoValley_ARC_ERP020508_S40	https://pubmed.ncbi.nlm.nih.gov/21390078/
ERR1753789	Antarctica_McMurdoValley	ARC	18	Missing	57	-77.44	162.189	S41	SINGLE	ERP020508	Antarctica_McMurdoValley_ARC_ERP020508_S41	https://pubmed.ncbi.nlm.nih.gov/21390078/
ERR1753790	Antarctica_McMurdoValley	ARC	18	Missing	57	-77.44	162.189	S42	SINGLE	ERP020508	Antarctica_McMurdoValley_ARC_ERP020508_S42	https://pubmed.ncbi.nlm.nih.gov/21390078/
ERR1753791	Antarctica_McMurdoValley	ARC	18	Missing	57	-77.44	162.189	S43	SINGLE	ERP020508	Antarctica_McMurdoValley_ARC_ERP020508_S43	https://pubmed.ncbi.nlm.nih.gov/21390078/
ERR1753792	Antarctica_McMurdoValley	ARC	18	Missing	57	-77.44	162.189	S44	SINGLE	ERP020508	Antarctica_McMurdoValley_ARC_ERP020508_S44	https://pubmed.ncbi.nlm.nih.gov/21390078/
ERR1753793	Antarctica_McMurdoValley	ARC	45	Missing	123	-77.32	161.405	S45	SINGLE	ERP020508	Antarctica_McMurdoValley_ARC_ERP020508_S45	https://pubmed.ncbi.nlm.nih.gov/21390078/
ERR1753794	Antarctica_McMurdoValley	ARC	45	Missing	123	-77.32	161.405	S46	SINGLE	ERP020508	Antarctica_McMurdoValley_ARC_ERP020508_S46	https://pubmed.ncbi.nlm.nih.gov/21390078/
ERR1753795	Antarctica_McMurdoValley	ARC	65	Missing	123	-77.32	161.405	S47	SINGLE	ERP020508	Antarctica_McMurdoValley_ARC_ERP020508_S47	https://pubmed.ncbi.nlm.nih.gov/21390078/
ERR1753796	Antarctica_McMurdoValley	ARC	65	Missing	123	-77.32	161.405	S48	SINGLE	ERP020508	Antarctica_McMurdoValley_ARC_ERP020508_S48	https://pubmed.ncbi.nlm.nih.gov/21390078/
ERR1753797	Antarctica_McMurdoValley	ARC	6	Missing	18	-77.36	163.743	S49	SINGLE	ERP020508	Antarctica_McMurdoValley_ARC_ERP020508_S49	https://pubmed.ncbi.nlm.nih.gov/21390078/
ERR1753798	Antarctica_McMurdoValley	ARC	6	Missing	18	-77.36	163.743	S50	SINGLE	ERP020508	Antarctica_McMurdoValley_ARC_ERP020508_S50	https://pubmed.ncbi.nlm.nih.gov/21390078/
ERR1753799	Antarctica_McMurdoValley	ARC	7	Missing	18	-77.36	163.743	S51	SINGLE	ERP020508	Antarctica_McMurdoValley_ARC_ERP020508_S51	https://pubmed.ncbi.nlm.nih.gov/21390078/
ERR1753800	Antarctica_McMurdoValley	ARC	7	Missing	18	-77.36	163.743	S52	SINGLE	ERP020508	Antarctica_McMurdoValley_ARC_ERP020508_S52	https://pubmed.ncbi.nlm.nih.gov/21390078/
ERR1753801	Antarctica_McMurdoValley	ARC	9	Missing	18	-77.36	163.743	S53	SINGLE	ERP020508	Antarctica_McMurdoValley_ARC_ERP020508_S53	https://pubmed.ncbi.nlm.nih.gov/21390078/
ERR1753802	Antarctica_McMurdoValley	ARC	9	Missing	18	-77.36	163.743	S54	SINGLE	ERP020508	Antarctica_McMurdoValley_ARC_ERP020508_S54	https://pubmed.ncbi.nlm.nih.gov/21390078/
ERR1753803	Antarctica_McMurdoValley	ARC	18	Missing	57	-77.44	162.189	S55	SINGLE	ERP020508	Antarctica_McMurdoValley_ARC_ERP020508_S55	https://pubmed.ncbi.nlm.nih.gov/21390078/
ERR1753804	Antarctica_McMurdoValley	ARC	6	Missing	57	-77.44	162.189	S56	SINGLE	ERP020508	Antarctica_McMurdoValley_ARC_ERP020508_S56	https://pubmed.ncbi.nlm.nih.gov/21390078/
ERR1753805	Antarctica_McMurdoValley	ARC	6	Missing	57	-77.44	162.189	S57	SINGLE	ERP020508	Antarctica_McMurdoValley_ARC_ERP020508_S57	https://pubmed.ncbi.nlm.nih.gov/21390078/
ERR1753806	Antarctica_McMurdoValley	ARC	15	Missing	57	-77.44	162.189	S58	SINGLE	ERP020508	Antarctica_McMurdoValley_ARC_ERP020508_S58	https://pubmed.ncbi.nlm.nih.gov/21390078/
ERR1753807	Antarctica_McMurdoValley	ARC	15	Missing	57	-77.44	162.189	S59	SINGLE	ERP020508	Antarctica_McMurdoValley_ARC_ERP020508_S59	https://pubmed.ncbi.nlm.nih.gov/21390078/
ERR1753808	Antarctica_McMurdoValley	ARC	18	Missing	57	-77.44	162.189	S60	SINGLE	ERP020508	Antarctica_McMurdoValley_ARC_ERP020508_S60	https://pubmed.ncbi.nlm.nih.gov/21390078/
ERR1753809	Antarctica_McMurdoValley	ARC	18	Missing	57	-77.44	162.189	S61	SINGLE	ERP020508	Antarctica_McMurdoValley_ARC_ERP020508_S61	https://pubmed.ncbi.nlm.nih.gov/21390078/
ERR1753810	Antarctica_McMurdoValley	ARC	18	Missing	57	-77.44	162.189	S62	SINGLE	ERP020508	Antarctica_McMurdoValley_ARC_ERP020508_S62	https://pubmed.ncbi.nlm.nih.gov/21390078/
ERR1753811	Antarctica_McMurdoValley	ARC	18	Missing	57	-77.44	162.189	S63	SINGLE	ERP020508	Antarctica_McMurdoValley_ARC_ERP020508_S63	https://pubmed.ncbi.nlm.nih.gov/21390078/
ERR1753812	Antarctica_McMurdoValley	ARC	65	Missing	123	-77.32	161.405	S64	SINGLE	ERP020508	Antarctica_McMurdoValley_ARC_ERP020508_S64	https://pubmed.ncbi.nlm.nih.gov/21390078/
ERR1753813	Antarctica_McMurdoValley	ARC	65	Missing	123	-77.32	161.405	S65	SINGLE	ERP020508	Antarctica_McMurdoValley_ARC_ERP020508_S65	https://pubmed.ncbi.nlm.nih.gov/21390078/
ERR1753814	Antarctica_McMurdoValley	ARC	6	Missing	18	-77.36	163.743	S66	SINGLE	ERP020508	Antarctica_McMurdoValley_ARC_ERP020508_S66	https://pubmed.ncbi.nlm.nih.gov/21390078/
ERR1753815	Antarctica_McMurdoValley	ARC	6	Missing	18	-77.36	163.743	S67	SINGLE	ERP020508	Antarctica_McMurdoValley_ARC_ERP020508_S67	https://pubmed.ncbi.nlm.nih.gov/21390078/
ERR1753816	Antarctica_McMurdoValley	ARC	9	Missing	18	-77.36	163.743	S68	SINGLE	ERP020508	Antarctica_McMurdoValley_ARC_ERP020508_S68	https://pubmed.ncbi.nlm.nih.gov/21390078/
ERR1753817	Antarctica_McMurdoValley	ARC	9	Missing	18	-77.36	163.743	S69	SINGLE	ERP020508	Antarctica_McMurdoValley_ARC_ERP020508_S69	https://pubmed.ncbi.nlm.nih.gov/21390078/
ERR1753818	Antarctica_McMurdoValley	ARC	6	Missing	57	-77.44	162.189	S70	SINGLE	ERP020508	Antarctica_McMurdoValley_ARC_ERP020508_S70	https://pubmed.ncbi.nlm.nih.gov/21390078/
ERR1753819	Antarctica_McMurdoValley	ARC	6	Missing	57	-77.44	162.189	S71	SINGLE	ERP020508	Antarctica_McMurdoValley_ARC_ERP020508_S71	https://pubmed.ncbi.nlm.nih.gov/21390078/
ERR1753820	Antarctica_McMurdoValley	ARC	15	Missing	57	-77.44	162.189	S72	SINGLE	ERP020508	Antarctica_McMurdoValley_ARC_ERP020508_S72	https://pubmed.ncbi.nlm.nih.gov/21390078/
ERR1753821	Antarctica_McMurdoValley	ARC	15	Missing	57	-77.44	162.189	S73	SINGLE	ERP020508	Antarctica_McMurdoValley_ARC_ERP020508_S73	https://pubmed.ncbi.nlm.nih.gov/21390078/
ERR1753822	Antarctica_McMurdoValley	ARC	18	Missing	123	-77.44	162.189	S74	SINGLE	ERP020508	Antarctica_McMurdoValley_ARC_ERP020508_S74	https://pubmed.ncbi.nlm.nih.gov/21390078/
ERR1753823	Antarctica_McMurdoValley	ARC	18	Missing	123	-77.44	162.189	S75	SINGLE	ERP020508	Antarctica_McMurdoValley_ARC_ERP020508_S75	https://pubmed.ncbi.nlm.nih.gov/21390078/
ERR1753824	Antarctica_McMurdoValley	ARC	35	Missing	123	-77.32	161.405	S76	SINGLE	ERP020508	Antarctica_McMurdoValley_ARC_ERP020508_S76	https://pubmed.ncbi.nlm.nih.gov/21390078/
ERR1753825	Antarctica_McMurdoValley	ARC	35	Missing	123	-77.32	161.405	S77	SINGLE	ERP020508	Antarctica_McMurdoValley_ARC_ERP020508_S77	https://pubmed.ncbi.nlm.nih.gov/21390078/
ERR1753826	Antarctica_McMurdoValley	ARC	45	Missing	123	-77.32	161.405	S78	SINGLE	ERP020508	Antarctica_McMurdoValley_ARC_ERP020508_S78	https://pubmed.ncbi.nlm.nih.gov/21390078/
ERR1753827	Antarctica_McMurdoValley	ARC	45	Missing	123	-77.32	161.405	S79	SINGLE	ERP020508	Antarctica_McMurdoValley_ARC_ERP020508_S79	https://pubmed.ncbi.nlm.nih.gov/21390078/
ERR1753828	Antarctica_McMurdoValley	ARC	65	Missing	123	-77.32	161.405	S80	SINGLE	ERP020508	Antarctica_McMurdoValley_ARC_ERP020508_S80	https://pubmed.ncbi.nlm.nih.gov/21390078/
ERR1753829	Antarctica_McMurdoValley	ARC	65	Missing	123	-77.32	161.405	S81	SINGLE	ERP020508	Antarctica_McMurdoValley_ARC_ERP020508_S81	https://pubmed.ncbi.nlm.nih.gov/21390078/
ERR1753830	Antarctica_McMurdoValley	ARC	20	Missing	123	-77.32	161.405	S82	SINGLE	ERP020508	Antarctica_McMurdoValley_ARC_ERP020508_S82	https://pubmed.ncbi.nlm.nih.gov/21390078/
ERR1753831	Antarctica_McMurdoValley	ARC	20	Missing	123	-77.32	161.405	S83	SINGLE	ERP020508	Antarctica_McMurdoValley_ARC_ERP020508_S83	https://pubmed.ncbi.nlm.nih.gov/21390078/
ERR1753832	Antarctica_McMurdoValley	ARC	35	Missing	123	-77.32	161.405	S84	SINGLE	ERP020508	Antarctica_McMurdoValley_ARC_ERP020508_S84	https://pubmed.ncbi.nlm.nih.gov/21390078/
ERR1753833	Antarctica_McMurdoValley	ARC	35	Missing	123	-77.32	161.405	S85	SINGLE	ERP020508	Antarctica_McMurdoValley_ARC_ERP020508_S85	https://pubmed.ncbi.nlm.nih.gov/21390078/
ERR1753834	Antarctica_McMurdoValley	ARC	45	Missing	123	-77.32	161.405	S86	SINGLE	ERP020508	Antarctica_McMurdoValley_ARC_ERP020508_S86	https://pubmed.ncbi.nlm.nih.gov/21390078/
ERR1753835	Antarctica_McMurdoValley	ARC	45	Missing	123	-77.32	161.405	S87	SINGLE	ERP020508	Antarctica_McMurdoValley_ARC_ERP020508_S87	https://pubmed.ncbi.nlm.nih.gov/21390078/
ERR1753836	Antarctica_McMurdoValley	ARC	65	Missing	123	-77.32	161.405	S88	SINGLE	ERP020508	Antarctica_McMurdoValley_ARC_ERP020508_S88	https://pubmed.ncbi.nlm.nih.gov/21390078/
ERR1753837	Antarctica_McMurdoValley	ARC	65	Missing	123	-77.32	161.405	S89	SINGLE	ERP020508	Antarctica_McMurdoValley_ARC_ERP020508_S89	https://pubmed.ncbi.nlm.nih.gov/21390078/
ERR1865260	Arctic Ocean	ARC	Missing	Missing	Missing	Missing	Missing	S2	PAIRED	ERP021654	Arctic Ocean_ARC_ERP021654_S2	NA
ERR1865261	Arctic Ocean	ARC	Missing	Missing	Missing	Missing	Missing	S3	PAIRED	ERP021654	Arctic Ocean_ARC_ERP021654_S3	NA
ERR1865262	Arctic Ocean	ARC	Missing	Missing	Missing	Missing	Missing	S4	PAIRED	ERP021654	Arctic Ocean_ARC_ERP021654_S4	NA
ERR1865263	Arctic Ocean	ARC	Missing	Missing	Missing	Missing	Missing	S5	PAIRED	ERP021654	Arctic Ocean_ARC_ERP021654_S5	NA
ERR1865264	Arctic Ocean	ARC	Missing	Missing	Missing	Missing	Missing	S6	PAIRED	ERP021654	Arctic Ocean_ARC_ERP021654_S6	NA
ERR1865265	Arctic Ocean	ARC	Missing	Missing	Missing	Missing	Missing	S7	PAIRED	ERP021654	Arctic Ocean_ARC_ERP021654_S7	NA
ERR1865266	Arctic Ocean	ARC	Missing	Missing	Missing	Missing	Missing	S8	PAIRED	ERP021654	Arctic Ocean_ARC_ERP021654_S8	NA
ERR1865267	Arctic Ocean	ARC	Missing	Missing	Missing	Missing	Missing	S9	PAIRED	ERP021654	Arctic Ocean_ARC_ERP021654_S9	NA
ERR1865268	Arctic Ocean	ARC	Missing	Missing	Missing	Missing	Missing	S10	PAIRED	ERP021654	Arctic Ocean_ARC_ERP021654_S10	NA
ERR1865269	Arctic Ocean	ARC	Missing	Missing	Missing	Missing	Missing	S11	PAIRED	ERP021654	Arctic Ocean_ARC_ERP021654_S11	NA
ERR1865270	Arctic Ocean	ARC	Missing	Missing	Missing	Missing	Missing	S12	PAIRED	ERP021654	Arctic Ocean_ARC_ERP021654_S12	NA
ERR1865271	Arctic Ocean	ARC	Missing	Missing	Missing	Missing	Missing	S13	PAIRED	ERP021654	Arctic Ocean_ARC_ERP021654_S13	NA
ERR1865272	Arctic Ocean	ARC	Missing	Missing	Missing	Missing	Missing	S14	PAIRED	ERP021654	Arctic Ocean_ARC_ERP021654_S14	NA
ERR1865273	Arctic Ocean	ARC	Missing	Missing	Missing	Missing	Missing	S15	PAIRED	ERP021654	Arctic Ocean_ARC_ERP021654_S15	NA
ERR1865274	Arctic Ocean	ARC	Missing	Missing	Missing	Missing	Missing	S16	PAIRED	ERP021654	Arctic Ocean_ARC_ERP021654_S16	NA
ERR1865275	Arctic Ocean	ARC	Missing	Missing	Missing	Missing	Missing	S17	PAIRED	ERP021654	Arctic Ocean_ARC_ERP021654_S17	NA
ERR1865276	Arctic Ocean	ARC	Missing	Missing	Missing	Missing	Missing	S18	PAIRED	ERP021654	Arctic Ocean_ARC_ERP021654_S18	NA
ERR1865277	Arctic Ocean	ARC	Missing	Missing	Missing	Missing	Missing	S19	PAIRED	ERP021654	Arctic Ocean_ARC_ERP021654_S19	NA
ERR1865278	Arctic Ocean	ARC	Missing	Missing	Missing	Missing	Missing	S20	PAIRED	ERP021654	Arctic Ocean_ARC_ERP021654_S20	NA
ERR1865279	Arctic Ocean	ARC	Missing	Missing	Missing	Missing	Missing	S21	PAIRED	ERP021654	Arctic Ocean_ARC_ERP021654_S21	NA
ERR1865280	Arctic Ocean	ARC	Missing	Missing	Missing	Missing	Missing	S22	PAIRED	ERP021654	Arctic Ocean_ARC_ERP021654_S22	NA
ERR1865281	Arctic Ocean	ARC	Missing	Missing	Missing	Missing	Missing	S23	PAIRED	ERP021654	Arctic Ocean_ARC_ERP021654_S23	NA
ERR1865282	Arctic Ocean	ARC	Missing	Missing	Missing	Missing	Missing	S24	PAIRED	ERP021654	Arctic Ocean_ARC_ERP021654_S24	NA
ERR1865283	Arctic Ocean	ARC	Missing	Missing	Missing	Missing	Missing	S25	PAIRED	ERP021654	Arctic Ocean_ARC_ERP021654_S25	NA
ERR1865284	Arctic Ocean	ARC	Missing	Missing	Missing	Missing	Missing	S26	PAIRED	ERP021654	Arctic Ocean_ARC_ERP021654_S26	NA
ERR1865285	Arctic Ocean	ARC	Missing	Missing	Missing	Missing	Missing	S27	PAIRED	ERP021654	Arctic Ocean_ARC_ERP021654_S27	NA
ERR1865286	Arctic Ocean	ARC	Missing	Missing	Missing	Missing	Missing	S28	PAIRED	ERP021654	Arctic Ocean_ARC_ERP021654_S28	NA
ERR1865287	Arctic Ocean	ARC	Missing	Missing	Missing	Missing	Missing	S29	PAIRED	ERP021654	Arctic Ocean_ARC_ERP021654_S29	NA
ERR1865288	Arctic Ocean	ARC	Missing	Missing	Missing	Missing	Missing	S30	PAIRED	ERP021654	Arctic Ocean_ARC_ERP021654_S30	NA
ERR1865289	Arctic Ocean	ARC	Missing	Missing	Missing	Missing	Missing	S31	PAIRED	ERP021654	Arctic Ocean_ARC_ERP021654_S31	NA
ERR1865290	Arctic Ocean	ARC	Missing	Missing	Missing	Missing	Missing	S32	PAIRED	ERP021654	Arctic Ocean_ARC_ERP021654_S32	NA
ERR1865291	Arctic Ocean	ARC	Missing	Missing	Missing	Missing	Missing	S33	PAIRED	ERP021654	Arctic Ocean_ARC_ERP021654_S33	NA
ERR1865292	Arctic Ocean	ARC	Missing	Missing	Missing	Missing	Missing	S34	PAIRED	ERP021654	Arctic Ocean_ARC_ERP021654_S34	NA
ERR1865293	Arctic Ocean	ARC	Missing	Missing	Missing	Missing	Missing	S35	PAIRED	ERP021654	Arctic Ocean_ARC_ERP021654_S35	NA
ERR1865294	Arctic Ocean	ARC	Missing	Missing	Missing	Missing	Missing	S36	PAIRED	ERP021654	Arctic Ocean_ARC_ERP021654_S36	NA
ERR1865295	Arctic Ocean	ARC	Missing	Missing	Missing	Missing	Missing	S37	PAIRED	ERP021654	Arctic Ocean_ARC_ERP021654_S37	NA
ERR1865296	Arctic Ocean	ARC	Missing	Missing	Missing	Missing	Missing	S38	PAIRED	ERP021654	Arctic Ocean_ARC_ERP021654_S38	NA
ERR1865297	Arctic Ocean	ARC	Missing	Missing	Missing	Missing	Missing	S39	PAIRED	ERP021654	Arctic Ocean_ARC_ERP021654_S39	NA
ERR1865298	Arctic Ocean	ARC	Missing	Missing	Missing	Missing	Missing	S40	PAIRED	ERP021654	Arctic Ocean_ARC_ERP021654_S40	NA
ERR1865299	Arctic Ocean	ARC	Missing	Missing	Missing	Missing	Missing	S41	PAIRED	ERP021654	Arctic Ocean_ARC_ERP021654_S41	NA
ERR1865300	Arctic Ocean	ARC	Missing	Missing	Missing	Missing	Missing	S42	PAIRED	ERP021654	Arctic Ocean_ARC_ERP021654_S42	NA
ERR1865301	Arctic Ocean	ARC	Missing	Missing	Missing	Missing	Missing	S43	PAIRED	ERP021654	Arctic Ocean_ARC_ERP021654_S43	NA
ERR1865302	Arctic Ocean	ARC	Missing	Missing	Missing	Missing	Missing	S44	PAIRED	ERP021654	Arctic Ocean_ARC_ERP021654_S44	NA
ERR1865303	Arctic Ocean	ARC	Missing	Missing	Missing	Missing	Missing	S45	PAIRED	ERP021654	Arctic Ocean_ARC_ERP021654_S45	NA
ERR1865304	Arctic Ocean	ARC	Missing	Missing	Missing	Missing	Missing	S46	PAIRED	ERP021654	Arctic Ocean_ARC_ERP021654_S46	NA
ERR1865305	Arctic Ocean	ARC	Missing	Missing	Missing	Missing	Missing	S47	PAIRED	ERP021654	Arctic Ocean_ARC_ERP021654_S47	NA
ERR1865306	Arctic Ocean	ARC	Missing	Missing	Missing	Missing	Missing	S48	PAIRED	ERP021654	Arctic Ocean_ARC_ERP021654_S48	NA
ERR1865307	Arctic Ocean	ARC	Missing	Missing	Missing	Missing	Missing	S49	PAIRED	ERP021654	Arctic Ocean_ARC_ERP021654_S49	NA
ERR1865308	Arctic Ocean	ARC	Missing	Missing	Missing	Missing	Missing	S50	PAIRED	ERP021654	Arctic Ocean_ARC_ERP021654_S50	NA
ERR1865309	Arctic Ocean	ARC	Missing	Missing	Missing	Missing	Missing	S51	PAIRED	ERP021654	Arctic Ocean_ARC_ERP021654_S51	NA
ERR1865310	Arctic Ocean	ARC	Missing	Missing	Missing	Missing	Missing	S52	PAIRED	ERP021654	Arctic Ocean_ARC_ERP021654_S52	NA
ERR1865311	Arctic Ocean	ARC	Missing	Missing	Missing	Missing	Missing	S53	PAIRED	ERP021654	Arctic Ocean_ARC_ERP021654_S53	NA
ERR1865312	Arctic Ocean	ARC	Missing	Missing	Missing	Missing	Missing	S54	PAIRED	ERP021654	Arctic Ocean_ARC_ERP021654_S54	NA
ERR1865313	Arctic Ocean	ARC	Missing	Missing	Missing	Missing	Missing	S55	PAIRED	ERP021654	Arctic Ocean_ARC_ERP021654_S55	NA
ERR1865314	Arctic Ocean	ARC	Missing	Missing	Missing	Missing	Missing	S56	PAIRED	ERP021654	Arctic Ocean_ARC_ERP021654_S56	NA
ERR1865315	Arctic Ocean	ARC	Missing	Missing	Missing	Missing	Missing	S57	PAIRED	ERP021654	Arctic Ocean_ARC_ERP021654_S57	NA
ERR1865316	Arctic Ocean	ARC	Missing	Missing	Missing	Missing	Missing	S58	PAIRED	ERP021654	Arctic Ocean_ARC_ERP021654_S58	NA
ERR1865317	Arctic Ocean	ARC	Missing	Missing	Missing	Missing	Missing	S59	PAIRED	ERP021654	Arctic Ocean_ARC_ERP021654_S59	NA
ERR1865318	Arctic Ocean	ARC	Missing	Missing	Missing	Missing	Missing	S60	PAIRED	ERP021654	Arctic Ocean_ARC_ERP021654_S60	NA
ERR1865319	Arctic Ocean	ARC	Missing	Missing	Missing	Missing	Missing	S61	PAIRED	ERP021654	Arctic Ocean_ARC_ERP021654_S61	NA
ERR1865320	Arctic Ocean	ARC	Missing	Missing	Missing	Missing	Missing	S62	PAIRED	ERP021654	Arctic Ocean_ARC_ERP021654_S62	NA
ERR1865321	Arctic Ocean	ARC	Missing	Missing	Missing	Missing	Missing	S63	PAIRED	ERP021654	Arctic Ocean_ARC_ERP021654_S63	NA
ERR1865322	Arctic Ocean	ARC	Missing	Missing	Missing	Missing	Missing	S64	PAIRED	ERP021654	Arctic Ocean_ARC_ERP021654_S64	NA
ERR1865323	Arctic Ocean	ARC	Missing	Missing	Missing	Missing	Missing	S65	PAIRED	ERP021654	Arctic Ocean_ARC_ERP021654_S65	NA
ERR1865324	Arctic Ocean	ARC	Missing	Missing	Missing	Missing	Missing	S66	PAIRED	ERP021654	Arctic Ocean_ARC_ERP021654_S66	NA
ERR1865325	Arctic Ocean	ARC	Missing	Missing	Missing	Missing	Missing	S67	PAIRED	ERP021654	Arctic Ocean_ARC_ERP021654_S67	NA
ERR1865326	Arctic Ocean	ARC	Missing	Missing	Missing	Missing	Missing	S68	PAIRED	ERP021654	Arctic Ocean_ARC_ERP021654_S68	NA
ERR1865327	Arctic Ocean	ARC	Missing	Missing	Missing	Missing	Missing	S69	PAIRED	ERP021654	Arctic Ocean_ARC_ERP021654_S69	NA
ERR1865328	Arctic Ocean	ARC	Missing	Missing	Missing	Missing	Missing	S70	PAIRED	ERP021654	Arctic Ocean_ARC_ERP021654_S70	NA
ERR1865329	Arctic Ocean	ARC	Missing	Missing	Missing	Missing	Missing	S71	PAIRED	ERP021654	Arctic Ocean_ARC_ERP021654_S71	NA
ERR2372889	Arctic	ARC	50	6.003	Missing	Missing	Missing	S75	PAIRED	ERP107333	Arctic_ARC_ERP107333_S75	NA
ERR2372890	Arctic	ARC	20	4.495	Missing	Missing	Missing	S76	PAIRED	ERP107333	Arctic_ARC_ERP107333_S76	NA
ERR2372891	Arctic	ARC	5	3.4	Missing	Missing	Missing	S77	PAIRED	ERP107333	Arctic_ARC_ERP107333_S77	NA
ERR2372892	Arctic	ARC	20	4.42	Missing	Missing	Missing	S78	PAIRED	ERP107333	Arctic_ARC_ERP107333_S78	NA
ERR2372893	Arctic	ARC	40	5.9	Missing	Missing	Missing	S79	PAIRED	ERP107333	Arctic_ARC_ERP107333_S79	NA
ERR2372894	Arctic	ARC	10	3.7	Missing	Missing	Missing	S80	PAIRED	ERP107333	Arctic_ARC_ERP107333_S80	NA
ERR2372895	Arctic	ARC	20	5.37	Missing	Missing	Missing	S81	PAIRED	ERP107333	Arctic_ARC_ERP107333_S81	NA
ERR2372896	Arctic	ARC	20	4.95	Missing	Missing	Missing	S82	PAIRED	ERP107333	Arctic_ARC_ERP107333_S82	NA
ERR2372897	Arctic	ARC	30	5.65	Missing	Missing	Missing	S83	PAIRED	ERP107333	Arctic_ARC_ERP107333_S83	NA
ERR2372898	Arctic	ARC	40	5.59	Missing	Missing	Missing	S84	PAIRED	ERP107333	Arctic_ARC_ERP107333_S84	NA
ERR2372899	Arctic	ARC	5	3.36	Missing	Missing	Missing	S85	PAIRED	ERP107333	Arctic_ARC_ERP107333_S85	NA
ERR2372900	Arctic	ARC	20	4.335	Missing	Missing	Missing	S86	PAIRED	ERP107333	Arctic_ARC_ERP107333_S86	NA
ERR2372901	Arctic	ARC	5	3.68	Missing	Missing	Missing	S87	PAIRED	ERP107333	Arctic_ARC_ERP107333_S87	NA
ERR2372902	Arctic	ARC	50	5.78	Missing	Missing	Missing	S88	PAIRED	ERP107333	Arctic_ARC_ERP107333_S88	NA
ERR2372903	Arctic	ARC	5	3.4	Missing	Missing	Missing	S89	PAIRED	ERP107333	Arctic_ARC_ERP107333_S89	NA
ERR2372904	Arctic	ARC	10	3.84	Missing	Missing	Missing	S90	PAIRED	ERP107333	Arctic_ARC_ERP107333_S90	NA
ERR2372905	Arctic	ARC	10	3.41	Missing	Missing	Missing	S91	PAIRED	ERP107333	Arctic_ARC_ERP107333_S91	NA
ERR2372906	Arctic	ARC	20	5.215	Missing	Missing	Missing	S92	PAIRED	ERP107333	Arctic_ARC_ERP107333_S92	NA
ERR2372907	Arctic	ARC	5	3.42	Missing	Missing	Missing	S93	PAIRED	ERP107333	Arctic_ARC_ERP107333_S93	NA
ERR2372908	Arctic	ARC	60	6.09	Missing	Missing	Missing	S94	PAIRED	ERP107333	Arctic_ARC_ERP107333_S94	NA
ERR2372909	Arctic	ARC	10	3.86	Missing	Missing	Missing	S95	PAIRED	ERP107333	Arctic_ARC_ERP107333_S95	NA
ERR2372910	Arctic	ARC	10	3.24	Missing	Missing	Missing	S96	PAIRED	ERP107333	Arctic_ARC_ERP107333_S96	NA
ERR2372911	Arctic	ARC	10	3.547	Missing	Missing	Missing	S97	PAIRED	ERP107333	Arctic_ARC_ERP107333_S97	NA
ERR2372912	Arctic	ARC	5	3.44	Missing	Missing	Missing	S98	PAIRED	ERP107333	Arctic_ARC_ERP107333_S98	NA
ERR2372913	Arctic	ARC	10	3.76	Missing	Missing	Missing	S99	PAIRED	ERP107333	Arctic_ARC_ERP107333_S99	NA
ERR2372914	Arctic	ARC	5	3.405	Missing	Missing	Missing	S100	PAIRED	ERP107333	Arctic_ARC_ERP107333_S100	NA
ERR2372915	Arctic	ARC	10	3.505	Missing	Missing	Missing	S101	PAIRED	ERP107333	Arctic_ARC_ERP107333_S101	NA
ERR2372916	Arctic	ARC	30	5.905	Missing	Missing	Missing	S102	PAIRED	ERP107333	Arctic_ARC_ERP107333_S102	NA
ERR2372917	Arctic	ARC	5	3.47	Missing	Missing	Missing	S103	PAIRED	ERP107333	Arctic_ARC_ERP107333_S103	NA
ERR2372918	Arctic	ARC	20	4.47	Missing	Missing	Missing	S104	PAIRED	ERP107333	Arctic_ARC_ERP107333_S104	NA
ERR2372919	Arctic	ARC	30	6.025	Missing	Missing	Missing	S105	PAIRED	ERP107333	Arctic_ARC_ERP107333_S105	NA
ERR2372920	Arctic	ARC	40	6.08	Missing	Missing	Missing	S106	PAIRED	ERP107333	Arctic_ARC_ERP107333_S106	NA
ERR2372921	Arctic	ARC	20	4.63	Missing	Missing	Missing	S107	PAIRED	ERP107333	Arctic_ARC_ERP107333_S107	NA
ERR2372922	Arctic	ARC	20	5.395	Missing	Missing	Missing	S108	PAIRED	ERP107333	Arctic_ARC_ERP107333_S108	NA
ERR2372923	Arctic	ARC	5	3.41	Missing	Missing	Missing	S109	PAIRED	ERP107333	Arctic_ARC_ERP107333_S109	NA
ERR2372924	Arctic	ARC	10	3.33	Missing	Missing	Missing	S110	PAIRED	ERP107333	Arctic_ARC_ERP107333_S110	NA
ERR2372925	Arctic	ARC	50	5.945	Missing	Missing	Missing	S111	PAIRED	ERP107333	Arctic_ARC_ERP107333_S111	NA
ERR2372926	Arctic	ARC	10	3.46	Missing	Missing	Missing	S112	PAIRED	ERP107333	Arctic_ARC_ERP107333_S112	NA
ERR2372927	Arctic	ARC	20	5.83	Missing	Missing	Missing	S113	PAIRED	ERP107333	Arctic_ARC_ERP107333_S113	NA
ERR2372928	Arctic	ARC	5	3.65	Missing	Missing	Missing	S114	PAIRED	ERP107333	Arctic_ARC_ERP107333_S114	NA
ERR2372929	Arctic	ARC	10	3.75	Missing	Missing	Missing	S115	PAIRED	ERP107333	Arctic_ARC_ERP107333_S115	NA
ERR2372930	Arctic	ARC	10	3.32	Missing	Missing	Missing	S116	PAIRED	ERP107333	Arctic_ARC_ERP107333_S116	NA
ERR2372931	Arctic	ARC	10	3.805	Missing	Missing	Missing	S117	PAIRED	ERP107333	Arctic_ARC_ERP107333_S117	NA
ERR2372932	Arctic	ARC	5	3.365	Missing	Missing	Missing	S118	PAIRED	ERP107333	Arctic_ARC_ERP107333_S118	NA
ERR2372933	Arctic	ARC	10	3.47	Missing	Missing	Missing	S119	PAIRED	ERP107333	Arctic_ARC_ERP107333_S119	NA
ERR2372934	Arctic	ARC	10	4.015	Missing	Missing	Missing	S120	PAIRED	ERP107333	Arctic_ARC_ERP107333_S120	NA
ERR2372935	Arctic	ARC	20	5.74	Missing	Missing	Missing	S121	PAIRED	ERP107333	Arctic_ARC_ERP107333_S121	NA
ERR2372936	Arctic	ARC	30	5.25	Missing	Missing	Missing	S122	PAIRED	ERP107333	Arctic_ARC_ERP107333_S122	NA
ERR2372937	Arctic	ARC	5	3.36	Missing	Missing	Missing	S123	PAIRED	ERP107333	Arctic_ARC_ERP107333_S123	NA
ERR2372938	Arctic	ARC	10	3.485	Missing	Missing	Missing	S124	PAIRED	ERP107333	Arctic_ARC_ERP107333_S124	NA
ERR2372939	Arctic	ARC	5	3.515	Missing	Missing	Missing	S125	PAIRED	ERP107333	Arctic_ARC_ERP107333_S125	NA
ERR2372940	Arctic	ARC	20	6.02	Missing	Missing	Missing	S126	PAIRED	ERP107333	Arctic_ARC_ERP107333_S126	NA
ERR2372941	Arctic	ARC	20	5.01	Missing	Missing	Missing	S127	PAIRED	ERP107333	Arctic_ARC_ERP107333_S127	NA
ERR2372942	Arctic	ARC	5	3.32	Missing	Missing	Missing	S128	PAIRED	ERP107333	Arctic_ARC_ERP107333_S128	NA
ERR2372943	Arctic	ARC	5	3.46	Missing	Missing	Missing	S129	PAIRED	ERP107333	Arctic_ARC_ERP107333_S129	NA
ERR2372944	Arctic	ARC	60	6.26	Missing	Missing	Missing	S130	PAIRED	ERP107333	Arctic_ARC_ERP107333_S130	NA
ERR2372945	Arctic	ARC	5	3.39	Missing	Missing	Missing	S131	PAIRED	ERP107333	Arctic_ARC_ERP107333_S131	NA
ERR2372946	Arctic	ARC	5	3.4	Missing	Missing	Missing	S132	PAIRED	ERP107333	Arctic_ARC_ERP107333_S132	NA
ERR2372947	Arctic	ARC	30	6.107	Missing	Missing	Missing	S133	PAIRED	ERP107333	Arctic_ARC_ERP107333_S133	NA
ERR2372948	Arctic	ARC	20	5.11	Missing	Missing	Missing	S134	PAIRED	ERP107333	Arctic_ARC_ERP107333_S134	NA
ERR2372949	Arctic	ARC	10	3.47	Missing	Missing	Missing	S135	PAIRED	ERP107333	Arctic_ARC_ERP107333_S135	NA
ERR2372950	Arctic	ARC	10	3.92	Missing	Missing	Missing	S136	PAIRED	ERP107333	Arctic_ARC_ERP107333_S136	NA
ERR2372951	Arctic	ARC	5	3.49	Missing	Missing	Missing	S137	PAIRED	ERP107333	Arctic_ARC_ERP107333_S137	NA
ERR2372952	Arctic	ARC	5	3.44	Missing	Missing	Missing	S138	PAIRED	ERP107333	Arctic_ARC_ERP107333_S138	NA
ERR2372953	Arctic	ARC	10	3.35	Missing	Missing	Missing	S139	PAIRED	ERP107333	Arctic_ARC_ERP107333_S139	NA
ERR2372954	Arctic	ARC	5	3.365	Missing	Missing	Missing	S140	PAIRED	ERP107333	Arctic_ARC_ERP107333_S140	NA
ERR2372955	Arctic	ARC	5	3.41	Missing	Missing	Missing	S141	PAIRED	ERP107333	Arctic_ARC_ERP107333_S141	NA
ERR2372956	Arctic	ARC	10	3.363	Missing	Missing	Missing	S142	PAIRED	ERP107333	Arctic_ARC_ERP107333_S142	NA
ERR2372957	Arctic	ARC	5	3.495	Missing	Missing	Missing	S143	PAIRED	ERP107333	Arctic_ARC_ERP107333_S143	NA
ERR2372958	Arctic	ARC	5	3.54	Missing	Missing	Missing	S144	PAIRED	ERP107333	Arctic_ARC_ERP107333_S144	NA
ERR2372959	Arctic	ARC	5	3.47	Missing	Missing	Missing	S145	PAIRED	ERP107333	Arctic_ARC_ERP107333_S145	NA
ERR2372960	Arctic	ARC	30	5.63	Missing	Missing	Missing	S146	PAIRED	ERP107333	Arctic_ARC_ERP107333_S146	NA
ERR2372961	Arctic	ARC	5	3.33	Missing	Missing	Missing	S147	PAIRED	ERP107333	Arctic_ARC_ERP107333_S147	NA
ERR2372962	Arctic	ARC	5	3.34	Missing	Missing	Missing	S148	PAIRED	ERP107333	Arctic_ARC_ERP107333_S148	NA
ERR2372963	Arctic	ARC	20	5.04	Missing	Missing	Missing	S149	PAIRED	ERP107333	Arctic_ARC_ERP107333_S149	NA
ERR2372964	Arctic	ARC	5	3.47	Missing	Missing	Missing	S150	PAIRED	ERP107333	Arctic_ARC_ERP107333_S150	NA
ERR2372965	Arctic	ARC	50	6.21	Missing	Missing	Missing	S151	PAIRED	ERP107333	Arctic_ARC_ERP107333_S151	NA
ERR2372966	Arctic	ARC	5	3.64	Missing	Missing	Missing	S152	PAIRED	ERP107333	Arctic_ARC_ERP107333_S152	NA
ERR2372967	Arctic	ARC	5	3.34	Missing	Missing	Missing	S153	PAIRED	ERP107333	Arctic_ARC_ERP107333_S153	NA
ERR2372968	Arctic	ARC	10	3.2	Missing	Missing	Missing	S154	PAIRED	ERP107333	Arctic_ARC_ERP107333_S154	NA
ERR2372969	Arctic	ARC	5	3.49	Missing	Missing	Missing	S155	PAIRED	ERP107333	Arctic_ARC_ERP107333_S155	NA
ERR2372970	Arctic	ARC	10	3.348	Missing	Missing	Missing	S156	PAIRED	ERP107333	Arctic_ARC_ERP107333_S156	NA
ERR2372971	Arctic	ARC	10	3.31	Missing	Missing	Missing	S157	PAIRED	ERP107333	Arctic_ARC_ERP107333_S157	NA
ERR2372972	Arctic	ARC	5	3.32	Missing	Missing	Missing	S158	PAIRED	ERP107333	Arctic_ARC_ERP107333_S158	NA
ERR2372973	Arctic	ARC	40	5.807	Missing	Missing	Missing	S159	PAIRED	ERP107333	Arctic_ARC_ERP107333_S159	NA
ERR2372974	Arctic	ARC	10	3.36	Missing	Missing	Missing	S160	PAIRED	ERP107333	Arctic_ARC_ERP107333_S160	NA
ERR2372975	Arctic	ARC	10	3.36	Missing	Missing	Missing	S161	PAIRED	ERP107333	Arctic_ARC_ERP107333_S161	NA
ERR2372976	Arctic	ARC	5	3.56	Missing	Missing	Missing	S162	PAIRED	ERP107333	Arctic_ARC_ERP107333_S162	NA
ERR2372977	Arctic	ARC	5	3.47	Missing	Missing	Missing	S163	PAIRED	ERP107333	Arctic_ARC_ERP107333_S163	NA
ERR2372978	Arctic	ARC	50	5.915	Missing	Missing	Missing	S164	PAIRED	ERP107333	Arctic_ARC_ERP107333_S164	NA
SRR3677536	Canada:MilneFjord	ARC	30	Missing	Missing	82.59	-80.6	S1	PAIRED	SRP076684	Canada:MilneFjord_ARC_SRP076684_S1	https://www.frontiersin.org/articles/10.3389/fmars.2016.00275/full#h3
SRR3677537	Canada:MilneFjord	ARC	30	Missing	Missing	82.59	-80.6	S2	PAIRED	SRP076684	Canada:MilneFjord_ARC_SRP076684_S2	https://www.frontiersin.org/articles/10.3389/fmars.2016.00275/full#h4
SRR3677540	Canada:MilneFjord	ARC	1.5	Missing	Missing	82.59	-80.6	S3	PAIRED	SRP076684	Canada:MilneFjord_ARC_SRP076684_S3	https://www.frontiersin.org/articles/10.3389/fmars.2016.00275/full#h5
SRR3677541	Canada:MilneFjord	ARC	1.5	Missing	Missing	82.59	-80.6	S4	PAIRED	SRP076684	Canada:MilneFjord_ARC_SRP076684_S4	https://www.frontiersin.org/articles/10.3389/fmars.2016.00275/full#h6
ERR1520148	GAZ:NorthAtlanticOcean	DS	741.8	Missing	0	30.13	-42.1189	S1	SINGLE	ERP016395	GAZ:NorthAtlanticOcean_DS_ERP016395_S1	NA
ERR1520149	GAZ:NorthAtlanticOcean	DS	741.8	Missing	0	30.13	-42.1189	S2	SINGLE	ERP016395	GAZ:NorthAtlanticOcean_DS_ERP016395_S2	NA
ERR1520150	GAZ:NorthAtlanticOcean	DS	741.8	Missing	0	30.13	-42.1189	S3	SINGLE	ERP016395	GAZ:NorthAtlanticOcean_DS_ERP016395_S3	NA
ERR1520151	GAZ:NorthAtlanticOcean	DS	786	Missing	0	30.12	-42.1197	S4	SINGLE	ERP016395	GAZ:NorthAtlanticOcean_DS_ERP016395_S4	NA
ERR1520153	GAZ:NorthAtlanticOcean	DS	Missing	Missing	0	30.12	-42.1206	S6	SINGLE	ERP016395	GAZ:NorthAtlanticOcean_DS_ERP016395_S6	NA
ERR1520154	GAZ:NorthAtlanticOcean	DS	Missing	Missing	0	30.12	-42.1206	S7	SINGLE	ERP016395	GAZ:NorthAtlanticOcean_DS_ERP016395_S7	NA
ERR1520155	GAZ:NorthAtlanticOcean	DS	777	Missing	0	30.12	-42.1197	S8	SINGLE	ERP016395	GAZ:NorthAtlanticOcean_DS_ERP016395_S8	NA
ERR1520156	GAZ:NorthAtlanticOcean	DS	730	Missing	0	30.12	-42.1201	S9	SINGLE	ERP016395	GAZ:NorthAtlanticOcean_DS_ERP016395_S9	NA
ERR1520157	GAZ:NorthAtlanticOcean	DS	733	Missing	0	30.12	-42.1201	S10	SINGLE	ERP016395	GAZ:NorthAtlanticOcean_DS_ERP016395_S10	NA
ERR1520160	GAZ:NorthAtlanticOcean	DS	801	Missing	0	30.12	-42.119	S13	SINGLE	ERP016395	GAZ:NorthAtlanticOcean_DS_ERP016395_S13	NA
ERR1520161	GAZ:NorthAtlanticOcean	DS	801	Missing	0	30.12	-42.119	S14	SINGLE	ERP016395	GAZ:NorthAtlanticOcean_DS_ERP016395_S14	NA
ERR1520162	GAZ:NorthAtlanticOcean	DS	801	Missing	0	30.12	-42.119	S15	SINGLE	ERP016395	GAZ:NorthAtlanticOcean_DS_ERP016395_S15	NA
ERR1520163	GAZ:NorthAtlanticOcean	DS	801	Missing	0	30.12	-42.119	S16	SINGLE	ERP016395	GAZ:NorthAtlanticOcean_DS_ERP016395_S16	NA
ERR1520164	GAZ:NorthAtlanticOcean	DS	780	Missing	0	30.12	-42.1202	S17	SINGLE	ERP016395	GAZ:NorthAtlanticOcean_DS_ERP016395_S17	NA
ERR1665221	Pacific Ocean	DS	1700	Missing	Missing	-3.86	152.133	S1	SINGLE	ERP017367	Pacific Ocean_DS_ERP017367_S1	https://www.nature.com/articles/ismej201737
ERR1665222	Pacific Ocean	DS	1700	Missing	Missing	-3.86	152.133	S2	SINGLE	ERP017367	Pacific Ocean_DS_ERP017367_S2	https://www.nature.com/articles/ismej201738
ERR1665223	Pacific Ocean	DS	1700	Missing	Missing	-3.78	151.674	S3	SINGLE	ERP017367	Pacific Ocean_DS_ERP017367_S3	https://www.nature.com/articles/ismej201739
ERR1665224	Pacific Ocean	DS	1700	Missing	Missing	-3.78	151.674	S4	SINGLE	ERP017367	Pacific Ocean_DS_ERP017367_S4	https://www.nature.com/articles/ismej201740
ERR1665225	Pacific Ocean	DS	1703	Missing	Missing	-3.73	151.672	S5	SINGLE	ERP017367	Pacific Ocean_DS_ERP017367_S5	https://www.nature.com/articles/ismej201741
ERR1665226	Pacific Ocean	DS	1647	Missing	Missing	-3.73	151.669	S6	SINGLE	ERP017367	Pacific Ocean_DS_ERP017367_S6	https://www.nature.com/articles/ismej201742
ERR1665227	Pacific Ocean	DS	1647	Missing	Missing	-3.73	151.669	S7	SINGLE	ERP017367	Pacific Ocean_DS_ERP017367_S7	https://www.nature.com/articles/ismej201743
ERR1665228	Pacific Ocean	DS	1692	Missing	Missing	-3.73	151.672	S8	SINGLE	ERP017367	Pacific Ocean_DS_ERP017367_S8	https://www.nature.com/articles/ismej201744
ERR1665229	Pacific Ocean	DS	1692	Missing	Missing	-3.73	151.672	S9	SINGLE	ERP017367	Pacific Ocean_DS_ERP017367_S9	https://www.nature.com/articles/ismej201745
ERR1665230	Pacific Ocean	DS	1715	Missing	Missing	-3.73	151.672	S10	SINGLE	ERP017367	Pacific Ocean_DS_ERP017367_S10	https://www.nature.com/articles/ismej201746
ERR1665231	Pacific Ocean	DS	1716	Missing	Missing	-3.73	151.672	S11	SINGLE	ERP017367	Pacific Ocean_DS_ERP017367_S11	https://www.nature.com/articles/ismej201747
ERR1665232	Pacific Ocean	DS	1705	Missing	Missing	-3.73	151.673	S12	SINGLE	ERP017367	Pacific Ocean_DS_ERP017367_S12	https://www.nature.com/articles/ismej201748
ERR1665233	Pacific Ocean	DS	1709	Missing	Missing	-3.73	151.672	S13	SINGLE	ERP017367	Pacific Ocean_DS_ERP017367_S13	https://www.nature.com/articles/ismej201749
ERR1665234	Pacific Ocean	DS	1709	Missing	Missing	-3.73	151.672	S14	SINGLE	ERP017367	Pacific Ocean_DS_ERP017367_S14	https://www.nature.com/articles/ismej201750
ERR1665235	Pacific Ocean	DS	1707	Missing	Missing	-3.73	151.672	S15	SINGLE	ERP017367	Pacific Ocean_DS_ERP017367_S15	https://www.nature.com/articles/ismej201751
ERR1665236	Pacific Ocean	DS	1708	Missing	Missing	-3.73	151.672	S16	SINGLE	ERP017367	Pacific Ocean_DS_ERP017367_S16	https://www.nature.com/articles/ismej201752
ERR1665237	Pacific Ocean	DS	1705	Missing	Missing	-3.73	151.672	S17	SINGLE	ERP017367	Pacific Ocean_DS_ERP017367_S17	https://www.nature.com/articles/ismej201753
ERR1665238	Pacific Ocean	DS	1716	Missing	Missing	-3.73	151.672	S18	SINGLE	ERP017367	Pacific Ocean_DS_ERP017367_S18	https://www.nature.com/articles/ismej201754
ERR1665239	Pacific Ocean	DS	1715	Missing	Missing	-3.73	151.672	S19	SINGLE	ERP017367	Pacific Ocean_DS_ERP017367_S19	https://www.nature.com/articles/ismej201755
ERR1665240	Pacific Ocean	DS	1715	Missing	Missing	-3.73	151.672	S20	SINGLE	ERP017367	Pacific Ocean_DS_ERP017367_S20	https://www.nature.com/articles/ismej201756
ERR1665241	Pacific Ocean	DS	1709	Missing	Missing	-3.73	151.672	S21	SINGLE	ERP017367	Pacific Ocean_DS_ERP017367_S21	https://www.nature.com/articles/ismej201757
ERR1665242	Pacific Ocean	DS	1705	Missing	Missing	-3.73	151.673	S22	SINGLE	ERP017367	Pacific Ocean_DS_ERP017367_S22	https://www.nature.com/articles/ismej201758
ERR1665243	Pacific Ocean	DS	1715	Missing	Missing	-3.73	151.672	S23	SINGLE	ERP017367	Pacific Ocean_DS_ERP017367_S23	https://www.nature.com/articles/ismej201759
ERR1665244	Pacific Ocean	DS	1225	Missing	Missing	-3.8	152.102	S24	SINGLE	ERP017367	Pacific Ocean_DS_ERP017367_S24	https://www.nature.com/articles/ismej201760
ERR1665245	Pacific Ocean	DS	1218	Missing	Missing	-3.8	152.1	S25	SINGLE	ERP017367	Pacific Ocean_DS_ERP017367_S25	https://www.nature.com/articles/ismej201761
ERR1665246	Pacific Ocean	DS	1154	Missing	Missing	-3.8	152.101	S26	SINGLE	ERP017367	Pacific Ocean_DS_ERP017367_S26	https://www.nature.com/articles/ismej201762
ERR1665247	Pacific Ocean	DS	1155	Missing	Missing	-3.8	152.101	S27	SINGLE	ERP017367	Pacific Ocean_DS_ERP017367_S27	https://www.nature.com/articles/ismej201763
ERR1665248	Pacific Ocean	DS	1155	Missing	Missing	-3.8	152.101	S28	SINGLE	ERP017367	Pacific Ocean_DS_ERP017367_S28	https://www.nature.com/articles/ismej201764
ERR1665249	Pacific Ocean	DS	1199	Missing	Missing	-3.8	152.101	S29	SINGLE	ERP017367	Pacific Ocean_DS_ERP017367_S29	https://www.nature.com/articles/ismej201765
ERR1665250	Pacific Ocean	DS	1220	Missing	Missing	-3.8	152.101	S30	SINGLE	ERP017367	Pacific Ocean_DS_ERP017367_S30	https://www.nature.com/articles/ismej201766
ERR1665251	Pacific Ocean	DS	1200	Missing	Missing	-3.8	152.101	S31	SINGLE	ERP017367	Pacific Ocean_DS_ERP017367_S31	https://www.nature.com/articles/ismej201767
ERR1665252	Pacific Ocean	DS	1155	Missing	Missing	-3.8	152.101	S32	SINGLE	ERP017367	Pacific Ocean_DS_ERP017367_S32	https://www.nature.com/articles/ismej201768
ERR1665253	Pacific Ocean	DS	1188	Missing	Missing	-3.8	152.1	S33	SINGLE	ERP017367	Pacific Ocean_DS_ERP017367_S33	https://www.nature.com/articles/ismej201769
ERR1665254	Pacific Ocean	DS	1207	Missing	Missing	-3.8	152.101	S34	SINGLE	ERP017367	Pacific Ocean_DS_ERP017367_S34	https://www.nature.com/articles/ismej201770
ERR1665255	Pacific Ocean	DS	1207	Missing	Missing	-3.8	152.101	S35	SINGLE	ERP017367	Pacific Ocean_DS_ERP017367_S35	https://www.nature.com/articles/ismej201771
ERR1665256	Pacific Ocean	DS	1207	Missing	Missing	-3.8	152.101	S36	SINGLE	ERP017367	Pacific Ocean_DS_ERP017367_S36	https://www.nature.com/articles/ismej201772
ERR1665257	Pacific Ocean	DS	1207	Missing	Missing	-3.8	152.101	S37	SINGLE	ERP017367	Pacific Ocean_DS_ERP017367_S37	https://www.nature.com/articles/ismej201773
ERR1665258	Pacific Ocean	DS	1480	Missing	Missing	-3.8	152.106	S38	SINGLE	ERP017367	Pacific Ocean_DS_ERP017367_S38	https://www.nature.com/articles/ismej201774
ERR1665259	Pacific Ocean	DS	1155	Missing	Missing	-3.8	152.101	S39	SINGLE	ERP017367	Pacific Ocean_DS_ERP017367_S39	https://www.nature.com/articles/ismej201775
ERR1665260	Pacific Ocean	DS	1155	Missing	Missing	-3.8	152.101	S40	SINGLE	ERP017367	Pacific Ocean_DS_ERP017367_S40	https://www.nature.com/articles/ismej201776
ERR1665261	Pacific Ocean	DS	1220	Missing	Missing	-3.8	152.102	S41	SINGLE	ERP017367	Pacific Ocean_DS_ERP017367_S41	https://www.nature.com/articles/ismej201777
ERR1665262	Pacific Ocean	DS	1685	Missing	Missing	-3.72	151.675	S42	SINGLE	ERP017367	Pacific Ocean_DS_ERP017367_S42	https://www.nature.com/articles/ismej201778
ERR1665263	Pacific Ocean	DS	1685	Missing	Missing	-3.72	151.675	S43	SINGLE	ERP017367	Pacific Ocean_DS_ERP017367_S43	https://www.nature.com/articles/ismej201779
ERR1665265	Pacific Ocean	DS	1685	Missing	Missing	-3.72	151.675	S45	SINGLE	ERP017367	Pacific Ocean_DS_ERP017367_S45	https://www.nature.com/articles/ismej201780
ERR1665266	Pacific Ocean	DS	1680	Missing	Missing	-3.72	151.675	S46	SINGLE	ERP017367	Pacific Ocean_DS_ERP017367_S46	https://www.nature.com/articles/ismej201781
ERR1665267	Pacific Ocean	DS	1766	Missing	Missing	-3.73	151.68	S47	SINGLE	ERP017367	Pacific Ocean_DS_ERP017367_S47	https://www.nature.com/articles/ismej201782
ERR1665268	Pacific Ocean	DS	1647	Missing	Missing	-3.73	151.669	S48	SINGLE	ERP017367	Pacific Ocean_DS_ERP017367_S48	https://www.nature.com/articles/ismej201783
ERR1665269	Pacific Ocean	DS	1774	Missing	Missing	-3.72	151.673	S49	SINGLE	ERP017367	Pacific Ocean_DS_ERP017367_S49	https://www.nature.com/articles/ismej201784
ERR1665271	Pacific Ocean	DS	1741	Missing	Missing	-3.73	151.674	S51	SINGLE	ERP017367	Pacific Ocean_DS_ERP017367_S51	https://www.nature.com/articles/ismej201785
ERR1665272	Pacific Ocean	DS	1692	Missing	Missing	-3.73	151.672	S52	SINGLE	ERP017367	Pacific Ocean_DS_ERP017367_S52	https://www.nature.com/articles/ismej201786
ERR1665273	Pacific Ocean	DS	1687	Missing	Missing	-3.73	151.672	S53	SINGLE	ERP017367	Pacific Ocean_DS_ERP017367_S53	https://www.nature.com/articles/ismej201787
ERR1665274	Pacific Ocean	DS	1690	Missing	Missing	-3.73	151.672	S54	SINGLE	ERP017367	Pacific Ocean_DS_ERP017367_S54	https://www.nature.com/articles/ismej201788
ERR1665275	Pacific Ocean	DS	1691	Missing	Missing	-3.73	151.672	S55	SINGLE	ERP017367	Pacific Ocean_DS_ERP017367_S55	https://www.nature.com/articles/ismej201789
ERR1665276	Pacific Ocean	DS	1689	Missing	Missing	-3.73	151.672	S56	SINGLE	ERP017367	Pacific Ocean_DS_ERP017367_S56	https://www.nature.com/articles/ismej201790
ERR1716665	AtlanticOcean	DS	0-0.02	Missing	-2465.5	79.07	4.181	S3	PAIRED	ERP019479	AtlanticOcean_DS_ERP019479_S3	https://pubmed.ncbi.nlm.nih.gov/28286496/
ERR1716666	AtlanticOcean	DS	0-0.02	Missing	-2465.5	79.07	4.181	S4	PAIRED	ERP019479	AtlanticOcean_DS_ERP019479_S4	https://pubmed.ncbi.nlm.nih.gov/28286496/
ERR1716667	AtlanticOcean	DS	0-0.02	Missing	-2465.5	79.07	4.181	S5	PAIRED	ERP019479	AtlanticOcean_DS_ERP019479_S5	https://pubmed.ncbi.nlm.nih.gov/28286496/
ERR1716668	AtlanticOcean	DS	0-0.02	Missing	-2465.5	79.07	4.181	S6	PAIRED	ERP019479	AtlanticOcean_DS_ERP019479_S6	https://pubmed.ncbi.nlm.nih.gov/28286496/
ERR1716669	AtlanticOcean	DS	0-0.02	Missing	-2465.5	79.07	4.181	S7	PAIRED	ERP019479	AtlanticOcean_DS_ERP019479_S7	https://pubmed.ncbi.nlm.nih.gov/28286496/
ERR1716670	AtlanticOcean	DS	0-0.02	Missing	-2465.5	79.07	4.181	S8	PAIRED	ERP019479	AtlanticOcean_DS_ERP019479_S8	https://pubmed.ncbi.nlm.nih.gov/28286496/
ERR1716671	AtlanticOcean	DS	0-0.02	Missing	-2465.5	79.07	4.181	S9	PAIRED	ERP019479	AtlanticOcean_DS_ERP019479_S9	https://pubmed.ncbi.nlm.nih.gov/28286496/
ERR1716672	AtlanticOcean	DS	0-0.02	Missing	-2465.5	79.07	4.181	S10	PAIRED	ERP019479	AtlanticOcean_DS_ERP019479_S10	https://pubmed.ncbi.nlm.nih.gov/28286496/
ERR1716673	AtlanticOcean	DS	0-0.02	Missing	-2465.5	79.07	4.181	S11	PAIRED	ERP019479	AtlanticOcean_DS_ERP019479_S11	https://pubmed.ncbi.nlm.nih.gov/28286496/
ERR1716674	AtlanticOcean	DS	0-0.02	Missing	-2465.5	79.07	4.181	S12	PAIRED	ERP019479	AtlanticOcean_DS_ERP019479_S12	https://pubmed.ncbi.nlm.nih.gov/28286496/
ERR1716675	AtlanticOcean	DS	0-0.02	Missing	-2465.5	79.07	4.181	S13	PAIRED	ERP019479	AtlanticOcean_DS_ERP019479_S13	https://pubmed.ncbi.nlm.nih.gov/28286496/
ERR1716676	AtlanticOcean	DS	0-0.02	Missing	-2465.5	79.07	4.181	S14	PAIRED	ERP019479	AtlanticOcean_DS_ERP019479_S14	https://pubmed.ncbi.nlm.nih.gov/28286496/
ERR1716677	AtlanticOcean	DS	0-0.02	Missing	-2465.5	79.07	4.181	S15	PAIRED	ERP019479	AtlanticOcean_DS_ERP019479_S15	https://pubmed.ncbi.nlm.nih.gov/28286496/
ERR1716678	AtlanticOcean	DS	0-0.02	Missing	-2465.5	79.07	4.181	S16	PAIRED	ERP019479	AtlanticOcean_DS_ERP019479_S16	https://pubmed.ncbi.nlm.nih.gov/28286496/
ERR1716679	AtlanticOcean	DS	2465.5	Missing	-2465.5	79.07	4.181	S17	PAIRED	ERP019479	AtlanticOcean_DS_ERP019479_S17	https://pubmed.ncbi.nlm.nih.gov/28286496/
ERR1716680	AtlanticOcean	DS	2465.5	Missing	-2465.5	79.07	4.181	S18	PAIRED	ERP019479	AtlanticOcean_DS_ERP019479_S18	https://pubmed.ncbi.nlm.nih.gov/28286496/
ERR1716681	AtlanticOcean	DS	2465.5	Missing	-2465.5	79.07	4.181	S19	PAIRED	ERP019479	AtlanticOcean_DS_ERP019479_S19	https://pubmed.ncbi.nlm.nih.gov/28286496/
ERR1716682	AtlanticOcean	DS	0-0.02	Missing	-2465.5	79.07	4.181	S20	PAIRED	ERP019479	AtlanticOcean_DS_ERP019479_S20	https://pubmed.ncbi.nlm.nih.gov/28286496/
ERR1716683	AtlanticOcean	DS	0-0.02	Missing	-2465.5	79.07	4.181	S21	PAIRED	ERP019479	AtlanticOcean_DS_ERP019479_S21	https://pubmed.ncbi.nlm.nih.gov/28286496/
ERR1716684	AtlanticOcean	DS	0-0.02	Missing	-2465.5	79.07	4.181	S22	PAIRED	ERP019479	AtlanticOcean_DS_ERP019479_S22	https://pubmed.ncbi.nlm.nih.gov/28286496/
ERR1716685	AtlanticOcean	DS	0-0.02	Missing	-2465.5	79.07	4.181	S23	PAIRED	ERP019479	AtlanticOcean_DS_ERP019479_S23	https://pubmed.ncbi.nlm.nih.gov/28286496/
ERR1716686	AtlanticOcean	DS	0-0.02	Missing	-2465.5	79.07	4.181	S24	PAIRED	ERP019479	AtlanticOcean_DS_ERP019479_S24	https://pubmed.ncbi.nlm.nih.gov/28286496/
ERR1716687	AtlanticOcean	DS	0-0.02	Missing	-2465.5	79.07	4.181	S25	PAIRED	ERP019479	AtlanticOcean_DS_ERP019479_S25	https://pubmed.ncbi.nlm.nih.gov/28286496/
ERR1716688	AtlanticOcean	DS	0-0.02	Missing	-2465.5	79.07	4.181	S26	PAIRED	ERP019479	AtlanticOcean_DS_ERP019479_S26	https://pubmed.ncbi.nlm.nih.gov/28286496/
ERR1716689	AtlanticOcean	DS	0-0.02	Missing	-2465.5	79.07	4.181	S27	PAIRED	ERP019479	AtlanticOcean_DS_ERP019479_S27	https://pubmed.ncbi.nlm.nih.gov/28286496/
ERR1716690	AtlanticOcean	DS	0-0.02	Missing	-2465.5	79.07	4.181	S28	PAIRED	ERP019479	AtlanticOcean_DS_ERP019479_S28	https://pubmed.ncbi.nlm.nih.gov/28286496/
ERR1716691	AtlanticOcean	DS	0-0.02	Missing	-2465.5	79.07	4.181	S29	PAIRED	ERP019479	AtlanticOcean_DS_ERP019479_S29	https://pubmed.ncbi.nlm.nih.gov/28286496/
ERR1716692	AtlanticOcean	DS	0-0.02	Missing	-2465.5	79.07	4.181	S30	PAIRED	ERP019479	AtlanticOcean_DS_ERP019479_S30	https://pubmed.ncbi.nlm.nih.gov/28286496/
ERR1716693	AtlanticOcean	DS	0-0.02	Missing	-2465.5	79.07	4.181	S31	PAIRED	ERP019479	AtlanticOcean_DS_ERP019479_S31	https://pubmed.ncbi.nlm.nih.gov/28286496/
ERR1716694	AtlanticOcean	DS	0-0.02	Missing	-2465.5	79.07	4.181	S32	PAIRED	ERP019479	AtlanticOcean_DS_ERP019479_S32	https://pubmed.ncbi.nlm.nih.gov/28286496/
ERR1716695	AtlanticOcean	DS	0-0.02	Missing	-2465.5	79.07	4.181	S33	PAIRED	ERP019479	AtlanticOcean_DS_ERP019479_S33	https://pubmed.ncbi.nlm.nih.gov/28286496/
ERR1716696	AtlanticOcean	DS	2465.5	Missing	-2465.5	79.07	4.181	S34	PAIRED	ERP019479	AtlanticOcean_DS_ERP019479_S34	https://pubmed.ncbi.nlm.nih.gov/28286496/
ERR1716697	AtlanticOcean	DS	0-0.02	Missing	-2465.5	79.07	4.181	S35	PAIRED	ERP019479	AtlanticOcean_DS_ERP019479_S35	https://pubmed.ncbi.nlm.nih.gov/28286496/
ERR1716698	AtlanticOcean	DS	0-0.02	Missing	-2465.5	79.07	4.181	S36	PAIRED	ERP019479	AtlanticOcean_DS_ERP019479_S36	https://pubmed.ncbi.nlm.nih.gov/28286496/
ERR1716699	AtlanticOcean	DS	0-0.02	Missing	-2465.5	79.07	4.181	S37	PAIRED	ERP019479	AtlanticOcean_DS_ERP019479_S37	https://pubmed.ncbi.nlm.nih.gov/28286496/
ERR1716700	AtlanticOcean	DS	0-0.02	Missing	-2465.5	79.07	4.181	S38	PAIRED	ERP019479	AtlanticOcean_DS_ERP019479_S38	https://pubmed.ncbi.nlm.nih.gov/28286496/
ERR1716701	AtlanticOcean	DS	0-0.02	Missing	-2465.5	79.07	4.181	S39	PAIRED	ERP019479	AtlanticOcean_DS_ERP019479_S39	https://pubmed.ncbi.nlm.nih.gov/28286496/
ERR1716702	AtlanticOcean	DS	0-0.02	Missing	-2465.5	79.07	4.181	S40	PAIRED	ERP019479	AtlanticOcean_DS_ERP019479_S40	https://pubmed.ncbi.nlm.nih.gov/28286496/
ERR1716703	AtlanticOcean	DS	0-0.02	Missing	-2465.5	79.07	4.181	S41	PAIRED	ERP019479	AtlanticOcean_DS_ERP019479_S41	https://pubmed.ncbi.nlm.nih.gov/28286496/
ERR1716704	AtlanticOcean	DS	0-0.02	Missing	-2465.5	79.07	4.181	S42	PAIRED	ERP019479	AtlanticOcean_DS_ERP019479_S42	https://pubmed.ncbi.nlm.nih.gov/28286496/
ERR2102584	Italy	DS	1	Missing	Missing	45.69	10.72	S1	PAIRED	ERP024591	Italy_DS_ERP024591_S1	NA
ERR2102585	Italy	DS	10	Missing	Missing	45.69	10.72	S2	PAIRED	ERP024591	Italy_DS_ERP024591_S2	NA
ERR2102586	Italy	DS	20	Missing	Missing	45.69	10.72	S3	PAIRED	ERP024591	Italy_DS_ERP024591_S3	NA
ERR2102587	Italy	DS	1	Missing	Missing	45.69	10.72	S4	PAIRED	ERP024591	Italy_DS_ERP024591_S4	NA
ERR2102588	Italy	DS	10	Missing	Missing	45.69	10.72	S5	PAIRED	ERP024591	Italy_DS_ERP024591_S5	NA
ERR2102589	Italy	DS	20	Missing	Missing	45.69	10.72	S6	PAIRED	ERP024591	Italy_DS_ERP024591_S6	NA
ERR2102590	Italy	DS	1	Missing	Missing	45.69	10.72	S7	PAIRED	ERP024591	Italy_DS_ERP024591_S7	NA
ERR2102591	Italy	DS	10	Missing	Missing	45.69	10.72	S8	PAIRED	ERP024591	Italy_DS_ERP024591_S8	NA
ERR2102592	Italy	DS	20	Missing	Missing	45.69	10.72	S9	PAIRED	ERP024591	Italy_DS_ERP024591_S9	NA
ERR2102593	Italy	DS	1	Missing	Missing	45.69	10.72	S10	PAIRED	ERP024591	Italy_DS_ERP024591_S10	NA
ERR2102594	Italy	DS	10	Missing	Missing	45.69	10.72	S11	PAIRED	ERP024591	Italy_DS_ERP024591_S11	NA
ERR2102595	Italy	DS	20	Missing	Missing	45.69	10.72	S12	PAIRED	ERP024591	Italy_DS_ERP024591_S12	NA
ERR2102596	Italy	DS	1	Missing	Missing	45.69	10.72	S13	PAIRED	ERP024591	Italy_DS_ERP024591_S13	NA
ERR2102597	Italy	DS	10	Missing	Missing	45.69	10.72	S14	PAIRED	ERP024591	Italy_DS_ERP024591_S14	NA
ERR2102598	Italy	DS	20	Missing	Missing	45.69	10.72	S15	PAIRED	ERP024591	Italy_DS_ERP024591_S15	NA
ERR2102599	Italy	DS	1	Missing	Missing	45.69	10.72	S16	PAIRED	ERP024591	Italy_DS_ERP024591_S16	NA
ERR2102600	Italy	DS	10	Missing	Missing	45.69	10.72	S17	PAIRED	ERP024591	Italy_DS_ERP024591_S17	NA
ERR2102601	Italy	DS	20	Missing	Missing	45.69	10.72	S18	PAIRED	ERP024591	Italy_DS_ERP024591_S18	NA
ERR2102602	Italy	DS	1	Missing	Missing	45.69	10.72	S19	PAIRED	ERP024591	Italy_DS_ERP024591_S19	NA
ERR2102603	Italy	DS	10	Missing	Missing	45.69	10.72	S20	PAIRED	ERP024591	Italy_DS_ERP024591_S20	NA
ERR2102604	Italy	DS	20	Missing	Missing	45.69	10.72	S21	PAIRED	ERP024591	Italy_DS_ERP024591_S21	NA
ERR2102605	Italy	DS	1	Missing	Missing	45.69	10.72	S22	PAIRED	ERP024591	Italy_DS_ERP024591_S22	NA
ERR2102606	Italy	DS	10	Missing	Missing	45.69	10.72	S23	PAIRED	ERP024591	Italy_DS_ERP024591_S23	NA
ERR2102607	Italy	DS	20	Missing	Missing	45.69	10.72	S24	PAIRED	ERP024591	Italy_DS_ERP024591_S24	NA
ERR2102608	Italy	DS	1	Missing	Missing	45.69	10.72	S25	PAIRED	ERP024591	Italy_DS_ERP024591_S25	NA
ERR2102609	Italy	DS	10	Missing	Missing	45.69	10.72	S26	PAIRED	ERP024591	Italy_DS_ERP024591_S26	NA
ERR2102610	Italy	DS	20	Missing	Missing	45.69	10.72	S27	PAIRED	ERP024591	Italy_DS_ERP024591_S27	NA
ERR2102611	Italy	DS	1	Missing	Missing	45.69	10.72	S28	PAIRED	ERP024591	Italy_DS_ERP024591_S28	NA
ERR2102612	Italy	DS	10	Missing	Missing	45.69	10.72	S29	PAIRED	ERP024591	Italy_DS_ERP024591_S29	NA
ERR2102613	Italy	DS	1	Missing	Missing	45.69	10.72	S30	PAIRED	ERP024591	Italy_DS_ERP024591_S30	NA
ERR2102614	Italy	DS	10	Missing	Missing	45.69	10.72	S31	PAIRED	ERP024591	Italy_DS_ERP024591_S31	NA
ERR2102615	Italy	DS	20	Missing	Missing	45.69	10.72	S32	PAIRED	ERP024591	Italy_DS_ERP024591_S32	NA
ERR2102616	Italy	DS	10	Missing	Missing	45.69	10.72	S33	PAIRED	ERP024591	Italy_DS_ERP024591_S33	NA
ERR2102617	Italy	DS	20	Missing	Missing	45.69	10.72	S34	PAIRED	ERP024591	Italy_DS_ERP024591_S34	NA
ERR2102618	Italy	DS	1	Missing	Missing	45.69	10.72	S35	PAIRED	ERP024591	Italy_DS_ERP024591_S35	NA
ERR2102619	Italy	DS	10	Missing	Missing	45.69	10.72	S36	PAIRED	ERP024591	Italy_DS_ERP024591_S36	NA
ERR2102620	Italy	DS	20	Missing	Missing	45.69	10.72	S37	PAIRED	ERP024591	Italy_DS_ERP024591_S37	NA
ERR2102621	Italy	DS	1	Missing	Missing	45.69	10.72	S38	PAIRED	ERP024591	Italy_DS_ERP024591_S38	NA
ERR2102622	Italy	DS	10	Missing	Missing	45.69	10.72	S39	PAIRED	ERP024591	Italy_DS_ERP024591_S39	NA
ERR2102623	Italy	DS	20	Missing	Missing	45.69	10.72	S40	PAIRED	ERP024591	Italy_DS_ERP024591_S40	NA
ERR2102624	Italy	DS	1	Missing	Missing	45.69	10.72	S41	PAIRED	ERP024591	Italy_DS_ERP024591_S41	NA
ERR2102625	Italy	DS	10	Missing	Missing	45.69	10.72	S42	PAIRED	ERP024591	Italy_DS_ERP024591_S42	NA
ERR2102626	Italy	DS	20	Missing	Missing	45.69	10.72	S43	PAIRED	ERP024591	Italy_DS_ERP024591_S43	NA
ERR2102627	Italy	DS	1	Missing	Missing	45.69	10.72	S44	PAIRED	ERP024591	Italy_DS_ERP024591_S44	NA
ERR2102628	Italy	DS	10	Missing	Missing	45.69	10.72	S45	PAIRED	ERP024591	Italy_DS_ERP024591_S45	NA
ERR2102629	Italy	DS	20	Missing	Missing	45.69	10.72	S46	PAIRED	ERP024591	Italy_DS_ERP024591_S46	NA
ERR2102630	Italy	DS	1	Missing	Missing	45.69	10.72	S47	PAIRED	ERP024591	Italy_DS_ERP024591_S47	NA
ERR2102631	Italy	DS	10	Missing	Missing	45.69	10.72	S48	PAIRED	ERP024591	Italy_DS_ERP024591_S48	NA
ERR2102632	Italy	DS	20	Missing	Missing	45.69	10.72	S49	PAIRED	ERP024591	Italy_DS_ERP024591_S49	NA
ERR2102633	Italy	DS	1	Missing	Missing	45.69	10.72	S50	PAIRED	ERP024591	Italy_DS_ERP024591_S50	NA
ERR2102634	Italy	DS	10	Missing	Missing	45.69	10.72	S51	PAIRED	ERP024591	Italy_DS_ERP024591_S51	NA
ERR2102635	Italy	DS	20	Missing	Missing	45.69	10.72	S52	PAIRED	ERP024591	Italy_DS_ERP024591_S52	NA
ERR2102636	Italy	DS	1	Missing	Missing	45.69	10.72	S53	PAIRED	ERP024591	Italy_DS_ERP024591_S53	NA
ERR2102637	Italy	DS	10	Missing	Missing	45.69	10.72	S54	PAIRED	ERP024591	Italy_DS_ERP024591_S54	NA
ERR2102638	Italy	DS	20	Missing	Missing	45.69	10.72	S55	PAIRED	ERP024591	Italy_DS_ERP024591_S55	NA
ERR2102639	Italy	DS	1	Missing	Missing	45.69	10.72	S56	PAIRED	ERP024591	Italy_DS_ERP024591_S56	NA
ERR2102640	Italy	DS	10	Missing	Missing	45.69	10.72	S57	PAIRED	ERP024591	Italy_DS_ERP024591_S57	NA
ERR2102641	Italy	DS	20	Missing	Missing	45.69	10.72	S58	PAIRED	ERP024591	Italy_DS_ERP024591_S58	NA
ERR2102642	Italy	DS	1	Missing	Missing	45.69	10.72	S59	PAIRED	ERP024591	Italy_DS_ERP024591_S59	NA
ERR2102643	Italy	DS	10	Missing	Missing	45.69	10.72	S60	PAIRED	ERP024591	Italy_DS_ERP024591_S60	NA
ERR2102644	Italy	DS	20	Missing	Missing	45.69	10.72	S61	PAIRED	ERP024591	Italy_DS_ERP024591_S61	NA
ERR2102645	Italy	DS	1	Missing	Missing	45.69	10.72	S62	PAIRED	ERP024591	Italy_DS_ERP024591_S62	NA
ERR2102646	Italy	DS	10	Missing	Missing	45.69	10.72	S63	PAIRED	ERP024591	Italy_DS_ERP024591_S63	NA
ERR2102647	Italy	DS	20	Missing	Missing	45.69	10.72	S64	PAIRED	ERP024591	Italy_DS_ERP024591_S64	NA
SRR1786034	Atlantic Ocean: Lilliput	DS	Missing	Missing	Missing	9.55	-13.18	S2	PAIRED	SRP053162	Atlantic Ocean: Lilliput_DS_SRP053162_S2	NA
SRR1786037	Atlantic Ocean: Lilliput	DS	Missing	Missing	Missing	9.55	-13.18	S3	PAIRED	SRP053162	Atlantic Ocean: Lilliput_DS_SRP053162_S3	NA
SRR1786039	Atlantic Ocean: Lilliput	DS	Missing	Missing	Missing	9.55	-13.18	S4	PAIRED	SRP053162	Atlantic Ocean: Lilliput_DS_SRP053162_S4	NA
SRR1786040	Atlantic Ocean: Lilliput	DS	Missing	Missing	Missing	9.55	-13.18	S5	PAIRED	SRP053162	Atlantic Ocean: Lilliput_DS_SRP053162_S5	NA
SRR1786041	Atlantic Ocean: Wideawake	DS	Missing	Missing	Missing	4.81	-12.3742	S6	PAIRED	SRP053162	Atlantic Ocean: Wideawake_DS_SRP053162_S6	NA
SRR1786042	Atlantic Ocean: Wideawake	DS	Missing	Missing	Missing	4.81	-12.3742	S7	PAIRED	SRP053162	Atlantic Ocean: Wideawake_DS_SRP053162_S7	NA
SRR1786043	Atlantic Ocean: Clueless	DS	Missing	Missing	Missing	4.81	-12.3742	S8	PAIRED	SRP053162	Atlantic Ocean: Clueless_DS_SRP053162_S8	NA
SRR1786045	Atlantic Ocean: Foggy Corner	DS	Missing	Missing	Missing	4.81	-12.3742	S9	PAIRED	SRP053162	Atlantic Ocean: Foggy Corner_DS_SRP053162_S9	NA
SRR1786046	Atlantic Ocean: Desperate	DS	Missing	Missing	Missing	4.81	-12.3742	S10	PAIRED	SRP053162	Atlantic Ocean: Desperate_DS_SRP053162_S10	NA
SRR1786047	Atlantic Ocean: Sisters Peak	DS	Missing	Missing	Missing	4.81	-12.3742	S11	PAIRED	SRP053162	Atlantic Ocean: Sisters Peak_DS_SRP053162_S11	NA
SRR4071671	PacificOcean_PapuaNewGuinea	DS	1298	Missing	Missing	18.91	-155.257	S4	PAIRED	SRP083084	PacificOcean_PapuaNewGuinea_DS_SRP083084_S4	NA
SRR4071677	PacificOcean_PapuaNewGuinea	DS	1300	Missing	Missing	18.91	-155.257	S1	PAIRED	SRP083084	PacificOcean_PapuaNewGuinea_DS_SRP083084_S1	NA
SRR4071678	PacificOcean_PapuaNewGuinea	DS	1302	Missing	Missing	18.91	-155.257	S2	PAIRED	SRP083084	PacificOcean_PapuaNewGuinea_DS_SRP083084_S2	NA
SRR4071679	PacificOcean_PapuaNewGuinea	DS	missing	Missing	Missing	18.91	-155.257	S3	PAIRED	SRP083084	PacificOcean_PapuaNewGuinea_DS_SRP083084_S3	NA
SRR5757138	China:SouthChinaSea	DS	Missing	Missing	Missing	Missing	Missing	S1	PAIRED	SRP108569	China:SouthChinaSea_DS_SRP108569_S1	NA
SRR5757139	China:SouthChinaSea	DS	Missing	Missing	Missing	Missing	Missing	S2	PAIRED	SRP108569	China:SouthChinaSea_DS_SRP108569_S2	NA
SRR5757140	China:SouthChinaSea	DS	Missing	Missing	Missing	Missing	Missing	S3	PAIRED	SRP108569	China:SouthChinaSea_DS_SRP108569_S3	NA
SRR5757141	China:SouthChinaSea	DS	Missing	Missing	Missing	Missing	Missing	S4	PAIRED	SRP108569	China:SouthChinaSea_DS_SRP108569_S4	NA
SRR5757142	China:SouthChinaSea	DS	Missing	Missing	Missing	Missing	Missing	S5	PAIRED	SRP108569	China:SouthChinaSea_DS_SRP108569_S5	NA
SRR5757143	China:SouthChinaSea	DS	Missing	Missing	Missing	Missing	Missing	S6	PAIRED	SRP108569	China:SouthChinaSea_DS_SRP108569_S6	NA
SRR5757144	China:SouthChinaSea	DS	Missing	Missing	Missing	Missing	Missing	S7	PAIRED	SRP108569	China:SouthChinaSea_DS_SRP108569_S7	NA
SRR5757145	China:SouthChinaSea	DS	Missing	Missing	Missing	Missing	Missing	S8	PAIRED	SRP108569	China:SouthChinaSea_DS_SRP108569_S8	NA
SRR5757146	China:SouthChinaSea	DS	Missing	Missing	Missing	Missing	Missing	S9	PAIRED	SRP108569	China:SouthChinaSea_DS_SRP108569_S9	NA
SRR5757147	China:SouthChinaSea	DS	Missing	Missing	Missing	Missing	Missing	S10	PAIRED	SRP108569	China:SouthChinaSea_DS_SRP108569_S10	NA
SRR5757148	China:SouthChinaSea	DS	Missing	Missing	Missing	Missing	Missing	S11	PAIRED	SRP108569	China:SouthChinaSea_DS_SRP108569_S11	NA
SRR5757149	China:SouthChinaSea	DS	Missing	Missing	Missing	Missing	Missing	S12	PAIRED	SRP108569	China:SouthChinaSea_DS_SRP108569_S12	NA
SRR5757150	China:SouthChinaSea	DS	Missing	Missing	Missing	Missing	Missing	S13	PAIRED	SRP108569	China:SouthChinaSea_DS_SRP108569_S13	NA
SRR5757151	China:SouthChinaSea	DS	Missing	Missing	Missing	Missing	Missing	S14	PAIRED	SRP108569	China:SouthChinaSea_DS_SRP108569_S14	NA
SRR5757152	China:SouthChinaSea	DS	Missing	Missing	Missing	Missing	Missing	S15	PAIRED	SRP108569	China:SouthChinaSea_DS_SRP108569_S15	NA
SRR5757153	China:SouthChinaSea	DS	Missing	Missing	Missing	Missing	Missing	S16	PAIRED	SRP108569	China:SouthChinaSea_DS_SRP108569_S16	NA
SRR5757154	China:SouthChinaSea	DS	Missing	Missing	Missing	Missing	Missing	S17	PAIRED	SRP108569	China:SouthChinaSea_DS_SRP108569_S17	NA
SRR5757155	China:SouthChinaSea	DS	Missing	Missing	Missing	Missing	Missing	S18	PAIRED	SRP108569	China:SouthChinaSea_DS_SRP108569_S18	NA
SRR5757156	China:SouthChinaSea	DS	Missing	Missing	Missing	Missing	Missing	S19	PAIRED	SRP108569	China:SouthChinaSea_DS_SRP108569_S19	NA
SRR5757157	China:SouthChinaSea	DS	Missing	Missing	Missing	Missing	Missing	S20	PAIRED	SRP108569	China:SouthChinaSea_DS_SRP108569_S20	NA
SRR5757158	China:SouthChinaSea	DS	Missing	Missing	Missing	Missing	Missing	S21	PAIRED	SRP108569	China:SouthChinaSea_DS_SRP108569_S21	NA
SRR5757159	China:SouthChinaSea	DS	Missing	Missing	Missing	Missing	Missing	S22	PAIRED	SRP108569	China:SouthChinaSea_DS_SRP108569_S22	NA
SRR5757160	China:SouthChinaSea	DS	Missing	Missing	Missing	Missing	Missing	S23	PAIRED	SRP108569	China:SouthChinaSea_DS_SRP108569_S23	NA
SRR5757161	China:SouthChinaSea	DS	Missing	Missing	Missing	Missing	Missing	S24	PAIRED	SRP108569	China:SouthChinaSea_DS_SRP108569_S24	NA
SRR5804143	Romania	DS	Missing	Missing	Missing	44.14	26.0568	S1	PAIRED	SRP111091	Romania_DS_SRP111091_S1	https://aem.asm.org/content/83/21/e01363-17
SRR5992924	Sweden	DS	170.84	Missing	Missing	60.26	16.39	S1	PAIRED	SRP116626	Sweden_DS_SRP116626_S1	NA
SRR5992929	Sweden	DS	448.37	Missing	Missing	65.26	16.39	S2	PAIRED	SRP116626	Sweden_DS_SRP116626_S2	NA
SRR5992930	Sweden	DS	448.37	Missing	Missing	64.26	16.39	S3	PAIRED	SRP116626	Sweden_DS_SRP116626_S3	NA
SRR5992931	Sweden	DS	448.37	Missing	Missing	63.26	16.39	S4	PAIRED	SRP116626	Sweden_DS_SRP116626_S4	NA
SRR5992932	Sweden	DS	170.84	Missing	Missing	62.26	16.39	S5	PAIRED	SRP116626	Sweden_DS_SRP116626_S5	NA
SRR5992933	Sweden	DS	170.84	Missing	Missing	61.26	16.39	S6	PAIRED	SRP116626	Sweden_DS_SRP116626_S6	NA
SRR6334452	PacificOcean_DoradoOutcrop	DS	0.04	7.6	-3043	9.09	-87.1	S3	PAIRED	SRP125900	PacificOcean_DoradoOutcrop_DS_SRP125900_S3	https://www.ncbi.nlm.nih.gov/pmc/articles/PMC6624737/
SRR6334454	PacificOcean_DoradoOutcrop	DS	0.04	7.7	-3137	9.08	-87.096	S5	PAIRED	SRP125900	PacificOcean_DoradoOutcrop_DS_SRP125900_S5	https://www.ncbi.nlm.nih.gov/pmc/articles/PMC6624737/
SRR6334455	PacificOcean_DoradoOutcrop	DS	0.04	7.7	-3137	9.08	-87.096	S6	PAIRED	SRP125900	PacificOcean_DoradoOutcrop_DS_SRP125900_S6	https://www.ncbi.nlm.nih.gov/pmc/articles/PMC6624737/
SRR6334457	PacificOcean_DoradoOutcrop	DS	0.12	7.7	-3170	9.08	-87.098	S8	PAIRED	SRP125900	PacificOcean_DoradoOutcrop_DS_SRP125900_S8	https://www.ncbi.nlm.nih.gov/pmc/articles/PMC6624737/
SRR6334458	PacificOcean_DoradoOutcrop	DS	0.04	7.7	-3064	9.08	-87.094	S9	PAIRED	SRP125900	PacificOcean_DoradoOutcrop_DS_SRP125900_S9	https://www.ncbi.nlm.nih.gov/pmc/articles/PMC6624737/
SRR6334459	PacificOcean_DoradoOutcrop	DS	0.04	7.6	-3055	9.08	-87.093	S10	PAIRED	SRP125900	PacificOcean_DoradoOutcrop_DS_SRP125900_S10	https://www.ncbi.nlm.nih.gov/pmc/articles/PMC6624737/
SRR6334467	PacificOcean_DoradoOutcrop	DS	0.04	7.6	-3055	9.08	-87.093	S18	PAIRED	SRP125900	PacificOcean_DoradoOutcrop_DS_SRP125900_S18	https://www.ncbi.nlm.nih.gov/pmc/articles/PMC6624737/
SRR6334470	PacificOcean_DoradoOutcrop	DS	0.04	7.6	-3100	9.09	-87.1	S21	PAIRED	SRP125900	PacificOcean_DoradoOutcrop_DS_SRP125900_S21	https://www.ncbi.nlm.nih.gov/pmc/articles/PMC6624737/
SRR6334471	PacificOcean_DoradoOutcrop	DS	0.04	7.6	-3043	9.09	-87.1	S22	PAIRED	SRP125900	PacificOcean_DoradoOutcrop_DS_SRP125900_S22	https://www.ncbi.nlm.nih.gov/pmc/articles/PMC6624737/
SRR6334472	PacificOcean_DoradoOutcrop	DS	0.04	7.7	-3150	9.08	-87.091	S23	PAIRED	SRP125900	PacificOcean_DoradoOutcrop_DS_SRP125900_S23	https://www.ncbi.nlm.nih.gov/pmc/articles/PMC6624737/
SRR6334473	PacificOcean_DoradoOutcrop	DS	0.04	7.6	-3043	9.09	-87.1	S24	PAIRED	SRP125900	PacificOcean_DoradoOutcrop_DS_SRP125900_S24	https://www.ncbi.nlm.nih.gov/pmc/articles/PMC6624737/
SRR6334474	PacificOcean_DoradoOutcrop	DS	0.04	7.6	-3043	9.09	-87.1	S25	PAIRED	SRP125900	PacificOcean_DoradoOutcrop_DS_SRP125900_S25	https://www.ncbi.nlm.nih.gov/pmc/articles/PMC6624737/
SRR6334475	PacificOcean_DoradoOutcrop	DS	0.04	7.6	-3060	9.08	-87.093	S26	PAIRED	SRP125900	PacificOcean_DoradoOutcrop_DS_SRP125900_S26	https://www.ncbi.nlm.nih.gov/pmc/articles/PMC6624737/
SRR6334476	PacificOcean_DoradoOutcrop	DS	0.04	7.6	-3043	9.09	-87.1	S27	PAIRED	SRP125900	PacificOcean_DoradoOutcrop_DS_SRP125900_S27	https://www.ncbi.nlm.nih.gov/pmc/articles/PMC6624737/
SRR6334477	PacificOcean_DoradoOutcrop	DS	0.04	7.6	-3085	9.09	-87.1	S28	PAIRED	SRP125900	PacificOcean_DoradoOutcrop_DS_SRP125900_S28	https://www.ncbi.nlm.nih.gov/pmc/articles/PMC6624737/
SRR6334478	PacificOcean_DoradoOutcrop	DS	0.04	7.6	-3043	9.09	-87.1	S29	PAIRED	SRP125900	PacificOcean_DoradoOutcrop_DS_SRP125900_S29	https://www.ncbi.nlm.nih.gov/pmc/articles/PMC6624737/
SRR6334479	PacificOcean_DoradoOutcrop	DS	0.04	7.6	-3043	9.09	-87.1	S30	PAIRED	SRP125900	PacificOcean_DoradoOutcrop_DS_SRP125900_S30	https://www.ncbi.nlm.nih.gov/pmc/articles/PMC6624737/
SRR6342053	Mexico:Gulf of California	DS	3.37-3.78 m	Missing	-1731 m	27.31	-111.422	S1	PAIRED	SRP126059	Mexico:Gulf of California_DS_SRP126059_S1	NA
SRR6342054	Mexico:Gulf of California	DS	3.73-3.78 m	Missing	-667 m	27.52	-111.415	S2	PAIRED	SRP126059	Mexico:Gulf of California_DS_SRP126059_S2	NA
SRR6342055	Mexico:Gulf of California	DS	2.96-3.01 m	Missing	-1611 m	27.38	-111.526	S3	PAIRED	SRP126059	Mexico:Gulf of California_DS_SRP126059_S3	NA
SRR6342056	Mexico:Gulf of California	DS	3.75-3.80 m	Missing	-1681 m	27.39	-111.369	S4	PAIRED	SRP126059	Mexico:Gulf of California_DS_SRP126059_S4	NA
SRR6342057	Mexico:Gulf of California	DS	2.25-2.30 m	Missing	-1681 m	27.39	-111.369	S5	PAIRED	SRP126059	Mexico:Gulf of California_DS_SRP126059_S5	NA
SRR6342058	Mexico:Gulf of California	DS	3.05-3.10 m	Missing	-1859 m	27.12	-111.138	S6	PAIRED	SRP126059	Mexico:Gulf of California_DS_SRP126059_S6	NA
SRR6342059	Mexico:Gulf of California	DS	1.15-1.20 m	Missing	-1749 m	27.31	-111.407	S7	PAIRED	SRP126059	Mexico:Gulf of California_DS_SRP126059_S7	NA
SRR6342060	Mexico:Gulf of California	DS	1.24-1.29 m	Missing	-1731 m	27.31	-111.422	S8	PAIRED	SRP126059	Mexico:Gulf of California_DS_SRP126059_S8	NA
SRR6342062	Mexico:Gulf of California	DS	3.73-3.78 m	Missing	-667 m	27.52	-111.415	S10	PAIRED	SRP126059	Mexico:Gulf of California_DS_SRP126059_S10	NA
SRR6419882	Pacific Ocean	DS	1700	Missing	Missing	46.27	-129.796	S1	PAIRED	SRP127560	Pacific Ocean_DS_SRP127560_S1	NA
SRR6419883	Pacific Ocean	DS	1500	Missing	Missing	46.27	-129.796	S2	PAIRED	SRP127560	Pacific Ocean_DS_SRP127560_S2	NA
SRR6419884	Pacific Ocean	DS	1725	Missing	Missing	46.12	-129.963	S3	PAIRED	SRP127560	Pacific Ocean_DS_SRP127560_S3	NA
SRR6419885	Pacific Ocean	DS	1708	Missing	Missing	46.12	-129.965	S4	PAIRED	SRP127560	Pacific Ocean_DS_SRP127560_S4	NA
SRR6419886	Pacific Ocean	DS	1694	Missing	Missing	46.12	-129.967	S5	PAIRED	SRP127560	Pacific Ocean_DS_SRP127560_S5	NA
SRR6419887	Pacific Ocean	DS	1733	Missing	Missing	46.11	-129.971	S6	PAIRED	SRP127560	Pacific Ocean_DS_SRP127560_S6	NA
SRR6419888	Pacific Ocean	DS	1700	Missing	Missing	46.1	-129.978	S7	PAIRED	SRP127560	Pacific Ocean_DS_SRP127560_S7	NA
SRR6419889	Pacific Ocean	DS	1696	Missing	Missing	46.09	-129.983	S8	PAIRED	SRP127560	Pacific Ocean_DS_SRP127560_S8	NA
SRR6419890	Pacific Ocean	DS	1687	Missing	Missing	46.09	-129.986	S9	PAIRED	SRP127560	Pacific Ocean_DS_SRP127560_S9	NA
SRR6419891	Pacific Ocean	DS	1689	Missing	Missing	46.07	-129.997	S10	PAIRED	SRP127560	Pacific Ocean_DS_SRP127560_S10	NA
SRR6419892	Pacific Ocean	DS	1607	Missing	Missing	46.07	-129.998	S11	PAIRED	SRP127560	Pacific Ocean_DS_SRP127560_S11	NA
SRR6419893	Pacific Ocean	DS	1498	Missing	Missing	46.07	-129.999	S12	PAIRED	SRP127560	Pacific Ocean_DS_SRP127560_S12	NA
DRR100377	Japan:Nagano, Azumino, Nakabusa	HS	0.5mm	Missing	1395m	36.39	137.748	S1	PAIRED	DRP003772	Japan:Nagano, Azumino, Nakabusa_HS_DRP003772_S1	https://pubmed.ncbi.nlm.nih.gov/29367473/
DRR100378	Japan:Nagano, Azumino, Nakabusa	HS	2cm	Missing	1457m	36.39	137.748	S2	PAIRED	DRP003772	Japan:Nagano, Azumino, Nakabusa_HS_DRP003772_S2	https://pubmed.ncbi.nlm.nih.gov/29367473/
SRR2059435	USA: Nevada_GreatBoilingSpring	HS	Missing	6.8	Missing	40.4	-119.22	S1	PAIRED	SRP059341	USA: Nevada_GreatBoilingSpring_HS_SRP059341_S1	NA
SRR2059615	USA: California	HS	Missing	8.41	Missing	41.32	-120.044	S27	PAIRED	SRP059341	USA: California_HS_SRP059341_S27	https://www.ncbi.nlm.nih.gov/pmc/articles/PMC6624737/
SRR2059616	USA: California	HS	Missing	8.58	Missing	41.32	-120.044	S28	PAIRED	SRP059341	USA: California_HS_SRP059341_S28	https://www.ncbi.nlm.nih.gov/pmc/articles/PMC6624737/
SRR2059617	USA: California	HS	Missing	8.72	Missing	41.32	-120.043	S29	PAIRED	SRP059341	USA: California_HS_SRP059341_S29	https://www.ncbi.nlm.nih.gov/pmc/articles/PMC6624737/
SRR2059619	USA: California	HS	Missing	8.24	Missing	41.32	-120.044	S31	PAIRED	SRP059341	USA: California_HS_SRP059341_S31	https://www.ncbi.nlm.nih.gov/pmc/articles/PMC6624737/
SRR2059620	USA: California	HS	Missing	8.32	Missing	41.32	-120.044	S32	PAIRED	SRP059341	USA: California_HS_SRP059341_S32	https://www.ncbi.nlm.nih.gov/pmc/articles/PMC6624737/
SRR2059621	USA: California	HS	Missing	8.22	Missing	41.32	-120.044	S33	PAIRED	SRP059341	USA: California_HS_SRP059341_S33	https://www.ncbi.nlm.nih.gov/pmc/articles/PMC6624737/
SRR2059622	USA: California	HS	Missing	Missing	Missing	not collected	not collected	S34	PAIRED	SRP059341	USA: California_HS_SRP059341_S34	https://www.ncbi.nlm.nih.gov/pmc/articles/PMC6624737/
SRR2059623	USA: Nevada	HS	Missing	8	Missing	40.4	-119.22	S35	PAIRED	SRP059341	USA: Nevada_HS_SRP059341_S35	https://www.ncbi.nlm.nih.gov/pmc/articles/PMC6624737/
SRR2059624	USA: California	HS	Missing	Missing	Missing	not collected	not collected	S36	PAIRED	SRP059341	USA: California_HS_SRP059341_S36	https://www.ncbi.nlm.nih.gov/pmc/articles/PMC6624737/
SRR2059625	USA: California	HS	Missing	Missing	Missing	not collected	not collected	S37	PAIRED	SRP059341	USA: California_HS_SRP059341_S37	https://www.ncbi.nlm.nih.gov/pmc/articles/PMC6624737/
SRR2059626	USA: California	HS	Missing	Missing	Missing	not collected	not collected	S38	PAIRED	SRP059341	USA: California_HS_SRP059341_S38	https://www.ncbi.nlm.nih.gov/pmc/articles/PMC6624737/
SRR2059627	USA: Nevada	HS	Missing	Missing	Missing	not collected	not collected	S39	PAIRED	SRP059341	USA: Nevada_HS_SRP059341_S39	https://www.ncbi.nlm.nih.gov/pmc/articles/PMC6624737/
SRR2059628	USA: Nevada	HS	Missing	Missing	Missing	not collected	not collected	S40	PAIRED	SRP059341	USA: Nevada_HS_SRP059341_S40	https://www.ncbi.nlm.nih.gov/pmc/articles/PMC6624737/
SRR2059629	USA: Nevada	HS	Missing	Missing	Missing	not collected	not collected	S41	PAIRED	SRP059341	USA: Nevada_HS_SRP059341_S41	https://www.ncbi.nlm.nih.gov/pmc/articles/PMC6624737/
SRR2059631	USA: Nevada	HS	Missing	Missing	Missing	not collected	not collected	S43	PAIRED	SRP059341	USA: Nevada_HS_SRP059341_S43	https://www.ncbi.nlm.nih.gov/pmc/articles/PMC6624737/
SRR2059632	USA: Nevada	HS	Missing	Missing	Missing	not collected	not collected	S44	PAIRED	SRP059341	USA: Nevada_HS_SRP059341_S44	https://www.ncbi.nlm.nih.gov/pmc/articles/PMC6624737/
SRR2059633	USA: California	HS	Missing	Missing	Missing	not collected	not collected	S45	PAIRED	SRP059341	USA: California_HS_SRP059341_S45	https://www.ncbi.nlm.nih.gov/pmc/articles/PMC6624737/
SRR2059634	USA: Nevada	HS	Missing	7.37	Missing	40.39	-119.225	S46	PAIRED	SRP059341	USA: Nevada_HS_SRP059341_S46	https://www.ncbi.nlm.nih.gov/pmc/articles/PMC6624737/
SRR2059635	USA: California	HS	Missing	Missing	Missing	not collected	not collected	S47	PAIRED	SRP059341	USA: California_HS_SRP059341_S47	https://www.ncbi.nlm.nih.gov/pmc/articles/PMC6624737/
SRR2059636	USA: California	HS	Missing	Missing	Missing	not collected	not collected	S48	PAIRED	SRP059341	USA: California_HS_SRP059341_S48	https://www.ncbi.nlm.nih.gov/pmc/articles/PMC6624737/
SRR2059637	USA: California	HS	Missing	Missing	Missing	not collected	not collected	S49	PAIRED	SRP059341	USA: California_HS_SRP059341_S49	https://www.ncbi.nlm.nih.gov/pmc/articles/PMC6624737/
SRR2059638	USA: California	HS	Missing	Missing	Missing	not collected	not collected	S50	PAIRED	SRP059341	USA: California_HS_SRP059341_S50	https://www.ncbi.nlm.nih.gov/pmc/articles/PMC6624737/
SRR2059639	USA: California	HS	Missing	Missing	Missing	not collected	not collected	S51	PAIRED	SRP059341	USA: California_HS_SRP059341_S51	https://www.ncbi.nlm.nih.gov/pmc/articles/PMC6624737/
SRR2059641	USA: Nevada	HS	Missing	Missing	Missing	not collected	not collected	S53	PAIRED	SRP059341	USA: Nevada_HS_SRP059341_S53	https://www.ncbi.nlm.nih.gov/pmc/articles/PMC6624737/
SRR2059642	USA: Nevada	HS	Missing	Missing	Missing	not collected	not collected	S54	PAIRED	SRP059341	USA: Nevada_HS_SRP059341_S54	https://www.ncbi.nlm.nih.gov/pmc/articles/PMC6624737/
SRR2059643	USA: Nevada	HS	Missing	Missing	Missing	not collected	not collected	S55	PAIRED	SRP059341	USA: Nevada_HS_SRP059341_S55	https://www.ncbi.nlm.nih.gov/pmc/articles/PMC6624737/
SRR2059644	USA: Nevada	HS	Missing	Missing	Missing	not collected	not collected	S56	PAIRED	SRP059341	USA: Nevada_HS_SRP059341_S56	https://www.ncbi.nlm.nih.gov/pmc/articles/PMC6624737/
SRR2059645	USA: Nevada	HS	Missing	7.86	Missing	40.39	119.225	S57	PAIRED	SRP059341	USA: Nevada_HS_SRP059341_S57	https://www.ncbi.nlm.nih.gov/pmc/articles/PMC6624737/
SRR2059646	USA: Nevada	HS	Missing	Missing	Missing	not collected	not collected	S58	PAIRED	SRP059341	USA: Nevada_HS_SRP059341_S58	https://www.ncbi.nlm.nih.gov/pmc/articles/PMC6624737/
SRR2059647	USA: Nevada	HS	Missing	Missing	Missing	not collected	not collected	S59	PAIRED	SRP059341	USA: Nevada_HS_SRP059341_S59	https://www.ncbi.nlm.nih.gov/pmc/articles/PMC6624737/
SRR2059648	USA: Nevada	HS	Missing	7.52	Missing	36.01	-115.091	S60	PAIRED	SRP059341	USA: Nevada_HS_SRP059341_S60	https://www.ncbi.nlm.nih.gov/pmc/articles/PMC6624737/
SRR2059649	USA: Nevada	HS	Missing	7.5	Missing	40.4	-119.22	S61	PAIRED	SRP059341	USA: Nevada_HS_SRP059341_S61	https://www.ncbi.nlm.nih.gov/pmc/articles/PMC6624737/
SRR2059650	USA: Nevada	HS	Missing	7.23	Missing	40.4	-119.22	S62	PAIRED	SRP059341	USA: Nevada_HS_SRP059341_S62	https://www.ncbi.nlm.nih.gov/pmc/articles/PMC6624737/
SRR2059651	USA: Nevada	HS	Missing	7.17	Missing	40.4	-119.22	S63	PAIRED	SRP059341	USA: Nevada_HS_SRP059341_S63	https://www.ncbi.nlm.nih.gov/pmc/articles/PMC6624737/
SRR2059652	USA: California	HS	Missing	Missing	Missing	not collected	not collected	S64	PAIRED	SRP059341	USA: California_HS_SRP059341_S64	https://www.ncbi.nlm.nih.gov/pmc/articles/PMC6624737/
SRR2059653	USA: California	HS	Missing	Missing	Missing	not collected	not collected	S65	PAIRED	SRP059341	USA: California_HS_SRP059341_S65	https://www.ncbi.nlm.nih.gov/pmc/articles/PMC6624737/
SRR2059654	USA: California	HS	Missing	Missing	Missing	not collected	not collected	S66	PAIRED	SRP059341	USA: California_HS_SRP059341_S66	https://www.ncbi.nlm.nih.gov/pmc/articles/PMC6624737/
SRR2059655	USA: California	HS	Missing	Missing	Missing	not collected	not collected	S67	PAIRED	SRP059341	USA: California_HS_SRP059341_S67	https://www.ncbi.nlm.nih.gov/pmc/articles/PMC6624737/
SRR2059656	USA: Nevada	HS	Missing	7.9	Missing	40.39	-119.225	S68	PAIRED	SRP059341	USA: Nevada_HS_SRP059341_S68	https://www.ncbi.nlm.nih.gov/pmc/articles/PMC6624737/
SRR2059657	USA: Nevada	HS	Missing	Missing	Missing	not collected	not collected	S69	PAIRED	SRP059341	USA: Nevada_HS_SRP059341_S69	https://www.ncbi.nlm.nih.gov/pmc/articles/PMC6624737/
SRR2059658	USA: Nevada	HS	Missing	Missing	Missing	not collected	not collected	S70	PAIRED	SRP059341	USA: Nevada_HS_SRP059341_S70	https://www.ncbi.nlm.nih.gov/pmc/articles/PMC6624737/
SRR2059659	USA: Nevada	HS	Missing	Missing	Missing	not collected	not collected	S71	PAIRED	SRP059341	USA: Nevada_HS_SRP059341_S71	https://www.ncbi.nlm.nih.gov/pmc/articles/PMC6624737/
SRR2059660	USA: Nevada	HS	Missing	Missing	Missing	not collected	not collected	S72	PAIRED	SRP059341	USA: Nevada_HS_SRP059341_S72	https://www.ncbi.nlm.nih.gov/pmc/articles/PMC6624737/
SRR2059661	USA: Nevada	HS	Missing	Missing	Missing	not collected	not collected	S73	PAIRED	SRP059341	USA: Nevada_HS_SRP059341_S73	https://www.ncbi.nlm.nih.gov/pmc/articles/PMC6624737/
SRR2059663	USA: Nevada	HS	Missing	Missing	Missing	not collected	not collected	S74	PAIRED	SRP059341	USA: Nevada_HS_SRP059341_S74	https://www.ncbi.nlm.nih.gov/pmc/articles/PMC6624737/
SRR2059664	USA: Nevada	HS	Missing	Missing	Missing	not collected	not collected	S75	PAIRED	SRP059341	USA: Nevada_HS_SRP059341_S75	https://www.ncbi.nlm.nih.gov/pmc/articles/PMC6624737/
SRR2059665	USA: Nevada	HS	Missing	Missing	Missing	not collected	not collected	S76	PAIRED	SRP059341	USA: Nevada_HS_SRP059341_S76	https://www.ncbi.nlm.nih.gov/pmc/articles/PMC6624737/
SRR2059666	USA: Nevada	HS	Missing	Missing	Missing	not collected	not collected	S77	PAIRED	SRP059341	USA: Nevada_HS_SRP059341_S77	https://www.ncbi.nlm.nih.gov/pmc/articles/PMC6624737/
SRR2059667	USA: Nevada	HS	Missing	Missing	Missing	not collected	not collected	S78	PAIRED	SRP059341	USA: Nevada_HS_SRP059341_S78	https://www.ncbi.nlm.nih.gov/pmc/articles/PMC6624737/
SRR2059668	USA: Nevada	HS	Missing	8.17	Missing	40.39	-119.225	S79	PAIRED	SRP059341	USA: Nevada_HS_SRP059341_S79	https://www.ncbi.nlm.nih.gov/pmc/articles/PMC6624737/
SRR2059669	USA: Nevada	HS	Missing	Missing	Missing	not collected	not collected	S80	PAIRED	SRP059341	USA: Nevada_HS_SRP059341_S80	https://www.ncbi.nlm.nih.gov/pmc/articles/PMC6624737/
SRR2059670	USA: Nevada	HS	Missing	Missing	Missing	not collected	not collected	S81	PAIRED	SRP059341	USA: Nevada_HS_SRP059341_S81	https://www.ncbi.nlm.nih.gov/pmc/articles/PMC6624737/
SRR2059671	USA: Nevada	HS	Missing	Missing	Missing	not collected	not collected	S82	PAIRED	SRP059341	USA: Nevada_HS_SRP059341_S82	https://www.ncbi.nlm.nih.gov/pmc/articles/PMC6624737/
SRR2059672	USA: Nevada	HS	Missing	Missing	Missing	not collected	not collected	S83	PAIRED	SRP059341	USA: Nevada_HS_SRP059341_S83	https://www.ncbi.nlm.nih.gov/pmc/articles/PMC6624737/
SRR2059673	USA: Nevada	HS	Missing	Missing	Missing	not collected	not collected	S84	PAIRED	SRP059341	USA: Nevada_HS_SRP059341_S84	https://www.ncbi.nlm.nih.gov/pmc/articles/PMC6624737/
SRR2059674	USA: California	HS	Missing	Missing	Missing	not collected	not collected	S85	PAIRED	SRP059341	USA: California_HS_SRP059341_S85	https://www.ncbi.nlm.nih.gov/pmc/articles/PMC6624737/
SRR2059675	USA: California	HS	Missing	Missing	Missing	not collected	not collected	S86	PAIRED	SRP059341	USA: California_HS_SRP059341_S86	https://www.ncbi.nlm.nih.gov/pmc/articles/PMC6624737/
SRR2059676	USA: California	HS	Missing	Missing	Missing	not collected	not collected	S87	PAIRED	SRP059341	USA: California_HS_SRP059341_S87	https://www.ncbi.nlm.nih.gov/pmc/articles/PMC6624737/
SRR2059677	USA: California	HS	Missing	Missing	Missing	not collected	not collected	S88	PAIRED	SRP059341	USA: California_HS_SRP059341_S88	https://www.ncbi.nlm.nih.gov/pmc/articles/PMC6624737/
SRR2059678	USA: California	HS	Missing	Missing	Missing	not collected	not collected	S89	PAIRED	SRP059341	USA: California_HS_SRP059341_S89	https://www.ncbi.nlm.nih.gov/pmc/articles/PMC6624737/
SRR2059679	USA: Nevada	HS	Missing	8.49	Missing	40.39	-119.225	S90	PAIRED	SRP059341	USA: Nevada_HS_SRP059341_S90	https://www.ncbi.nlm.nih.gov/pmc/articles/PMC6624737/
SRR2059680	USA: California	HS	Missing	Missing	Missing	not collected	not collected	S91	PAIRED	SRP059341	USA: California_HS_SRP059341_S91	https://www.ncbi.nlm.nih.gov/pmc/articles/PMC6624737/
SRR2059681	USA: California	HS	Missing	Missing	Missing	not collected	not collected	S92	PAIRED	SRP059341	USA: California_HS_SRP059341_S92	https://www.ncbi.nlm.nih.gov/pmc/articles/PMC6624737/
SRR2059682	USA: California	HS	Missing	Missing	Missing	not collected	not collected	S93	PAIRED	SRP059341	USA: California_HS_SRP059341_S93	https://www.ncbi.nlm.nih.gov/pmc/articles/PMC6624737/
SRR2076728	China: Tengchong geothermal area	HS	Missing	Missing	Missing	24.95	98.4361	S1	SINGLE	SRP059839	China: Tengchong geothermal area_HS_SRP059839_S1	https://www.nature.com/articles/srep25262?proof=true1#Sec9
SRR2076729	China: Tengchong geothermal area	HS	Missing	Missing	Missing	24.95	98.4361	S2	SINGLE	SRP059839	China: Tengchong geothermal area_HS_SRP059839_S2	https://www.nature.com/articles/srep25262?proof=true1#Sec10
SRR2076730	China: Tengchong geothermal area	HS	Missing	Missing	Missing	24.95	98.4361	S3	SINGLE	SRP059839	China: Tengchong geothermal area_HS_SRP059839_S3	https://www.nature.com/articles/srep25262?proof=true1#Sec11
SRR2076731	China: Tengchong geothermal area	HS	Missing	Missing	Missing	24.95	98.4361	S4	SINGLE	SRP059839	China: Tengchong geothermal area_HS_SRP059839_S4	https://www.nature.com/articles/srep25262?proof=true1#Sec12
SRR2076732	China: Tengchong geothermal area	HS	Missing	Missing	Missing	24.95	98.4361	S5	SINGLE	SRP059839	China: Tengchong geothermal area_HS_SRP059839_S5	https://www.nature.com/articles/srep25262?proof=true1#Sec13
SRR3025782	India:Bakreshwar	HS	Missing	Missing	Missing	22.99	87.8949	S1	PAIRED	SRP067483	India:Bakreshwar_HS_SRP067483_S1	https://www.sciencedirect.com/science/article/pii/S2213596017300296
SRR3238097	USA: Yellowstone National Park	HS	Missing	Missing	Missing	44.69	-110.728	S1	PAIRED	SRP070467	USA: Yellowstone National Park_HS_SRP070467_S1	https://academic.oup.com/femsec/article/92/9/fiw137/2197822
SRR3238099	USA: Yellowstone National Park	HS	Missing	Missing	Missing	44.73	-110.711	S2	PAIRED	SRP070467	USA: Yellowstone National Park_HS_SRP070467_S2	https://academic.oup.com/femsec/article/92/9/fiw137/2197823
SRR3238103	USA: Yellowstone National Park	HS	Missing	Missing	Missing	44.61	-110.439	S3	PAIRED	SRP070467	USA: Yellowstone National Park_HS_SRP070467_S3	https://academic.oup.com/femsec/article/92/9/fiw137/2197824
SRR3238105	USA: Yellowstone National Park	HS	Missing	Missing	Missing	44.73	-110.716	S4	PAIRED	SRP070467	USA: Yellowstone National Park_HS_SRP070467_S4	https://academic.oup.com/femsec/article/92/9/fiw137/2197825
SRR3238107	USA: Yellowstone National Park	HS	Missing	Missing	Missing	44.73	-110.71	S5	PAIRED	SRP070467	USA: Yellowstone National Park_HS_SRP070467_S5	https://academic.oup.com/femsec/article/92/9/fiw137/2197826
SRR3238114	USA: Yellowstone National Park	HS	Missing	Missing	Missing	44.57	-110.865	S6	PAIRED	SRP070467	USA: Yellowstone National Park_HS_SRP070467_S6	https://academic.oup.com/femsec/article/92/9/fiw137/2197827
SRR3238115	USA: Yellowstone National Park	HS	Missing	Missing	Missing	44.61	-110.439	S7	PAIRED	SRP070467	USA: Yellowstone National Park_HS_SRP070467_S7	https://academic.oup.com/femsec/article/92/9/fiw137/2197828
SRR3238117	USA: Yellowstone National Park	HS	Missing	Missing	Missing	44.73	-110.709	S8	PAIRED	SRP070467	USA: Yellowstone National Park_HS_SRP070467_S8	https://academic.oup.com/femsec/article/92/9/fiw137/2197829
SRR3238119	USA: Yellowstone National Park	HS	Missing	Missing	Missing	44.7	-110.767	S9	PAIRED	SRP070467	USA: Yellowstone National Park_HS_SRP070467_S9	https://academic.oup.com/femsec/article/92/9/fiw137/2197830
SRR3238121	USA: Yellowstone National Park	HS	Missing	Missing	Missing	44.57	-110.863	S10	PAIRED	SRP070467	USA: Yellowstone National Park_HS_SRP070467_S10	https://academic.oup.com/femsec/article/92/9/fiw137/2197831
SRR3238123	USA: Yellowstone National Park	HS	Missing	Missing	Missing	44.7	-110.769	S11	PAIRED	SRP070467	USA: Yellowstone National Park_HS_SRP070467_S11	https://academic.oup.com/femsec/article/92/9/fiw137/2197832
SRR3238126	USA: Yellowstone National Park	HS	Missing	Missing	Missing	44.69	-110.73	S12	PAIRED	SRP070467	USA: Yellowstone National Park_HS_SRP070467_S12	https://academic.oup.com/femsec/article/92/9/fiw137/2197833
SRR3238128	USA: Yellowstone National Park	HS	Missing	Missing	Missing	44.71	-110.469	S13	PAIRED	SRP070467	USA: Yellowstone National Park_HS_SRP070467_S13	https://academic.oup.com/femsec/article/92/9/fiw137/2197834
SRR3238130	USA: Yellowstone National Park	HS	Missing	Missing	Missing	44.73	-110.71	S14	PAIRED	SRP070467	USA: Yellowstone National Park_HS_SRP070467_S14	https://academic.oup.com/femsec/article/92/9/fiw137/2197835
SRR3608531	Peru	HS	Missing	Missing	Missing	-12.04	-77.0283	S1	PAIRED	SRP075870	Peru_HS_SRP075870_S1	https://www.ncbi.nlm.nih.gov/pmc/articles/PMC4932623/
SRR3608532	Peru	HS	Missing	Missing	Missing	-12.04	-77.0283	S2	PAIRED	SRP075870	Peru_HS_SRP075870_S2	https://www.ncbi.nlm.nih.gov/pmc/articles/PMC4932623/
SRR3608533	Peru	HS	Missing	Missing	Missing	-12.04	-77.0283	S3	PAIRED	SRP075870	Peru_HS_SRP075870_S3	https://www.ncbi.nlm.nih.gov/pmc/articles/PMC4932623/
SRR3608534	Peru	HS	Missing	Missing	Missing	-12.04	-77.0283	S4	PAIRED	SRP075870	Peru_HS_SRP075870_S4	https://www.ncbi.nlm.nih.gov/pmc/articles/PMC4932623/
SRR3608535	Peru	HS	Missing	Missing	Missing	-12.04	-77.0283	S5	PAIRED	SRP075870	Peru_HS_SRP075870_S5	https://www.ncbi.nlm.nih.gov/pmc/articles/PMC4932623/
SRR3608536	Peru	HS	Missing	Missing	Missing	-12.04	-77.0283	S6	PAIRED	SRP075870	Peru_HS_SRP075870_S6	https://www.ncbi.nlm.nih.gov/pmc/articles/PMC4932623/
SRR3608537	Peru	HS	Missing	Missing	Missing	-12.04	-77.0283	S7	PAIRED	SRP075870	Peru_HS_SRP075870_S7	https://www.ncbi.nlm.nih.gov/pmc/articles/PMC4932623/
SRR3608538	Peru	HS	Missing	Missing	Missing	-12.04	-77.0283	S8	PAIRED	SRP075870	Peru_HS_SRP075870_S8	https://www.ncbi.nlm.nih.gov/pmc/articles/PMC4932623/
SRR3608539	Peru	HS	Missing	Missing	Missing	-12.04	-77.0283	S9	PAIRED	SRP075870	Peru_HS_SRP075870_S9	https://www.ncbi.nlm.nih.gov/pmc/articles/PMC4932623/
SRR4294607	Russia: Baikal rift zone	HS	Missing	Missing	Missing	54.42	110.45	S1	PAIRED	SRP090432	Russia: Baikal rift zone_HS_SRP090432_S1	https://link.springer.com/article/10.1186/s12862-017-1106-9
SRR4294608	Russia: Baikal rift zone	HS	Missing	Missing	Missing	54.42	110.45	S2	PAIRED	SRP090432	Russia: Baikal rift zone_HS_SRP090432_S2	https://link.springer.com/article/10.1186/s12862-017-1106-10
SRR4294609	Russia: Baikal rift zone	HS	Missing	Missing	Missing	54.42	110.45	S3	PAIRED	SRP090432	Russia: Baikal rift zone_HS_SRP090432_S3	https://link.springer.com/article/10.1186/s12862-017-1106-11
SRR4294610	Russia: Baikal rift zone	HS	Missing	Missing	Missing	54.42	110.45	S4	PAIRED	SRP090432	Russia: Baikal rift zone_HS_SRP090432_S4	https://link.springer.com/article/10.1186/s12862-017-1106-12
SRR4294611	Russia: Baikal rift zone	HS	Missing	Missing	Missing	54.19	110.6	S5	PAIRED	SRP090432	Russia: Baikal rift zone_HS_SRP090432_S5	https://link.springer.com/article/10.1186/s12862-017-1106-13
SRR4294612	Russia: Baikal rift zone	HS	Missing	Missing	Missing	54.19	110.6	S6	PAIRED	SRP090432	Russia: Baikal rift zone_HS_SRP090432_S6	https://link.springer.com/article/10.1186/s12862-017-1106-14
SRR4294613	Russia: Baikal rift zone	HS	Missing	Missing	Missing	54.19	110.6	S7	PAIRED	SRP090432	Russia: Baikal rift zone_HS_SRP090432_S7	https://link.springer.com/article/10.1186/s12862-017-1106-15
SRR4294614	Russia: Baikal rift zone	HS	Missing	Missing	Missing	54.59	111.07	S8	PAIRED	SRP090432	Russia: Baikal rift zone_HS_SRP090432_S8	https://link.springer.com/article/10.1186/s12862-017-1106-16
SRR4294615	Russia: Baikal rift zone	HS	Missing	Missing	Missing	54.59	111.07	S9	PAIRED	SRP090432	Russia: Baikal rift zone_HS_SRP090432_S9	https://link.springer.com/article/10.1186/s12862-017-1106-17
SRR4294616	Russia: Baikal rift zone	HS	Missing	Missing	Missing	54.59	111.07	S10	PAIRED	SRP090432	Russia: Baikal rift zone_HS_SRP090432_S10	https://link.springer.com/article/10.1186/s12862-017-1106-18
SRR4294617	Russia: Baikal rift zone	HS	Missing	Missing	Missing	54.59	111.07	S11	PAIRED	SRP090432	Russia: Baikal rift zone_HS_SRP090432_S11	https://link.springer.com/article/10.1186/s12862-017-1106-19
SRR4294619	Russia: Baikal rift zone	HS	Missing	Missing	Missing	54.59	111.07	S12	PAIRED	SRP090432	Russia: Baikal rift zone_HS_SRP090432_S12	https://link.springer.com/article/10.1186/s12862-017-1106-20
SRR4294620	Russia: Baikal rift zone	HS	Missing	Missing	Missing	54.42	110.45	S13	PAIRED	SRP090432	Russia: Baikal rift zone_HS_SRP090432_S13	https://link.springer.com/article/10.1186/s12862-017-1106-21
SRR4294621	Russia: Baikal rift zone	HS	Missing	Missing	Missing	54.59	111.07	S14	PAIRED	SRP090432	Russia: Baikal rift zone_HS_SRP090432_S14	https://link.springer.com/article/10.1186/s12862-017-1106-22
SRR4294622	Russia: Baikal rift zone	HS	Missing	Missing	Missing	54.52	111	S15	PAIRED	SRP090432	Russia: Baikal rift zone_HS_SRP090432_S15	https://link.springer.com/article/10.1186/s12862-017-1106-23
SRR4294623	Russia: Baikal rift zone	HS	Missing	Missing	Missing	54.52	111	S16	PAIRED	SRP090432	Russia: Baikal rift zone_HS_SRP090432_S16	https://link.springer.com/article/10.1186/s12862-017-1106-24
SRR4294624	Russia: Baikal rift zone	HS	Missing	Missing	Missing	54.52	111	S17	PAIRED	SRP090432	Russia: Baikal rift zone_HS_SRP090432_S17	https://link.springer.com/article/10.1186/s12862-017-1106-25
SRR4294625	Russia: Baikal rift zone	HS	Missing	Missing	Missing	54.52	111	S18	PAIRED	SRP090432	Russia: Baikal rift zone_HS_SRP090432_S18	https://link.springer.com/article/10.1186/s12862-017-1106-26
SRR4294626	Russia: Baikal rift zone	HS	Missing	Missing	Missing	54.42	110.45	S19	PAIRED	SRP090432	Russia: Baikal rift zone_HS_SRP090432_S19	https://link.springer.com/article/10.1186/s12862-017-1106-27
SRR4294627	Russia: Baikal rift zone	HS	Missing	Missing	Missing	54.42	110.45	S20	PAIRED	SRP090432	Russia: Baikal rift zone_HS_SRP090432_S20	https://link.springer.com/article/10.1186/s12862-017-1106-28
SRR4294628	Russia: Baikal rift zone	HS	Missing	Missing	Missing	54.42	110.45	S21	PAIRED	SRP090432	Russia: Baikal rift zone_HS_SRP090432_S21	https://link.springer.com/article/10.1186/s12862-017-1106-29
SRR4294629	Russia: Baikal rift zone	HS	Missing	Missing	Missing	54.42	110.45	S22	PAIRED	SRP090432	Russia: Baikal rift zone_HS_SRP090432_S22	https://link.springer.com/article/10.1186/s12862-017-1106-30
SRR4294630	Russia: Baikal rift zone	HS	Missing	Missing	Missing	54.42	110.45	S23	PAIRED	SRP090432	Russia: Baikal rift zone_HS_SRP090432_S23	https://link.springer.com/article/10.1186/s12862-017-1106-31
SRR4294631	Russia: Baikal rift zone	HS	Missing	Missing	Missing	54.42	110.45	S24	PAIRED	SRP090432	Russia: Baikal rift zone_HS_SRP090432_S24	https://link.springer.com/article/10.1186/s12862-017-1106-32
SRR4294632	Russia: Baikal rift zone	HS	Missing	Missing	Missing	54.42	110.45	S25	PAIRED	SRP090432	Russia: Baikal rift zone_HS_SRP090432_S25	https://link.springer.com/article/10.1186/s12862-017-1106-33
SRR5313424	China_Tibet	HS	Missing	Missing	Missing	28.52	91.88	S1	SINGLE	SRP101393	China_Tibet_HS_SRP101393_S1	https://www.frontiersin.org/articles/10.3389/fmicb.2018.02096/full
SRR5313425	China_Tibet	HS	Missing	Missing	Missing	28.52	91.88	S2	SINGLE	SRP101393	China_Tibet_HS_SRP101393_S2	https://www.frontiersin.org/articles/10.3389/fmicb.2018.02096/full
SRR5313426	China_Tibet	HS	Missing	Missing	Missing	28.52	91.88	S3	SINGLE	SRP101393	China_Tibet_HS_SRP101393_S3	https://www.frontiersin.org/articles/10.3389/fmicb.2018.02096/full
SRR5313427	China_Tibet	HS	Missing	Missing	Missing	28.52	91.88	S4	SINGLE	SRP101393	China_Tibet_HS_SRP101393_S4	https://www.frontiersin.org/articles/10.3389/fmicb.2018.02096/full
SRR5313428	China_Tibet	HS	Missing	Missing	Missing	28.52	91.88	S5	SINGLE	SRP101393	China_Tibet_HS_SRP101393_S5	https://www.frontiersin.org/articles/10.3389/fmicb.2018.02096/full
SRR5313429	China_Tibet	HS	Missing	Missing	Missing	28.25	91.81	S6	SINGLE	SRP101393	China_Tibet_HS_SRP101393_S6	https://www.frontiersin.org/articles/10.3389/fmicb.2018.02096/full
SRR5313430	China_Tibet	HS	Missing	Missing	Missing	28.25	91.81	S7	SINGLE	SRP101393	China_Tibet_HS_SRP101393_S7	https://www.frontiersin.org/articles/10.3389/fmicb.2018.02096/full
SRR5313431	China_Tibet	HS	Missing	Missing	Missing	28.25	91.81	S8	SINGLE	SRP101393	China_Tibet_HS_SRP101393_S8	https://www.frontiersin.org/articles/10.3389/fmicb.2018.02096/full
SRR5313432	China_Tibet	HS	Missing	Missing	Missing	28.25	91.81	S9	SINGLE	SRP101393	China_Tibet_HS_SRP101393_S9	https://www.frontiersin.org/articles/10.3389/fmicb.2018.02096/full
SRR5313433	China_Tibet	HS	Missing	Missing	Missing	28.25	91.81	S10	SINGLE	SRP101393	China_Tibet_HS_SRP101393_S10	https://www.frontiersin.org/articles/10.3389/fmicb.2018.02096/full
SRR5313434	China_Tibet	HS	Missing	Missing	Missing	28.25	91.81	S11	SINGLE	SRP101393	China_Tibet_HS_SRP101393_S11	https://www.frontiersin.org/articles/10.3389/fmicb.2018.02096/full
SRR5313435	China_Tibet	HS	Missing	Missing	Missing	28.25	91.81	S12	SINGLE	SRP101393	China_Tibet_HS_SRP101393_S12	https://www.frontiersin.org/articles/10.3389/fmicb.2018.02096/full
SRR5313436	China_Tibet	HS	Missing	Missing	Missing	28.25	91.81	S13	SINGLE	SRP101393	China_Tibet_HS_SRP101393_S13	https://www.frontiersin.org/articles/10.3389/fmicb.2018.02096/full
SRR5313437	China_Tibet	HS	Missing	Missing	Missing	28.25	91.81	S14	SINGLE	SRP101393	China_Tibet_HS_SRP101393_S14	https://www.frontiersin.org/articles/10.3389/fmicb.2018.02096/full
SRR5313438	China_Tibet	HS	Missing	Missing	Missing	28.25	91.81	S15	SINGLE	SRP101393	China_Tibet_HS_SRP101393_S15	https://www.frontiersin.org/articles/10.3389/fmicb.2018.02096/full
SRR5313439	China_Tibet	HS	Missing	Missing	Missing	28.25	91.81	S16	SINGLE	SRP101393	China_Tibet_HS_SRP101393_S16	https://www.frontiersin.org/articles/10.3389/fmicb.2018.02096/full
SRR5313440	China_Tibet	HS	Missing	Missing	Missing	28.25	91.81	S17	SINGLE	SRP101393	China_Tibet_HS_SRP101393_S17	https://www.frontiersin.org/articles/10.3389/fmicb.2018.02096/full
SRR5313441	China_Tibet	HS	Missing	Missing	Missing	29.22	85.4	S18	SINGLE	SRP101393	China_Tibet_HS_SRP101393_S18	https://www.frontiersin.org/articles/10.3389/fmicb.2018.02096/full
SRR5313442	China_Tibet	HS	Missing	Missing	Missing	29.22	85.4	S19	SINGLE	SRP101393	China_Tibet_HS_SRP101393_S19	https://www.frontiersin.org/articles/10.3389/fmicb.2018.02096/full
SRR5313443	China_Tibet	HS	Missing	Missing	Missing	29.22	85.4	S20	SINGLE	SRP101393	China_Tibet_HS_SRP101393_S20	https://www.frontiersin.org/articles/10.3389/fmicb.2018.02096/full
SRR5313444	China_Tibet	HS	Missing	Missing	Missing	29.22	85.4	S21	SINGLE	SRP101393	China_Tibet_HS_SRP101393_S21	https://www.frontiersin.org/articles/10.3389/fmicb.2018.02096/full
SRR5313445	China_Tibet	HS	Missing	Missing	Missing	29.62	85.74	S22	SINGLE	SRP101393	China_Tibet_HS_SRP101393_S22	https://www.frontiersin.org/articles/10.3389/fmicb.2018.02096/full
SRR5313446	China_Tibet	HS	Missing	Missing	Missing	29.62	85.74	S23	SINGLE	SRP101393	China_Tibet_HS_SRP101393_S23	https://www.frontiersin.org/articles/10.3389/fmicb.2018.02096/full
SRR5313447	China_Tibet	HS	Missing	Missing	Missing	29.62	85.74	S24	SINGLE	SRP101393	China_Tibet_HS_SRP101393_S24	https://www.frontiersin.org/articles/10.3389/fmicb.2018.02096/full
SRR5313448	China_Tibet	HS	Missing	Missing	Missing	29.62	85.74	S25	SINGLE	SRP101393	China_Tibet_HS_SRP101393_S25	https://www.frontiersin.org/articles/10.3389/fmicb.2018.02096/full
SRR5313449	China_Tibet	HS	Missing	Missing	Missing	29.62	85.74	S26	SINGLE	SRP101393	China_Tibet_HS_SRP101393_S26	https://www.frontiersin.org/articles/10.3389/fmicb.2018.02096/full
SRR5313450	China_Tibet	HS	Missing	Missing	Missing	29.62	85.74	S27	SINGLE	SRP101393	China_Tibet_HS_SRP101393_S27	https://www.frontiersin.org/articles/10.3389/fmicb.2018.02096/full
SRR5313451	China_Tibet	HS	Missing	Missing	Missing	29.62	85.74	S28	SINGLE	SRP101393	China_Tibet_HS_SRP101393_S28	https://www.frontiersin.org/articles/10.3389/fmicb.2018.02096/full
SRR5313452	China_Tibet	HS	Missing	Missing	Missing	29.62	85.74	S29	SINGLE	SRP101393	China_Tibet_HS_SRP101393_S29	https://www.frontiersin.org/articles/10.3389/fmicb.2018.02096/full
SRR5313453	China_Tibet	HS	Missing	Missing	Missing	29.62	85.74	S30	SINGLE	SRP101393	China_Tibet_HS_SRP101393_S30	https://www.frontiersin.org/articles/10.3389/fmicb.2018.02096/full
SRR5313454	China_Tibet	HS	Missing	Missing	Missing	29.62	85.74	S31	SINGLE	SRP101393	China_Tibet_HS_SRP101393_S31	https://www.frontiersin.org/articles/10.3389/fmicb.2018.02096/full
SRR5313455	China_Tibet	HS	Missing	Missing	Missing	29.62	85.74	S32	SINGLE	SRP101393	China_Tibet_HS_SRP101393_S32	https://www.frontiersin.org/articles/10.3389/fmicb.2018.02096/full
SRR5313456	China_Tibet	HS	Missing	Missing	Missing	29.62	85.74	S33	SINGLE	SRP101393	China_Tibet_HS_SRP101393_S33	https://www.frontiersin.org/articles/10.3389/fmicb.2018.02096/full
SRR5313457	China_Tibet	HS	Missing	Missing	Missing	29.62	85.74	S34	SINGLE	SRP101393	China_Tibet_HS_SRP101393_S34	https://www.frontiersin.org/articles/10.3389/fmicb.2018.02096/full
SRR5313458	China_Tibet	HS	Missing	Missing	Missing	29.62	85.74	S35	SINGLE	SRP101393	China_Tibet_HS_SRP101393_S35	https://www.frontiersin.org/articles/10.3389/fmicb.2018.02096/full
SRR5313459	China_Tibet	HS	Missing	Missing	Missing	31.61	91.83	S36	SINGLE	SRP101393	China_Tibet_HS_SRP101393_S36	https://www.frontiersin.org/articles/10.3389/fmicb.2018.02096/full
SRR5313460	China_Tibet	HS	Missing	Missing	Missing	31.61	91.83	S37	SINGLE	SRP101393	China_Tibet_HS_SRP101393_S37	https://www.frontiersin.org/articles/10.3389/fmicb.2018.02096/full
SRR5313461	China_Tibet	HS	Missing	Missing	Missing	31.61	91.83	S38	SINGLE	SRP101393	China_Tibet_HS_SRP101393_S38	https://www.frontiersin.org/articles/10.3389/fmicb.2018.02096/full
SRR5313462	China_Tibet	HS	Missing	Missing	Missing	31.61	91.83	S39	SINGLE	SRP101393	China_Tibet_HS_SRP101393_S39	https://www.frontiersin.org/articles/10.3389/fmicb.2018.02096/full
SRR5313463	China_Tibet	HS	Missing	Missing	Missing	31.61	91.83	S40	SINGLE	SRP101393	China_Tibet_HS_SRP101393_S40	https://www.frontiersin.org/articles/10.3389/fmicb.2018.02096/full
SRR5313464	China_Tibet	HS	Missing	Missing	Missing	29.62	85.74	S41	SINGLE	SRP101393	China_Tibet_HS_SRP101393_S41	https://www.frontiersin.org/articles/10.3389/fmicb.2018.02096/full
SRR5313465	China_Tibet	HS	Missing	Missing	Missing	29.62	85.74	S42	SINGLE	SRP101393	China_Tibet_HS_SRP101393_S42	https://www.frontiersin.org/articles/10.3389/fmicb.2018.02096/full
SRR5313466	China_Tibet	HS	Missing	Missing	Missing	29.62	85.74	S43	SINGLE	SRP101393	China_Tibet_HS_SRP101393_S43	https://www.frontiersin.org/articles/10.3389/fmicb.2018.02096/full
SRR5313467	China_Tibet	HS	Missing	Missing	Missing	29.62	85.74	S44	SINGLE	SRP101393	China_Tibet_HS_SRP101393_S44	https://www.frontiersin.org/articles/10.3389/fmicb.2018.02096/full
SRR5313468	China_Tibet	HS	Missing	Missing	Missing	29.62	85.74	S45	SINGLE	SRP101393	China_Tibet_HS_SRP101393_S45	https://www.frontiersin.org/articles/10.3389/fmicb.2018.02096/full
SRR5313469	China_Tibet	HS	Missing	Missing	Missing	29.62	85.74	S46	SINGLE	SRP101393	China_Tibet_HS_SRP101393_S46	https://www.frontiersin.org/articles/10.3389/fmicb.2018.02096/full
SRR5313470	China_Tibet	HS	Missing	Missing	Missing	29.62	85.74	S47	SINGLE	SRP101393	China_Tibet_HS_SRP101393_S47	https://www.frontiersin.org/articles/10.3389/fmicb.2018.02096/full
SRR5313471	China_Tibet	HS	Missing	Missing	Missing	29.62	85.74	S48	SINGLE	SRP101393	China_Tibet_HS_SRP101393_S48	https://www.frontiersin.org/articles/10.3389/fmicb.2018.02096/full
SRR5313472	China_Tibet	HS	Missing	Missing	Missing	29.62	85.74	S49	SINGLE	SRP101393	China_Tibet_HS_SRP101393_S49	https://www.frontiersin.org/articles/10.3389/fmicb.2018.02096/full
SRR5313473	China_Tibet	HS	Missing	Missing	Missing	29.62	85.74	S50	SINGLE	SRP101393	China_Tibet_HS_SRP101393_S50	https://www.frontiersin.org/articles/10.3389/fmicb.2018.02096/full
SRR5313474	China_Tibet	HS	Missing	Missing	Missing	29.62	85.74	S51	SINGLE	SRP101393	China_Tibet_HS_SRP101393_S51	https://www.frontiersin.org/articles/10.3389/fmicb.2018.02096/full
SRR5313475	China_Tibet	HS	Missing	Missing	Missing	29.62	85.74	S52	SINGLE	SRP101393	China_Tibet_HS_SRP101393_S52	https://www.frontiersin.org/articles/10.3389/fmicb.2018.02096/full
SRR5313476	China_Tibet	HS	Missing	Missing	Missing	29.62	85.74	S53	SINGLE	SRP101393	China_Tibet_HS_SRP101393_S53	https://www.frontiersin.org/articles/10.3389/fmicb.2018.02096/full
SRR5313477	China_Tibet	HS	Missing	Missing	Missing	29.62	85.74	S54	SINGLE	SRP101393	China_Tibet_HS_SRP101393_S54	https://www.frontiersin.org/articles/10.3389/fmicb.2018.02096/full
SRR5313478	China_Tibet	HS	Missing	Missing	Missing	29.62	85.74	S55	SINGLE	SRP101393	China_Tibet_HS_SRP101393_S55	https://www.frontiersin.org/articles/10.3389/fmicb.2018.02096/full
SRR5313479	China_Tibet	HS	Missing	Missing	Missing	28.25	91.81	S56	SINGLE	SRP101393	China_Tibet_HS_SRP101393_S56	https://www.frontiersin.org/articles/10.3389/fmicb.2018.02096/full
SRR5313480	China_Tibet	HS	Missing	Missing	Missing	28.25	91.81	S57	SINGLE	SRP101393	China_Tibet_HS_SRP101393_S57	https://www.frontiersin.org/articles/10.3389/fmicb.2018.02096/full
SRR5313481	China_Tibet	HS	Missing	Missing	Missing	28.25	91.81	S58	SINGLE	SRP101393	China_Tibet_HS_SRP101393_S58	https://www.frontiersin.org/articles/10.3389/fmicb.2018.02096/full
SRR5313482	China_Tibet	HS	Missing	Missing	Missing	28.25	91.81	S59	SINGLE	SRP101393	China_Tibet_HS_SRP101393_S59	https://www.frontiersin.org/articles/10.3389/fmicb.2018.02096/full
SRR5313483	China_Tibet	HS	Missing	Missing	Missing	28.25	91.81	S60	SINGLE	SRP101393	China_Tibet_HS_SRP101393_S60	https://www.frontiersin.org/articles/10.3389/fmicb.2018.02096/full
SRR5313484	China_Tibet	HS	Missing	Missing	Missing	28.25	91.81	S61	SINGLE	SRP101393	China_Tibet_HS_SRP101393_S61	https://www.frontiersin.org/articles/10.3389/fmicb.2018.02096/full
SRR5313485	China_Tibet	HS	Missing	Missing	Missing	28.25	91.81	S62	SINGLE	SRP101393	China_Tibet_HS_SRP101393_S62	https://www.frontiersin.org/articles/10.3389/fmicb.2018.02096/full
SRR5313486	China_Tibet	HS	Missing	Missing	Missing	28.25	91.81	S63	SINGLE	SRP101393	China_Tibet_HS_SRP101393_S63	https://www.frontiersin.org/articles/10.3389/fmicb.2018.02096/full
SRR5313487	China_Tibet	HS	Missing	Missing	Missing	28.25	91.81	S64	SINGLE	SRP101393	China_Tibet_HS_SRP101393_S64	https://www.frontiersin.org/articles/10.3389/fmicb.2018.02096/full
SRR5313488	China_Tibet	HS	Missing	Missing	Missing	28.25	91.81	S65	SINGLE	SRP101393	China_Tibet_HS_SRP101393_S65	https://www.frontiersin.org/articles/10.3389/fmicb.2018.02096/full
SRR5313489	China_Tibet	HS	Missing	Missing	Missing	28.25	91.81	S66	SINGLE	SRP101393	China_Tibet_HS_SRP101393_S66	https://www.frontiersin.org/articles/10.3389/fmicb.2018.02096/full
SRR5313490	China_Tibet	HS	Missing	Missing	Missing	28.25	91.81	S67	SINGLE	SRP101393	China_Tibet_HS_SRP101393_S67	https://www.frontiersin.org/articles/10.3389/fmicb.2018.02096/full
SRR5313491	China_Tibet	HS	Missing	Missing	Missing	28.25	91.81	S68	SINGLE	SRP101393	China_Tibet_HS_SRP101393_S68	https://www.frontiersin.org/articles/10.3389/fmicb.2018.02096/full
SRR5313492	China_Tibet	HS	Missing	Missing	Missing	28.25	91.81	S69	SINGLE	SRP101393	China_Tibet_HS_SRP101393_S69	https://www.frontiersin.org/articles/10.3389/fmicb.2018.02096/full
SRR5313493	China_Tibet	HS	Missing	Missing	Missing	28.25	91.81	S70	SINGLE	SRP101393	China_Tibet_HS_SRP101393_S70	https://www.frontiersin.org/articles/10.3389/fmicb.2018.02096/full
SRR5313494	China_Tibet	HS	Missing	Missing	Missing	31.61	91.83	S71	SINGLE	SRP101393	China_Tibet_HS_SRP101393_S71	https://www.frontiersin.org/articles/10.3389/fmicb.2018.02096/full
SRR5313495	China_Tibet	HS	Missing	Missing	Missing	31.61	91.83	S72	SINGLE	SRP101393	China_Tibet_HS_SRP101393_S72	https://www.frontiersin.org/articles/10.3389/fmicb.2018.02096/full
SRR5313496	China_Tibet	HS	Missing	Missing	Missing	31.61	91.83	S73	SINGLE	SRP101393	China_Tibet_HS_SRP101393_S73	https://www.frontiersin.org/articles/10.3389/fmicb.2018.02096/full
SRR5313497	China_Tibet	HS	Missing	Missing	Missing	31.61	91.83	S74	SINGLE	SRP101393	China_Tibet_HS_SRP101393_S74	https://www.frontiersin.org/articles/10.3389/fmicb.2018.02096/full
SRR5313498	China_Tibet	HS	Missing	Missing	Missing	31.61	91.83	S75	SINGLE	SRP101393	China_Tibet_HS_SRP101393_S75	https://www.frontiersin.org/articles/10.3389/fmicb.2018.02096/full
SRR5313499	China_Tibet	HS	Missing	Missing	Missing	31.61	91.83	S76	SINGLE	SRP101393	China_Tibet_HS_SRP101393_S76	https://www.frontiersin.org/articles/10.3389/fmicb.2018.02096/full
SRR5313500	China_Tibet	HS	Missing	Missing	Missing	31.61	91.83	S77	SINGLE	SRP101393	China_Tibet_HS_SRP101393_S77	https://www.frontiersin.org/articles/10.3389/fmicb.2018.02096/full
SRR5313501	China_Tibet	HS	Missing	Missing	Missing	31.61	91.83	S78	SINGLE	SRP101393	China_Tibet_HS_SRP101393_S78	https://www.frontiersin.org/articles/10.3389/fmicb.2018.02096/full
SRR5313502	China_Tibet	HS	Missing	Missing	Missing	31.61	91.83	S79	SINGLE	SRP101393	China_Tibet_HS_SRP101393_S79	https://www.frontiersin.org/articles/10.3389/fmicb.2018.02096/full
SRR5313503	China_Tibet	HS	Missing	Missing	Missing	31.61	91.83	S80	SINGLE	SRP101393	China_Tibet_HS_SRP101393_S80	https://www.frontiersin.org/articles/10.3389/fmicb.2018.02096/full
SRR5313504	China_Tibet	HS	Missing	Missing	Missing	31.61	91.83	S81	SINGLE	SRP101393	China_Tibet_HS_SRP101393_S81	https://www.frontiersin.org/articles/10.3389/fmicb.2018.02096/full
SRR5313505	China_Tibet	HS	Missing	Missing	Missing	31.61	91.83	S82	SINGLE	SRP101393	China_Tibet_HS_SRP101393_S82	https://www.frontiersin.org/articles/10.3389/fmicb.2018.02096/full
SRR5313506	China_Tibet	HS	Missing	Missing	Missing	31.61	91.83	S83	SINGLE	SRP101393	China_Tibet_HS_SRP101393_S83	https://www.frontiersin.org/articles/10.3389/fmicb.2018.02096/full
SRR5313507	China_Tibet	HS	Missing	Missing	Missing	31.61	91.83	S84	SINGLE	SRP101393	China_Tibet_HS_SRP101393_S84	https://www.frontiersin.org/articles/10.3389/fmicb.2018.02096/full
SRR5313508	China_Tibet	HS	Missing	Missing	Missing	31.61	91.83	S85	SINGLE	SRP101393	China_Tibet_HS_SRP101393_S85	https://www.frontiersin.org/articles/10.3389/fmicb.2018.02096/full
SRR5313509	China_Tibet	HS	Missing	Missing	Missing	31.61	91.83	S86	SINGLE	SRP101393	China_Tibet_HS_SRP101393_S86	https://www.frontiersin.org/articles/10.3389/fmicb.2018.02096/full
SRR5313510	China_Tibet	HS	Missing	Missing	Missing	31.61	91.83	S87	SINGLE	SRP101393	China_Tibet_HS_SRP101393_S87	https://www.frontiersin.org/articles/10.3389/fmicb.2018.02096/full
SRR5313511	China_Tibet	HS	Missing	Missing	Missing	31.61	91.83	S88	SINGLE	SRP101393	China_Tibet_HS_SRP101393_S88	https://www.frontiersin.org/articles/10.3389/fmicb.2018.02096/full
SRR5313512	China_Tibet	HS	Missing	Missing	Missing	31.61	91.83	S89	SINGLE	SRP101393	China_Tibet_HS_SRP101393_S89	https://www.frontiersin.org/articles/10.3389/fmicb.2018.02096/full
SRR5313513	China_Tibet	HS	Missing	Missing	Missing	31.61	91.83	S90	SINGLE	SRP101393	China_Tibet_HS_SRP101393_S90	https://www.frontiersin.org/articles/10.3389/fmicb.2018.02096/full
SRR5313514	China_Tibet	HS	Missing	Missing	Missing	31.61	91.83	S91	SINGLE	SRP101393	China_Tibet_HS_SRP101393_S91	https://www.frontiersin.org/articles/10.3389/fmicb.2018.02096/full
SRR5313515	China_Tibet	HS	Missing	Missing	Missing	31.61	91.83	S92	SINGLE	SRP101393	China_Tibet_HS_SRP101393_S92	https://www.frontiersin.org/articles/10.3389/fmicb.2018.02096/full
SRR5313516	China_Tibet	HS	Missing	Missing	Missing	29.62	85.74	S93	SINGLE	SRP101393	China_Tibet_HS_SRP101393_S93	https://www.frontiersin.org/articles/10.3389/fmicb.2018.02096/full
SRR5313517	China_Tibet	HS	Missing	Missing	Missing	29.62	85.74	S94	SINGLE	SRP101393	China_Tibet_HS_SRP101393_S94	https://www.frontiersin.org/articles/10.3389/fmicb.2018.02096/full
SRR5313518	China_Tibet	HS	Missing	Missing	Missing	29.62	85.74	S95	SINGLE	SRP101393	China_Tibet_HS_SRP101393_S95	https://www.frontiersin.org/articles/10.3389/fmicb.2018.02096/full
SRR5313519	China_Tibet	HS	Missing	Missing	Missing	29.62	85.74	S96	SINGLE	SRP101393	China_Tibet_HS_SRP101393_S96	https://www.frontiersin.org/articles/10.3389/fmicb.2018.02096/full
SRR5313520	China_Tibet	HS	Missing	Missing	Missing	29.62	85.74	S97	SINGLE	SRP101393	China_Tibet_HS_SRP101393_S97	https://www.frontiersin.org/articles/10.3389/fmicb.2018.02096/full
SRR5313521	China_Tibet	HS	Missing	Missing	Missing	29.62	85.74	S98	SINGLE	SRP101393	China_Tibet_HS_SRP101393_S98	https://www.frontiersin.org/articles/10.3389/fmicb.2018.02096/full
SRR5313522	China_Tibet	HS	Missing	Missing	Missing	29.62	85.74	S99	SINGLE	SRP101393	China_Tibet_HS_SRP101393_S99	https://www.frontiersin.org/articles/10.3389/fmicb.2018.02096/full
SRR5313523	China_Tibet	HS	Missing	Missing	Missing	29.62	85.74	S100	SINGLE	SRP101393	China_Tibet_HS_SRP101393_S100	https://www.frontiersin.org/articles/10.3389/fmicb.2018.02096/full
SRR5313524	China_Tibet	HS	Missing	Missing	Missing	29.62	85.74	S101	SINGLE	SRP101393	China_Tibet_HS_SRP101393_S101	https://www.frontiersin.org/articles/10.3389/fmicb.2018.02096/full
SRR5313525	China_Tibet	HS	Missing	Missing	Missing	29.62	85.74	S102	SINGLE	SRP101393	China_Tibet_HS_SRP101393_S102	https://www.frontiersin.org/articles/10.3389/fmicb.2018.02096/full
SRR5313526	China_Tibet	HS	Missing	Missing	Missing	29.62	85.74	S103	SINGLE	SRP101393	China_Tibet_HS_SRP101393_S103	https://www.frontiersin.org/articles/10.3389/fmicb.2018.02096/full
SRR5313527	China_Tibet	HS	Missing	Missing	Missing	29.62	85.74	S104	SINGLE	SRP101393	China_Tibet_HS_SRP101393_S104	https://www.frontiersin.org/articles/10.3389/fmicb.2018.02096/full
SRR5313528	China_Tibet	HS	Missing	Missing	Missing	29.62	85.74	S105	SINGLE	SRP101393	China_Tibet_HS_SRP101393_S105	https://www.frontiersin.org/articles/10.3389/fmicb.2018.02096/full
SRR5313529	China_Tibet	HS	Missing	Missing	Missing	29.62	85.74	S106	SINGLE	SRP101393	China_Tibet_HS_SRP101393_S106	https://www.frontiersin.org/articles/10.3389/fmicb.2018.02096/full
SRR5313530	China_Tibet	HS	Missing	Missing	Missing	29.62	85.74	S107	SINGLE	SRP101393	China_Tibet_HS_SRP101393_S107	https://www.frontiersin.org/articles/10.3389/fmicb.2018.02096/full
SRR5313531	China_Tibet	HS	Missing	Missing	Missing	29.62	85.74	S108	SINGLE	SRP101393	China_Tibet_HS_SRP101393_S108	https://www.frontiersin.org/articles/10.3389/fmicb.2018.02096/full
SRR5313532	China_Tibet	HS	Missing	Missing	Missing	29.62	85.74	S109	SINGLE	SRP101393	China_Tibet_HS_SRP101393_S109	https://www.frontiersin.org/articles/10.3389/fmicb.2018.02096/full
SRR5313533	China_Tibet	HS	Missing	Missing	Missing	29.62	85.74	S110	SINGLE	SRP101393	China_Tibet_HS_SRP101393_S110	https://www.frontiersin.org/articles/10.3389/fmicb.2018.02096/full
SRR5313534	China_Tibet	HS	Missing	Missing	Missing	29.62	85.74	S111	SINGLE	SRP101393	China_Tibet_HS_SRP101393_S111	https://www.frontiersin.org/articles/10.3389/fmicb.2018.02096/full
SRR5313535	China_Tibet	HS	Missing	Missing	Missing	29.62	85.74	S112	SINGLE	SRP101393	China_Tibet_HS_SRP101393_S112	https://www.frontiersin.org/articles/10.3389/fmicb.2018.02096/full
SRR5313536	China_Tibet	HS	Missing	Missing	Missing	29.62	85.74	S113	SINGLE	SRP101393	China_Tibet_HS_SRP101393_S113	https://www.frontiersin.org/articles/10.3389/fmicb.2018.02096/full
SRR5313537	China_Tibet	HS	Missing	Missing	Missing	29.62	85.74	S114	SINGLE	SRP101393	China_Tibet_HS_SRP101393_S114	https://www.frontiersin.org/articles/10.3389/fmicb.2018.02096/full
SRR5313538	China_Tibet	HS	Missing	Missing	Missing	29.62	85.74	S115	SINGLE	SRP101393	China_Tibet_HS_SRP101393_S115	https://www.frontiersin.org/articles/10.3389/fmicb.2018.02096/full
SRR5313539	China_Tibet	HS	Missing	Missing	Missing	29.62	85.74	S116	SINGLE	SRP101393	China_Tibet_HS_SRP101393_S116	https://www.frontiersin.org/articles/10.3389/fmicb.2018.02096/full
SRR5313540	China_Tibet	HS	Missing	Missing	Missing	29.62	85.74	S117	SINGLE	SRP101393	China_Tibet_HS_SRP101393_S117	https://www.frontiersin.org/articles/10.3389/fmicb.2018.02096/full
SRR5313541	China_Tibet	HS	Missing	Missing	Missing	29.62	85.74	S118	SINGLE	SRP101393	China_Tibet_HS_SRP101393_S118	https://www.frontiersin.org/articles/10.3389/fmicb.2018.02096/full
SRR5320237	Malaysia_Ayer Hangat	HS	Missing	7.1	Missing	6.42	99.81	S1	PAIRED	SRP101541	Malaysia_Ayer Hangat_HS_SRP101541_S1	https://www.frontiersin.org/articles/10.3389/fmicb.2015.00177/full
SRR5320238	Malaysia_Semenyih	HS	Missing	6.9	Missing	3.04	101.87	S2	PAIRED	SRP101541	Malaysia_Semenyih_HS_SRP101541_S2	https://www.frontiersin.org/articles/10.3389/fmicb.2015.00177/full
SRR5320239	Malaysia_Sungai Serai	HS	Missing	6.9	Missing	3.09	101.79	S3	PAIRED	SRP101541	Malaysia_Sungai Serai_HS_SRP101541_S3	https://www.frontiersin.org/articles/10.3389/fmicb.2015.00177/full
SRR5320240	Malaysia_Dusun Tua	HS	Missing	7	Missing	3.14	101.84	S4	PAIRED	SRP101541	Malaysia_Dusun Tua_HS_SRP101541_S4	https://www.frontiersin.org/articles/10.3389/fmicb.2015.00177/full
SRR5320241	Malaysia_Ulu Slim	HS	Missing	7.2	Missing	3.9	101.5	S5	PAIRED	SRP101541	Malaysia_Ulu Slim_HS_SRP101541_S5	https://www.frontiersin.org/articles/10.3389/fmicb.2015.00177/full
SRR5859774	India_Paniphala	HS	Missing	Missing	Missing	23.45	86.5854	S1	PAIRED	SRP113341	India_Paniphala_HS_SRP113341_S1	https://www.ncbi.nlm.nih.gov/pmc/articles/PMC7190741/
SRR5859775	India_Paniphala	HS	Missing	Missing	Missing	23.45	86.5854	S2	PAIRED	SRP113341	India_Paniphala_HS_SRP113341_S2	https://www.ncbi.nlm.nih.gov/pmc/articles/PMC7190741/
SRR6008332	USA: Collection 2, Hunter''s Hot Spring, Oregon	HS	Missing	Missing	Missing	Missing	Missing	S1	PAIRED	SRP116877	USA: Collection 2, Hunter''s Hot Spring, Oregon_HS_SRP116877_S1	https://www.biorxiv.org/content/10.1101/427211v1.full
SRR6008333	USA: Collection 1, Hunter''s Hot Spring, Oregon	HS	Missing	Missing	Missing	Missing	Missing	S2	PAIRED	SRP116877	USA: Collection 1, Hunter''s Hot Spring, Oregon_HS_SRP116877_S2	https://www.biorxiv.org/content/10.1101/427211v1.full
SRR6008334	USA: Mushroom Spring, outflow, Lower Geyser Basin, Yellowstone National Park	HS	Missing	Missing	Missing	Missing	Missing	S3	PAIRED	SRP116877	USA: Mushroom Spring, outflow, Lower Geyser Basin, Yellowstone National Park_HS_SRP116877_S3	https://www.biorxiv.org/content/10.1101/427211v1.full
SRR6008335	USA: Sentinel spring 1, lower geyser basin; Yellowstone National Park	HS	Missing	Missing	Missing	Missing	Missing	S4	PAIRED	SRP116877	USA: Sentinel spring 1, lower geyser basin; Yellowstone National Park_HS_SRP116877_S4	https://www.biorxiv.org/content/10.1101/427211v1.full
SRR6008336	USA:SylvanSprings	HS	Missing	Missing	Missing	Missing	Missing	S5	PAIRED	SRP116877	USA:SylvanSprings_HS_SRP116877_S5	https://www.biorxiv.org/content/10.1101/427211v1.full
SRR6008337	USA: Norris Geyser Basin, Yellowstone National Park	HS	Missing	Missing	Missing	Missing	Missing	S6	PAIRED	SRP116877	USA: Norris Geyser Basin, Yellowstone National Park_HS_SRP116877_S6	https://www.biorxiv.org/content/10.1101/427211v1.full
SRR6008338	USA: Narrow Gauge, ancient terraces, Mammoth, Yellowstone National Park	HS	Missing	Missing	Missing	Missing	Missing	S7	PAIRED	SRP116877	USA: Narrow Gauge, ancient terraces, Mammoth, Yellowstone National Park_HS_SRP116877_S7	https://www.biorxiv.org/content/10.1101/427211v1.full
SRR6008339	USA: Great Fountain runoff, convoluted crusts, Lower Geyser Basin, Yellowstone National Park	HS	Missing	Missing	Missing	Missing	Missing	S8	PAIRED	SRP116877	USA: Great Fountain runoff, convoluted crusts, Lower Geyser Basin, Yellowstone National Park_HS_SRP116877_S8	https://www.biorxiv.org/content/10.1101/427211v1.full
SRR6008340	USA: Collection 2, Rabbit Creek; Yellowstone National Park	HS	Missing	Missing	Missing	Missing	Missing	S9	PAIRED	SRP116877	USA: Collection 2, Rabbit Creek; Yellowstone National Park_HS_SRP116877_S9	https://www.biorxiv.org/content/10.1101/427211v1.full
SRR6008341	USA: Shoshone Geyser Basin; Yellowstone National Park	HS	Missing	Missing	Missing	Missing	Missing	S10	PAIRED	SRP116877	USA: Shoshone Geyser Basin; Yellowstone National Park_HS_SRP116877_S10	https://www.biorxiv.org/content/10.1101/427211v1.full
SRR6008342	USA: Collection 2, Pott''s Geyser; Yellowstone National Park	HS	Missing	Missing	Missing	Missing	Missing	S11	PAIRED	SRP116877	USA: Collection 2, Pott''s Geyser; Yellowstone National Park_HS_SRP116877_S11	https://www.biorxiv.org/content/10.1101/427211v1.full
SRR6008348	USA: Collection 1, Pott''s Geyser; Yellowstone National Park	HS	Missing	Missing	Missing	Missing	Missing	S12	PAIRED	SRP116877	USA: Collection 1, Pott''s Geyser; Yellowstone National Park_HS_SRP116877_S12	https://www.biorxiv.org/content/10.1101/427211v1.full
SRR6008349	USA: Collection 1, Rabbit Creek; Yellowstone National Park	HS	Missing	Missing	Missing	Missing	Missing	S13	PAIRED	SRP116877	USA: Collection 1, Rabbit Creek; Yellowstone National Park_HS_SRP116877_S13	https://www.biorxiv.org/content/10.1101/427211v1.full
SRR6008351	USA: Pott''s Basin; Yellowstone National Park	HS	Missing	Missing	Missing	Missing	Missing	S14	PAIRED	SRP116877	USA: Pott''s Basin; Yellowstone National Park_HS_SRP116877_S14	https://www.biorxiv.org/content/10.1101/427211v1.full
ERR1530726	Norway:Bergen	HY	0	Missing	44.1	60.27	5.22	S1	SINGLE	ERP016464	Norway:Bergen_HY_ERP016464_S1	NA
ERR1530727	Norway:Bergen	HY	0	Missing	44.1	60.27	5.22	S2	SINGLE	ERP016464	Norway:Bergen_HY_ERP016464_S2	NA
ERR1530728	Norway:Bergen	HY	0	Missing	44.1	60.27	5.22	S3	SINGLE	ERP016464	Norway:Bergen_HY_ERP016464_S3	NA
ERR1530729	Norway:Bergen	HY	0	Missing	44.1	60.27	5.22	S4	SINGLE	ERP016464	Norway:Bergen_HY_ERP016464_S4	NA
ERR1530730	Norway:Bergen	HY	0	Missing	44.1	60.27	5.22	S5	SINGLE	ERP016464	Norway:Bergen_HY_ERP016464_S5	NA
ERR1530731	Norway:Bergen	HY	0	Missing	44.1	60.27	5.22	S6	SINGLE	ERP016464	Norway:Bergen_HY_ERP016464_S6	NA
ERR1530732	Norway:Bergen	HY	0	Missing	44.1	60.27	5.22	S7	SINGLE	ERP016464	Norway:Bergen_HY_ERP016464_S7	NA
ERR1530733	Norway:Bergen	HY	0	Missing	44.1	60.27	5.22	S8	SINGLE	ERP016464	Norway:Bergen_HY_ERP016464_S8	NA
ERR1530734	Norway:Bergen	HY	0	Missing	44.1	60.27	5.22	S9	SINGLE	ERP016464	Norway:Bergen_HY_ERP016464_S9	NA
ERR1530735	Norway:Bergen	HY	0	Missing	44.1	60.27	5.22	S10	SINGLE	ERP016464	Norway:Bergen_HY_ERP016464_S10	NA
ERR1530736	Norway:Bergen	HY	0	Missing	44.1	60.27	5.22	S11	SINGLE	ERP016464	Norway:Bergen_HY_ERP016464_S11	NA
ERR1530737	Norway:Bergen	HY	0	Missing	44.1	60.27	5.22	S12	SINGLE	ERP016464	Norway:Bergen_HY_ERP016464_S12	NA
ERR1530738	Norway:Bergen	HY	0	Missing	44.1	60.27	5.22	S13	SINGLE	ERP016464	Norway:Bergen_HY_ERP016464_S13	NA
ERR1530739	Norway:Bergen	HY	0	Missing	44.1	60.27	5.22	S14	SINGLE	ERP016464	Norway:Bergen_HY_ERP016464_S14	NA
ERR1530740	Norway:Bergen	HY	0	Missing	44.1	60.27	5.22	S15	SINGLE	ERP016464	Norway:Bergen_HY_ERP016464_S15	NA
ERR1530741	Norway:Bergen	HY	0	Missing	44.1	60.27	5.22	S16	SINGLE	ERP016464	Norway:Bergen_HY_ERP016464_S16	NA
ERR1530742	Norway:Bergen	HY	0	Missing	44.1	60.27	5.22	S17	SINGLE	ERP016464	Norway:Bergen_HY_ERP016464_S17	NA
ERR1530743	Norway:Bergen	HY	0	Missing	44.1	60.27	5.22	S18	SINGLE	ERP016464	Norway:Bergen_HY_ERP016464_S18	NA
ERR1530744	Norway:Bergen	HY	0	Missing	44.1	60.27	5.22	S19	SINGLE	ERP016464	Norway:Bergen_HY_ERP016464_S19	NA
ERR1530745	Norway:Bergen	HY	0	Missing	44.1	60.27	5.22	S20	SINGLE	ERP016464	Norway:Bergen_HY_ERP016464_S20	NA
ERR1530746	Norway:Bergen	HY	0	Missing	44.1	60.27	5.22	S21	SINGLE	ERP016464	Norway:Bergen_HY_ERP016464_S21	NA
ERR1530747	Norway:Bergen	HY	0	Missing	44.1	60.27	5.22	S22	SINGLE	ERP016464	Norway:Bergen_HY_ERP016464_S22	NA
ERR1530748	Norway:Bergen	HY	0	Missing	44.1	60.27	5.22	S23	SINGLE	ERP016464	Norway:Bergen_HY_ERP016464_S23	NA
ERR1530749	Norway:Bergen	HY	0	Missing	44.1	60.27	5.22	S24	SINGLE	ERP016464	Norway:Bergen_HY_ERP016464_S24	NA
ERR1530750	Norway:Bergen	HY	0	Missing	44.1	60.27	5.22	S25	SINGLE	ERP016464	Norway:Bergen_HY_ERP016464_S25	NA
ERR1530751	Norway:Bergen	HY	0	Missing	44.1	60.27	5.22	S26	SINGLE	ERP016464	Norway:Bergen_HY_ERP016464_S26	NA
ERR1530752	Norway:Bergen	HY	0	Missing	44.1	60.27	5.22	S27	SINGLE	ERP016464	Norway:Bergen_HY_ERP016464_S27	NA
ERR1530753	Norway:Bergen	HY	0	Missing	44.1	60.27	5.22	S28	SINGLE	ERP016464	Norway:Bergen_HY_ERP016464_S28	NA
ERR1530754	Norway:Bergen	HY	0	Missing	44.1	60.27	5.22	S29	SINGLE	ERP016464	Norway:Bergen_HY_ERP016464_S29	NA
ERR1530755	Norway:Bergen	HY	0	Missing	44.1	60.27	5.22	S30	SINGLE	ERP016464	Norway:Bergen_HY_ERP016464_S30	NA
ERR1530756	Norway:Bergen	HY	0	Missing	44.1	60.27	5.22	S31	SINGLE	ERP016464	Norway:Bergen_HY_ERP016464_S31	NA
ERR1530757	Norway:Bergen	HY	0	Missing	44.1	60.27	5.22	S32	SINGLE	ERP016464	Norway:Bergen_HY_ERP016464_S32	NA
ERR1530758	Norway:Bergen	HY	0	Missing	44.1	60.27	5.22	S33	SINGLE	ERP016464	Norway:Bergen_HY_ERP016464_S33	NA
ERR1530759	Norway:Bergen	HY	0	Missing	44.1	60.27	5.22	S34	SINGLE	ERP016464	Norway:Bergen_HY_ERP016464_S34	NA
ERR1530760	Norway:Bergen	HY	0	Missing	44.1	60.27	5.22	S35	SINGLE	ERP016464	Norway:Bergen_HY_ERP016464_S35	NA
ERR1530761	Norway:Bergen	HY	0	Missing	44.1	60.27	5.22	S36	SINGLE	ERP016464	Norway:Bergen_HY_ERP016464_S36	NA
ERR1530762	Norway:Bergen	HY	0	Missing	44.1	60.27	5.22	S37	SINGLE	ERP016464	Norway:Bergen_HY_ERP016464_S37	NA
ERR1530763	Norway:Bergen	HY	0	Missing	44.1	60.27	5.22	S38	SINGLE	ERP016464	Norway:Bergen_HY_ERP016464_S38	NA
ERR1530764	Norway:Bergen	HY	0	Missing	44.1	60.27	5.22	S39	SINGLE	ERP016464	Norway:Bergen_HY_ERP016464_S39	NA
ERR1530765	Norway:Bergen	HY	0	Missing	44.1	60.27	5.22	S40	SINGLE	ERP016464	Norway:Bergen_HY_ERP016464_S40	NA
ERR1530766	Norway:Bergen	HY	0	Missing	44.1	60.27	5.22	S41	SINGLE	ERP016464	Norway:Bergen_HY_ERP016464_S41	NA
ERR1530767	Norway:Bergen	HY	0	Missing	44.1	60.27	5.22	S42	SINGLE	ERP016464	Norway:Bergen_HY_ERP016464_S42	NA
ERR1530768	Norway:Bergen	HY	0	Missing	44.1	60.27	5.22	S43	SINGLE	ERP016464	Norway:Bergen_HY_ERP016464_S43	NA
ERR1530769	Norway:Bergen	HY	0	Missing	44.1	60.27	5.22	S44	SINGLE	ERP016464	Norway:Bergen_HY_ERP016464_S44	NA
ERR1530770	Norway:Bergen	HY	0	Missing	44.1	60.27	5.22	S45	SINGLE	ERP016464	Norway:Bergen_HY_ERP016464_S45	NA
ERR1530771	Norway:Bergen	HY	0	Missing	44.1	60.27	5.22	S46	SINGLE	ERP016464	Norway:Bergen_HY_ERP016464_S46	NA
ERR1530772	Norway:Bergen	HY	0	Missing	44.1	60.27	5.22	S47	SINGLE	ERP016464	Norway:Bergen_HY_ERP016464_S47	NA
ERR1530773	Norway:Bergen	HY	0	Missing	44.1	60.27	5.22	S48	SINGLE	ERP016464	Norway:Bergen_HY_ERP016464_S48	NA
ERR1530774	Norway:Bergen	HY	0	Missing	44.1	60.27	5.22	S49	SINGLE	ERP016464	Norway:Bergen_HY_ERP016464_S49	NA
ERR1530775	Norway:Bergen	HY	0	Missing	44.1	60.27	5.22	S50	SINGLE	ERP016464	Norway:Bergen_HY_ERP016464_S50	NA
ERR1530776	Norway:Bergen	HY	0	Missing	44.1	60.27	5.22	S51	SINGLE	ERP016464	Norway:Bergen_HY_ERP016464_S51	NA
ERR1530777	Norway:Bergen	HY	0	Missing	44.1	60.27	5.22	S52	SINGLE	ERP016464	Norway:Bergen_HY_ERP016464_S52	NA
ERR1530778	Norway:Bergen	HY	0	Missing	44.1	60.27	5.22	S53	SINGLE	ERP016464	Norway:Bergen_HY_ERP016464_S53	NA
ERR1530779	Norway:Bergen	HY	0	Missing	44.1	60.27	5.22	S54	SINGLE	ERP016464	Norway:Bergen_HY_ERP016464_S54	NA
ERR1530780	Norway:Bergen	HY	0	Missing	44.1	60.27	5.22	S55	SINGLE	ERP016464	Norway:Bergen_HY_ERP016464_S55	NA
ERR1530781	Norway:Bergen	HY	0	Missing	44.1	60.27	5.22	S56	SINGLE	ERP016464	Norway:Bergen_HY_ERP016464_S56	NA
ERR1530782	Norway:Bergen	HY	0	Missing	44.1	60.27	5.22	S57	SINGLE	ERP016464	Norway:Bergen_HY_ERP016464_S57	NA
ERR1530783	Norway:Bergen	HY	0	Missing	44.1	60.27	5.22	S58	SINGLE	ERP016464	Norway:Bergen_HY_ERP016464_S58	NA
ERR1530784	Norway:Bergen	HY	0	Missing	44.1	60.27	5.22	S59	SINGLE	ERP016464	Norway:Bergen_HY_ERP016464_S59	NA
ERR1530785	Norway:Bergen	HY	0	Missing	44.1	60.27	5.22	S60	SINGLE	ERP016464	Norway:Bergen_HY_ERP016464_S60	NA
ERR1530786	Norway:Bergen	HY	0	Missing	44.1	60.27	5.22	S61	SINGLE	ERP016464	Norway:Bergen_HY_ERP016464_S61	NA
ERR1530787	Norway:Bergen	HY	0	Missing	44.1	60.27	5.22	S62	SINGLE	ERP016464	Norway:Bergen_HY_ERP016464_S62	NA
ERR1530788	Norway:Bergen	HY	0	Missing	44.1	60.27	5.22	S63	SINGLE	ERP016464	Norway:Bergen_HY_ERP016464_S63	NA
ERR1530789	Norway:Bergen	HY	0	Missing	44.1	60.27	5.22	S64	SINGLE	ERP016464	Norway:Bergen_HY_ERP016464_S64	NA
ERR1530790	Norway:Bergen	HY	0	Missing	44.1	60.27	5.22	S65	SINGLE	ERP016464	Norway:Bergen_HY_ERP016464_S65	NA
ERR1530791	Norway:Bergen	HY	0	Missing	44.1	60.27	5.22	S66	SINGLE	ERP016464	Norway:Bergen_HY_ERP016464_S66	NA
ERR1530792	Norway:Bergen	HY	0	Missing	44.1	60.27	5.22	S67	SINGLE	ERP016464	Norway:Bergen_HY_ERP016464_S67	NA
ERR1530793	Norway:Bergen	HY	0	Missing	44.1	60.27	5.22	S68	SINGLE	ERP016464	Norway:Bergen_HY_ERP016464_S68	NA
ERR1530794	Norway:Bergen	HY	0	Missing	44.1	60.27	5.22	S69	SINGLE	ERP016464	Norway:Bergen_HY_ERP016464_S69	NA
ERR1530795	Norway:Bergen	HY	0	Missing	44.1	60.27	5.22	S70	SINGLE	ERP016464	Norway:Bergen_HY_ERP016464_S70	NA
ERR1530796	Norway:Bergen	HY	0	Missing	44.1	60.27	5.22	S71	SINGLE	ERP016464	Norway:Bergen_HY_ERP016464_S71	NA
ERR1530797	Norway:Bergen	HY	0	Missing	44.1	60.27	5.22	S72	SINGLE	ERP016464	Norway:Bergen_HY_ERP016464_S72	NA
ERR1557975	RioDeJaneiroCoastline	HY	0.5-1	Missing	4.63	-23.18	-44.18	S1	SINGLE	ERP016734	RioDeJaneiroCoastline_HY_ERP016734_S1	NA
ERR1557976	RioDeJaneiroCoastline	HY	0.01-0.15	Missing	4.63	-23.18	-44.18	S2	SINGLE	ERP016734	RioDeJaneiroCoastline_HY_ERP016734_S2	NA
ERR1557977	RioDeJaneiroCoastline	HY	0.01-0.15	Missing	4.63	-23.18	-44.18	S3	SINGLE	ERP016734	RioDeJaneiroCoastline_HY_ERP016734_S3	NA
ERR1557978	RioDeJaneiroCoastline	HY	0.01-0.15	Missing	4.63	-23.18	-44.18	S4	SINGLE	ERP016734	RioDeJaneiroCoastline_HY_ERP016734_S4	NA
ERR1557979	RioDeJaneiroCoastline	HY	0.5-1	Missing	3.39	-23.14	-44.17	S5	SINGLE	ERP016734	RioDeJaneiroCoastline_HY_ERP016734_S5	NA
ERR1557980	RioDeJaneiroCoastline	HY	0.01-0.15	Missing	3.39	-23.14	-44.17	S6	SINGLE	ERP016734	RioDeJaneiroCoastline_HY_ERP016734_S6	NA
ERR1557981	RioDeJaneiroCoastline	HY	0.01-0.15	Missing	3.39	-23.14	-44.17	S7	SINGLE	ERP016734	RioDeJaneiroCoastline_HY_ERP016734_S7	NA
ERR1557982	RioDeJaneiroCoastline	HY	0.01-0.15	Missing	3.39	-23.14	-44.17	S8	SINGLE	ERP016734	RioDeJaneiroCoastline_HY_ERP016734_S8	NA
ERR1557983	RioDeJaneiroCoastline	HY	0.5-1	Missing	13.11	-22.85	-43.23	S9	SINGLE	ERP016734	RioDeJaneiroCoastline_HY_ERP016734_S9	NA
ERR1557984	RioDeJaneiroCoastline	HY	0.01-0.15	Missing	13.11	-22.85	-43.23	S10	SINGLE	ERP016734	RioDeJaneiroCoastline_HY_ERP016734_S10	NA
ERR1557985	RioDeJaneiroCoastline	HY	0.01-0.15	Missing	13.11	-22.85	-43.23	S11	SINGLE	ERP016734	RioDeJaneiroCoastline_HY_ERP016734_S11	NA
ERR1557986	RioDeJaneiroCoastline	HY	0.01-0.15	Missing	13.11	-22.85	-43.23	S12	SINGLE	ERP016734	RioDeJaneiroCoastline_HY_ERP016734_S12	NA
ERR1557987	RioDeJaneiroCoastline	HY	0.5-1	Missing	-4.66	-22.95	-42.33	S13	SINGLE	ERP016734	RioDeJaneiroCoastline_HY_ERP016734_S13	NA
ERR1557988	RioDeJaneiroCoastline	HY	0.01-0.15	Missing	-4.66	-22.95	-42.33	S14	SINGLE	ERP016734	RioDeJaneiroCoastline_HY_ERP016734_S14	NA
ERR1557989	RioDeJaneiroCoastline	HY	0.01-0.15	Missing	-4.66	-22.95	-42.33	S15	SINGLE	ERP016734	RioDeJaneiroCoastline_HY_ERP016734_S15	NA
ERR1557990	RioDeJaneiroCoastline	HY	0.01-0.15	Missing	-4.66	-22.95	-42.33	S16	SINGLE	ERP016734	RioDeJaneiroCoastline_HY_ERP016734_S16	NA
ERR1557992	RioDeJaneiroCoastline	HY	0.01-0.15	Missing	5.45	-22.92	-42.43	S18	SINGLE	ERP016734	RioDeJaneiroCoastline_HY_ERP016734_S18	NA
ERR1557993	RioDeJaneiroCoastline	HY	0.01-0.15	Missing	5.45	-22.94	-42.39	S19	SINGLE	ERP016734	RioDeJaneiroCoastline_HY_ERP016734_S19	NA
ERR1557994	RioDeJaneiroCoastline	HY	0.01-0.15	Missing	1.46	-22.94	-42.39	S20	SINGLE	ERP016734	RioDeJaneiroCoastline_HY_ERP016734_S20	NA
ERR1557995	RioDeJaneiroCoastline	HY	0.5-1	Missing	1.46	-22.94	-42.39	S21	SINGLE	ERP016734	RioDeJaneiroCoastline_HY_ERP016734_S21	NA
ERR1557996	RioDeJaneiroCoastline	HY	0.01-0.15	Missing	1.46	-22.94	-42.39	S22	SINGLE	ERP016734	RioDeJaneiroCoastline_HY_ERP016734_S22	NA
ERR1557997	RioDeJaneiroCoastline	HY	0.01-0.15	Missing	1.46	-22.94	-42.39	S23	SINGLE	ERP016734	RioDeJaneiroCoastline_HY_ERP016734_S23	NA
ERR1557999	RioDeJaneiroCoastline	HY	0.01-0.15	Missing	1.46	-22.94	-42.39	S25	SINGLE	ERP016734	RioDeJaneiroCoastline_HY_ERP016734_S25	NA
ERR1590018	USA:CA	HY	0.0325	8.24	1.648	37.57	-122.102	S3	SINGLE	ERP016883	USA:CA_HY_ERP016883_S3	NA
ERR1590020	USA:CA	HY	0.0325	8.63	1.973	37.57	-122.102	S5	SINGLE	ERP016883	USA:CA_HY_ERP016883_S5	NA
ERR1590021	USA:CA	HY	0.0325	8.64	1.871	37.57	-122.103	S6	SINGLE	ERP016883	USA:CA_HY_ERP016883_S6	NA
ERR1590022	USA:CA	HY	0.0325	7.33	0.152	37.48	-121.973	S7	SINGLE	ERP016883	USA:CA_HY_ERP016883_S7	NA
ERR1590023	USA:CA	HY	0.0325	7.43	0.152	37.47	-121.973	S8	SINGLE	ERP016883	USA:CA_HY_ERP016883_S8	NA
ERR1590024	USA:CA	HY	0	7.33	0.152	37.48	-121.973	S9	SINGLE	ERP016883	USA:CA_HY_ERP016883_S9	NA
ERR1590025	USA:CA	HY	0	7.43	0.152	37.47	-121.973	S10	SINGLE	ERP016883	USA:CA_HY_ERP016883_S10	NA
ERR1590026	Puerto Rico:La Parguera	HY	0	7.7	0.831	17.97	-67.0148	S11	SINGLE	ERP016883	Puerto Rico:La Parguera_HY_ERP016883_S11	NA
ERR1590027	Puerto Rico:La Parguera	HY	0	7.7	0.831	17.97	-67.0148	S12	SINGLE	ERP016883	Puerto Rico:La Parguera_HY_ERP016883_S12	NA
ERR1590028	Puerto Rico:La Parguera	HY	0	7.62	0.831	17.98	-67.0138	S13	SINGLE	ERP016883	Puerto Rico:La Parguera_HY_ERP016883_S13	NA
ERR1590029	Puerto Rico:La Parguera	HY	0	7.62	0.831	17.98	-67.0138	S14	SINGLE	ERP016883	Puerto Rico:La Parguera_HY_ERP016883_S14	NA
ERR1590030	Puerto Rico:Cabo Rojo	HY	0	6.4	5.17	17.96	-67.1969	S15	SINGLE	ERP016883	Puerto Rico:Cabo Rojo_HY_ERP016883_S15	NA
ERR1590031	Puerto Rico:Cabo Rojo	HY	0	7.6	5.17	17.95	-67.1967	S16	SINGLE	ERP016883	Puerto Rico:Cabo Rojo_HY_ERP016883_S16	NA
ERR1590032	Puerto Rico:Cabo Rojo	HY	0	7.52	5.17	17.95	-67.1962	S17	SINGLE	ERP016883	Puerto Rico:Cabo Rojo_HY_ERP016883_S17	NA
ERR1590033	Puerto Rico:La Parguera	HY	0.0325	8.28	0	17.97	-67.0188	S18	SINGLE	ERP016883	Puerto Rico:La Parguera_HY_ERP016883_S18	NA
ERR1590034	Puerto Rico:La Parguera	HY	0.0325	8.32	0	17.97	-67.0188	S19	SINGLE	ERP016883	Puerto Rico:La Parguera_HY_ERP016883_S19	NA
ERR1590035	Puerto Rico:La Parguera	HY	0.0325	8.28	0	17.97	-67.0187	S20	SINGLE	ERP016883	Puerto Rico:La Parguera_HY_ERP016883_S20	NA
ERR1590036	Puerto Rico:Cabo Rojo	HY	0	8.67	3	17.95	-67.1932	S21	SINGLE	ERP016883	Puerto Rico:Cabo Rojo_HY_ERP016883_S21	NA
ERR1590037	Puerto Rico:Cabo Rojo	HY	0.0325	8.67	3	17.95	-67.1932	S22	SINGLE	ERP016883	Puerto Rico:Cabo Rojo_HY_ERP016883_S22	NA
ERR1590038	Puerto Rico:Cabo Rojo	HY	0	8.61	3	17.95	-67.1929	S23	SINGLE	ERP016883	Puerto Rico:Cabo Rojo_HY_ERP016883_S23	NA
ERR1590039	Puerto Rico:Cabo Rojo	HY	0.0325	8.61	3	17.95	-67.1929	S24	SINGLE	ERP016883	Puerto Rico:Cabo Rojo_HY_ERP016883_S24	NA
ERR1590040	Puerto Rico:Cabo Rojo	HY	0	8.66	3	17.95	-67.1934	S25	SINGLE	ERP016883	Puerto Rico:Cabo Rojo_HY_ERP016883_S25	NA
ERR1590041	Puerto Rico:Cabo Rojo	HY	0.0325	8.66	3	17.95	-67.1934	S26	SINGLE	ERP016883	Puerto Rico:Cabo Rojo_HY_ERP016883_S26	NA
ERR1980910	Antarctica:McMurdoDryValleyLakes	HY	25	7.4	73	-77.72	162.367	S147	SINGLE	ERP0230259	Antarctica:McMurdoDryValleyLakes_HY_ERP0230259_S147	NA
ERR1980911	Antarctica:McMurdoDryValleyLakes	HY	25	7.42	73	-77.72	162.367	S148	SINGLE	ERP0230259	Antarctica:McMurdoDryValleyLakes_HY_ERP0230259_S148	NA
ERR1980912	Antarctica:McMurdoDryValleyLakes	HY	25	7.4	73	-77.72	162.367	S149	SINGLE	ERP0230259	Antarctica:McMurdoDryValleyLakes_HY_ERP0230259_S149	NA
ERR1980913	Antarctica:McMurdoDryValleyLakes	HY	29.5	7.26	73	-77.72	162.367	S150	SINGLE	ERP0230259	Antarctica:McMurdoDryValleyLakes_HY_ERP0230259_S150	NA
ERR1980914	Antarctica:McMurdoDryValleyLakes	HY	29.5	7.33	73	-77.72	162.367	S151	SINGLE	ERP0230259	Antarctica:McMurdoDryValleyLakes_HY_ERP0230259_S151	NA
ERR1980915	Antarctica:McMurdoDryValleyLakes	HY	29.5	7.26	73	-77.72	162.367	S152	SINGLE	ERP0230259	Antarctica:McMurdoDryValleyLakes_HY_ERP0230259_S152	NA
ERR1980916	Antarctica:McMurdoDryValleyLakes	HY	29.5	7.33	73	-77.72	162.367	S153	SINGLE	ERP0230259	Antarctica:McMurdoDryValleyLakes_HY_ERP0230259_S153	NA
ERR1980917	Antarctica:McMurdoDryValleyLakes	HY	29.5	7.26	73	-77.72	162.367	S154	SINGLE	ERP0230259	Antarctica:McMurdoDryValleyLakes_HY_ERP0230259_S154	NA
ERR1980918	Antarctica:McMurdoDryValleyLakes	HY	4	9.02	73	-77.72	162.367	S155	SINGLE	ERP0230259	Antarctica:McMurdoDryValleyLakes_HY_ERP0230259_S155	NA
ERR1980919	Antarctica:McMurdoDryValleyLakes	HY	4	9.11	73	-77.72	162.367	S156	SINGLE	ERP0230259	Antarctica:McMurdoDryValleyLakes_HY_ERP0230259_S156	NA
ERR1980920	Antarctica:McMurdoDryValleyLakes	HY	4	9.02	73	-77.72	162.367	S157	SINGLE	ERP0230259	Antarctica:McMurdoDryValleyLakes_HY_ERP0230259_S157	NA
ERR1980921	Antarctica:McMurdoDryValleyLakes	HY	4	9.11	73	-77.72	162.367	S158	SINGLE	ERP0230259	Antarctica:McMurdoDryValleyLakes_HY_ERP0230259_S158	NA
ERR1980922	Antarctica:McMurdoDryValleyLakes	HY	4	9.02	73	-77.63	162.867	S159	SINGLE	ERP0230259	Antarctica:McMurdoDryValleyLakes_HY_ERP0230259_S159	NA
ERR1980923	Antarctica:McMurdoDryValleyLakes	HY	4	9.02	73	-77.72	162.367	S160	SINGLE	ERP0230259	Antarctica:McMurdoDryValleyLakes_HY_ERP0230259_S160	NA
ERR1980924	Antarctica:McMurdoDryValleyLakes	HY	5	8.91	73	-77.72	162.367	S161	SINGLE	ERP0230259	Antarctica:McMurdoDryValleyLakes_HY_ERP0230259_S161	NA
ERR1980925	Antarctica:McMurdoDryValleyLakes	HY	5	8.91	73	-77.72	162.367	S162	SINGLE	ERP0230259	Antarctica:McMurdoDryValleyLakes_HY_ERP0230259_S162	NA
ERR1980926	Antarctica:McMurdoDryValleyLakes	HY	5	8.91	73	-77.72	162.367	S163	SINGLE	ERP0230259	Antarctica:McMurdoDryValleyLakes_HY_ERP0230259_S163	NA
ERR1980928	Antarctica:McMurdoDryValleyLakes	HY	6	8.78	73	-77.72	162.367	S165	SINGLE	ERP0230259	Antarctica:McMurdoDryValleyLakes_HY_ERP0230259_S165	NA
ERR1980929	Antarctica:McMurdoDryValleyLakes	HY	6	8.73	73	-77.72	162.367	S166	SINGLE	ERP0230259	Antarctica:McMurdoDryValleyLakes_HY_ERP0230259_S166	NA
ERR1980930	Antarctica:McMurdoDryValleyLakes	HY	6	8.78	73	-77.72	162.367	S167	SINGLE	ERP0230259	Antarctica:McMurdoDryValleyLakes_HY_ERP0230259_S167	NA
ERR1980931	Antarctica:McMurdoDryValleyLakes	HY	6	8.73	73	-77.72	162.367	S168	SINGLE	ERP0230259	Antarctica:McMurdoDryValleyLakes_HY_ERP0230259_S168	NA
ERR1980932	Antarctica:McMurdoDryValleyLakes	HY	8	8.65	73	-77.72	162.367	S169	SINGLE	ERP0230259	Antarctica:McMurdoDryValleyLakes_HY_ERP0230259_S169	NA
ERR1980933	Antarctica:McMurdoDryValleyLakes	HY	8	8.56	73	-77.72	162.367	S170	SINGLE	ERP0230259	Antarctica:McMurdoDryValleyLakes_HY_ERP0230259_S170	NA
ERR1980934	Antarctica:McMurdoDryValleyLakes	HY	8	8.65	73	-77.72	162.367	S171	SINGLE	ERP0230259	Antarctica:McMurdoDryValleyLakes_HY_ERP0230259_S171	NA
ERR1980935	Antarctica:McMurdoDryValleyLakes	HY	8	8.56	73	-77.72	162.367	S172	SINGLE	ERP0230259	Antarctica:McMurdoDryValleyLakes_HY_ERP0230259_S172	NA
ERR1980936	Antarctica:McMurdoDryValleyLakes	HY	8	8.65	73	-77.72	162.367	S173	SINGLE	ERP0230259	Antarctica:McMurdoDryValleyLakes_HY_ERP0230259_S173	NA
ERR1980937	Antarctica:McMurdoDryValleyLakes	HY	0	Missing: Not reported	73	-77.72	162.367	S174	SINGLE	ERP0230259	Antarctica:McMurdoDryValleyLakes_HY_ERP0230259_S174	NA
ERR1980938	Antarctica:McMurdoDryValleyLakes	HY	0	Missing: Not reported	73	-77.72	162.367	S175	SINGLE	ERP0230259	Antarctica:McMurdoDryValleyLakes_HY_ERP0230259_S175	NA
ERR1980939	Antarctica:McMurdoDryValleyLakes	HY	0	Missing: Not reported	73	-77.72	162.367	S176	SINGLE	ERP0230259	Antarctica:McMurdoDryValleyLakes_HY_ERP0230259_S176	NA
ERR1980940	Antarctica:McMurdoDryValleyLakes	HY	0	Missing: Not reported	73	-77.72	162.367	S177	SINGLE	ERP0230259	Antarctica:McMurdoDryValleyLakes_HY_ERP0230259_S177	NA
ERR1980941	Antarctica:McMurdoDryValleyLakes	HY	18	Missing: Not provided	57	-77.72	162.367	S178	SINGLE	ERP0230259	Antarctica:McMurdoDryValleyLakes_HY_ERP0230259_S178	NA
ERR1980942	Antarctica:McMurdoDryValleyLakes	HY	4	9.18	57	-77.72	162.367	S179	SINGLE	ERP0230259	Antarctica:McMurdoDryValleyLakes_HY_ERP0230259_S179	NA
ERR1980946	Antarctica:McMurdoDryValleyLakes	HY	10	9.02	170	-77.72	162.367	S183	SINGLE	ERP0230259	Antarctica:McMurdoDryValleyLakes_HY_ERP0230259_S183	NA
ERR1980947	Antarctica:McMurdoDryValleyLakes	HY	10	9.02	170	-77.72	162.367	S184	SINGLE	ERP0230259	Antarctica:McMurdoDryValleyLakes_HY_ERP0230259_S184	NA
ERR1980949	Antarctica:McMurdoDryValleyLakes	HY	12	8.89	170	-77.72	162.367	S186	SINGLE	ERP0230259	Antarctica:McMurdoDryValleyLakes_HY_ERP0230259_S186	NA
ERR1980950	Antarctica:McMurdoDryValleyLakes	HY	14	8.71	170	-77.72	162.367	S187	SINGLE	ERP0230259	Antarctica:McMurdoDryValleyLakes_HY_ERP0230259_S187	NA
ERR1980951	Antarctica:McMurdoDryValleyLakes	HY	14	8.71	170	-77.72	162.367	S188	SINGLE	ERP0230259	Antarctica:McMurdoDryValleyLakes_HY_ERP0230259_S188	NA
ERR1980952	Antarctica:McMurdoDryValleyLakes	HY	16	8.4	170	-77.72	162.367	S189	SINGLE	ERP0230259	Antarctica:McMurdoDryValleyLakes_HY_ERP0230259_S189	NA
ERR1980953	Antarctica:McMurdoDryValleyLakes	HY	16	8.4	170	-77.72	162.367	S190	SINGLE	ERP0230259	Antarctica:McMurdoDryValleyLakes_HY_ERP0230259_S190	NA
ERR1980954	Antarctica:McMurdoDryValleyLakes	HY	17	8.19	170	-77.72	162.367	S191	SINGLE	ERP0230259	Antarctica:McMurdoDryValleyLakes_HY_ERP0230259_S191	NA
ERR1980955	Antarctica:McMurdoDryValleyLakes	HY	17	8.19	170	-77.72	162.367	S192	SINGLE	ERP0230259	Antarctica:McMurdoDryValleyLakes_HY_ERP0230259_S192	NA
ERR1980956	Antarctica:McMurdoDryValleyLakes	HY	18	8.09	170	-77.72	162.367	S193	SINGLE	ERP0230259	Antarctica:McMurdoDryValleyLakes_HY_ERP0230259_S193	NA
ERR1980957	Antarctica:McMurdoDryValleyLakes	HY	18	8.09	170	-77.72	162.367	S194	SINGLE	ERP0230259	Antarctica:McMurdoDryValleyLakes_HY_ERP0230259_S194	NA
ERR1980958	Antarctica:McMurdoDryValleyLakes	HY	19	8.05	170	-77.72	162.367	S195	SINGLE	ERP0230259	Antarctica:McMurdoDryValleyLakes_HY_ERP0230259_S195	NA
ERR1980959	Antarctica:McMurdoDryValleyLakes	HY	19	8.05	170	-77.72	162.367	S196	SINGLE	ERP0230259	Antarctica:McMurdoDryValleyLakes_HY_ERP0230259_S196	NA
ERR1980960	Antarctica:McMurdoDryValleyLakes	HY	4	8.62	170	-77.72	162.367	S197	SINGLE	ERP0230259	Antarctica:McMurdoDryValleyLakes_HY_ERP0230259_S197	NA
ERR1980961	Antarctica:McMurdoDryValleyLakes	HY	4	8.62	170	-77.72	162.367	S198	SINGLE	ERP0230259	Antarctica:McMurdoDryValleyLakes_HY_ERP0230259_S198	NA
ERR1980962	Antarctica:McMurdoDryValleyLakes	HY	5	8.32	170	-77.72	162.367	S199	SINGLE	ERP0230259	Antarctica:McMurdoDryValleyLakes_HY_ERP0230259_S199	NA
ERR1980963	Antarctica:McMurdoDryValleyLakes	HY	5	8.32	170	-77.72	162.367	S200	SINGLE	ERP0230259	Antarctica:McMurdoDryValleyLakes_HY_ERP0230259_S200	NA
ERR1980964	Antarctica:McMurdoDryValleyLakes	HY	6	8.57	170	-77.72	162.367	S201	SINGLE	ERP0230259	Antarctica:McMurdoDryValleyLakes_HY_ERP0230259_S201	NA
ERR1980965	Antarctica:McMurdoDryValleyLakes	HY	6	8.57	170	-77.72	162.367	S202	SINGLE	ERP0230259	Antarctica:McMurdoDryValleyLakes_HY_ERP0230259_S202	NA
ERR1980966	Antarctica:McMurdoDryValleyLakes	HY	8	9	170	-77.72	162.367	S203	SINGLE	ERP0230259	Antarctica:McMurdoDryValleyLakes_HY_ERP0230259_S203	NA
ERR1980967	Antarctica:McMurdoDryValleyLakes	HY	8	9	170	-77.72	162.367	S204	SINGLE	ERP0230259	Antarctica:McMurdoDryValleyLakes_HY_ERP0230259_S204	NA
ERR1980969	Antarctica:McMurdoDryValleyLakes	HY	10	8.16	57	-77.72	162.367	S205	SINGLE	ERP0230259	Antarctica:McMurdoDryValleyLakes_HY_ERP0230259_S205	NA
ERR1980971	Antarctica:McMurdoDryValleyLakes	HY	12	8.04	57	-77.72	162.367	S207	SINGLE	ERP0230259	Antarctica:McMurdoDryValleyLakes_HY_ERP0230259_S207	NA
ERR1980972	Antarctica:McMurdoDryValleyLakes	HY	12	7.94	57	-77.72	162.367	S208	SINGLE	ERP0230259	Antarctica:McMurdoDryValleyLakes_HY_ERP0230259_S208	NA
ERR1980973	Antarctica:McMurdoDryValleyLakes	HY	12	8.04	57	-77.72	162.367	S209	SINGLE	ERP0230259	Antarctica:McMurdoDryValleyLakes_HY_ERP0230259_S209	NA
ERR1980974	Antarctica:McMurdoDryValleyLakes	HY	12	7.94	57	-77.72	162.367	S210	SINGLE	ERP0230259	Antarctica:McMurdoDryValleyLakes_HY_ERP0230259_S210	NA
ERR1980975	Antarctica:McMurdoDryValleyLakes	HY	12	8.04	57	-77.72	162.367	S211	SINGLE	ERP0230259	Antarctica:McMurdoDryValleyLakes_HY_ERP0230259_S211	NA
ERR1980976	Antarctica:McMurdoDryValleyLakes	HY	13	7.88	57	-77.72	162.367	S212	SINGLE	ERP0230259	Antarctica:McMurdoDryValleyLakes_HY_ERP0230259_S212	NA
ERR1980977	Antarctica:McMurdoDryValleyLakes	HY	13	7.88	57	-77.72	162.367	S213	SINGLE	ERP0230259	Antarctica:McMurdoDryValleyLakes_HY_ERP0230259_S213	NA
ERR1980978	Antarctica:McMurdoDryValleyLakes	HY	13	7.88	57	-77.72	162.367	S214	SINGLE	ERP0230259	Antarctica:McMurdoDryValleyLakes_HY_ERP0230259_S214	NA
SRR2309963	China: Qinghai Province_LakeGasikule	HY	Missing	Missing	Missing	37.29	96.893	S1	SINGLE	SRP063473	China: Qinghai Province_LakeGasikule_HY_SRP063473_S1	NA
SRR2310000	China: Qinghai Province_LakeGasikule	HY	Missing	Missing	Missing	37.29	96.912	S2	SINGLE	SRP063473	China: Qinghai Province_LakeGasikule_HY_SRP063473_S2	NA
SRR2310046	China: Qinghai Province_LakeGasikule	HY	Missing	Missing	Missing	37.32	96.877	S3	SINGLE	SRP063473	China: Qinghai Province_LakeGasikule_HY_SRP063473_S3	NA
SRR2310161	China: Qinghai Province_LakeGasikule	HY	Missing	Missing	Missing	37.3	96.874	S4	SINGLE	SRP063473	China: Qinghai Province_LakeGasikule_HY_SRP063473_S4	NA
SRR2310185	China: Qinghai Province_LakeGasikule	HY	Missing	Missing	Missing	37.28	96.861	S5	SINGLE	SRP063473	China: Qinghai Province_LakeGasikule_HY_SRP063473_S5	NA
SRR2310250	China: Qinghai Province_LakeGasikule	HY	Missing	Missing	Missing	37.3	96.908	S6	SINGLE	SRP063473	China: Qinghai Province_LakeGasikule_HY_SRP063473_S6	NA
SRR2310264	China: Qinghai Province_LakeGasikule	HY	Missing	Missing	Missing	37.63	93.586	S7	SINGLE	SRP063473	China: Qinghai Province_LakeGasikule_HY_SRP063473_S7	NA
SRR2310319	China: Qinghai Province_LakeGasikule	HY	Missing	Missing	Missing	37.62	93.585	S8	SINGLE	SRP063473	China: Qinghai Province_LakeGasikule_HY_SRP063473_S8	NA
SRR2310344	China: Qinghai Province_LakeGasikule	HY	Missing	Missing	Missing	37.63	93.581	S9	SINGLE	SRP063473	China: Qinghai Province_LakeGasikule_HY_SRP063473_S9	NA
SRR2310386	China: Qinghai Province_LakeGasikule	HY	Missing	Missing	Missing	37.63	93.578	S10	SINGLE	SRP063473	China: Qinghai Province_LakeGasikule_HY_SRP063473_S10	NA
SRR2310397	China: Qinghai Province_LakeGasikule	HY	Missing	Missing	Missing	37.18	96.918	S11	SINGLE	SRP063473	China: Qinghai Province_LakeGasikule_HY_SRP063473_S11	NA
SRR2310440	China: Qinghai Province_LakeGasikule	HY	Missing	Missing	Missing	37.18	96.923	S12	SINGLE	SRP063473	China: Qinghai Province_LakeGasikule_HY_SRP063473_S12	NA
SRR2310474	China: Qinghai Province_LakeGasikule	HY	Missing	Missing	Missing	37.15	96.926	S13	SINGLE	SRP063473	China: Qinghai Province_LakeGasikule_HY_SRP063473_S13	NA
SRR2310508	China: Qinghai Province_LakeGasikule	HY	Missing	Missing	Missing	37.17	96.893	S14	SINGLE	SRP063473	China: Qinghai Province_LakeGasikule_HY_SRP063473_S14	NA
SRR2310509	China: Qinghai Province_LakeGasikule	HY	Missing	Missing	Missing	37.16	96.973	S15	SINGLE	SRP063473	China: Qinghai Province_LakeGasikule_HY_SRP063473_S15	NA
SRR2310540	China: Qinghai Province_LakeGasikule	HY	Missing	Missing	Missing	37.18	96.881	S16	SINGLE	SRP063473	China: Qinghai Province_LakeGasikule_HY_SRP063473_S16	NA
SRR2310545	China: Qinghai Province_LakeGasikule	HY	Missing	Missing	Missing	37.15	96.983	S17	SINGLE	SRP063473	China: Qinghai Province_LakeGasikule_HY_SRP063473_S17	NA
SRR2310546	China: Qinghai Province_LakeGasikule	HY	Missing	Missing	Missing	37.15	96.957	S18	SINGLE	SRP063473	China: Qinghai Province_LakeGasikule_HY_SRP063473_S18	NA
SRR2310548	China: Qinghai Province_LakeGasikule	HY	Missing	Missing	Missing	38.85	93.894	S19	SINGLE	SRP063473	China: Qinghai Province_LakeGasikule_HY_SRP063473_S19	NA
SRR2310549	China: Qinghai Province_LakeGasikule	HY	Missing	Missing	Missing	38.88	93.906	S20	SINGLE	SRP063473	China: Qinghai Province_LakeGasikule_HY_SRP063473_S20	NA
SRR2310551	China: Qinghai Province_LakeGasikule	HY	Missing	Missing	Missing	38.88	93.934	S21	SINGLE	SRP063473	China: Qinghai Province_LakeGasikule_HY_SRP063473_S21	NA
SRR2310552	China: Qinghai Province_LakeGasikule	HY	Missing	Missing	Missing	38.88	93.907	S22	SINGLE	SRP063473	China: Qinghai Province_LakeGasikule_HY_SRP063473_S22	NA
SRR2310553	China: Qinghai Province_LakeGasikule	HY	Missing	Missing	Missing	38.85	93.83	S23	SINGLE	SRP063473	China: Qinghai Province_LakeGasikule_HY_SRP063473_S23	NA
SRR2310555	China: Qinghai Province_LakeGasikule	HY	Missing	Missing	Missing	38.88	93.956	S24	SINGLE	SRP063473	China: Qinghai Province_LakeGasikule_HY_SRP063473_S24	NA
SRR2310556	China: Qinghai Province_LakeGasikule	HY	Missing	Missing	Missing	38.89	93.908	S25	SINGLE	SRP063473	China: Qinghai Province_LakeGasikule_HY_SRP063473_S25	NA
SRR2310557	China: Qinghai Province_LakeGasikule	HY	Missing	Missing	Missing	38.87	93.864	S26	SINGLE	SRP063473	China: Qinghai Province_LakeGasikule_HY_SRP063473_S26	NA
SRR2310559	China: Qinghai Province_LakeGasikule	HY	Missing	Missing	Missing	37.12	97.544	S27	SINGLE	SRP063473	China: Qinghai Province_LakeGasikule_HY_SRP063473_S27	NA
SRR2310560	China: Qinghai Province_LakeGasikule	HY	Missing	Missing	Missing	37.13	97.552	S28	SINGLE	SRP063473	China: Qinghai Province_LakeGasikule_HY_SRP063473_S28	NA
SRR2310561	China: Qinghai Province_LakeGasikule	HY	Missing	Missing	Missing	37.14	97.531	S29	SINGLE	SRP063473	China: Qinghai Province_LakeGasikule_HY_SRP063473_S29	NA
SRR2310563	China: Qinghai Province_LakeGasikule	HY	Missing	Missing	Missing	37.15	97.547	S30	SINGLE	SRP063473	China: Qinghai Province_LakeGasikule_HY_SRP063473_S30	NA
SRR2310564	China: Qinghai Province_LakeGasikule	HY	Missing	Missing	Missing	37.15	97.526	S31	SINGLE	SRP063473	China: Qinghai Province_LakeGasikule_HY_SRP063473_S31	NA
SRR2310565	China: Qinghai Province_LakeGasikule	HY	Missing	Missing	Missing	37.12	97.568	S32	SINGLE	SRP063473	China: Qinghai Province_LakeGasikule_HY_SRP063473_S32	NA
SRR2310567	China: Qinghai Province_LakeGasikule	HY	Missing	Missing	Missing	37.14	97.54	S33	SINGLE	SRP063473	China: Qinghai Province_LakeGasikule_HY_SRP063473_S33	NA
SRR2310568	China: Qinghai Province_LakeGasikule	HY	Missing	Missing	Missing	37.49	95.544	S34	SINGLE	SRP063473	China: Qinghai Province_LakeGasikule_HY_SRP063473_S34	NA
SRR2310569	China: Qinghai Province_LakeGasikule	HY	Missing	Missing	Missing	37.48	95.438	S35	SINGLE	SRP063473	China: Qinghai Province_LakeGasikule_HY_SRP063473_S35	NA
SRR2310571	China: Qinghai Province_LakeGasikule	HY	Missing	Missing	Missing	37.48	95.553	S36	SINGLE	SRP063473	China: Qinghai Province_LakeGasikule_HY_SRP063473_S36	NA
SRR2310572	China: Qinghai Province_LakeGasikule	HY	Missing	Missing	Missing	37.45	95.512	S37	SINGLE	SRP063473	China: Qinghai Province_LakeGasikule_HY_SRP063473_S37	NA
SRR2310573	China: Qinghai Province_LakeGasikule	HY	Missing	Missing	Missing	37.49	95.47	S38	SINGLE	SRP063473	China: Qinghai Province_LakeGasikule_HY_SRP063473_S38	NA
SRR2310575	China: Qinghai Province_LakeGasikule	HY	Missing	Missing	Missing	37.49	95.524	S39	SINGLE	SRP063473	China: Qinghai Province_LakeGasikule_HY_SRP063473_S39	NA
SRR2310576	China: Qinghai Province_LakeGasikule	HY	Missing	Missing	Missing	37.48	95.505	S40	SINGLE	SRP063473	China: Qinghai Province_LakeGasikule_HY_SRP063473_S40	NA
SRR2310577	China: Qinghai Province_LakeGasikule	HY	Missing	Missing	Missing	38.13	90.759	S41	SINGLE	SRP063473	China: Qinghai Province_LakeGasikule_HY_SRP063473_S41	NA
SRR2310579	China: Qinghai Province_LakeGasikule	HY	Missing	Missing	Missing	38.13	90.782	S42	SINGLE	SRP063473	China: Qinghai Province_LakeGasikule_HY_SRP063473_S42	NA
SRR2310580	China: Qinghai Province_LakeGasikule	HY	Missing	Missing	Missing	38.16	90.818	S43	SINGLE	SRP063473	China: Qinghai Province_LakeGasikule_HY_SRP063473_S43	NA
SRR2310581	China: Qinghai Province_LakeGasikule	HY	Missing	Missing	Missing	38.15	90.799	S44	SINGLE	SRP063473	China: Qinghai Province_LakeGasikule_HY_SRP063473_S44	NA
SRR2310582	China: Qinghai Province_LakeGasikule	HY	Missing	Missing	Missing	38.13	90.783	S45	SINGLE	SRP063473	China: Qinghai Province_LakeGasikule_HY_SRP063473_S45	NA
SRR2310583	China: Qinghai Province_LakeGasikule	HY	Missing	Missing	Missing	38.13	90.725	S46	SINGLE	SRP063473	China: Qinghai Province_LakeGasikule_HY_SRP063473_S46	NA
SRR3171637	Bahamas_SanSalvadorIsland_SaltPond	HY	Missing	Missing	Missing	24.01	-74.27	S1	PAIRED	SRP070186	Bahamas_SanSalvadorIsland_SaltPond_HY_SRP070186_S1	NA
SRR3171715	Bahamas_SanSalvadorIsland_SaltPond	HY	Missing	Missing	Missing	24.01	-74.27	S2	PAIRED	SRP070187	Bahamas_SanSalvadorIsland_SaltPond_HY_SRP070187_S2	NA
SRR3171717	Bahamas_SanSalvadorIsland_SaltPond	HY	Missing	Missing	Missing	24.01	-74.27	S3	PAIRED	SRP070188	Bahamas_SanSalvadorIsland_SaltPond_HY_SRP070188_S3	NA
SRR3171718	Bahamas_SanSalvadorIsland_SaltPond	HY	Missing	Missing	Missing	24.01	-74.27	S4	PAIRED	SRP070189	Bahamas_SanSalvadorIsland_SaltPond_HY_SRP070189_S4	NA
SRR3948168	Pacific Ocean: Eastern subtropica	HY	35m	Missing	Missing	33.88	-123.306	S1	PAIRED	SRP079590	Pacific Ocean: Eastern subtropica_HY_SRP079590_S1	NA
SRR3948169	Pacific Ocean: Eastern subtropica	HY	35m	Missing	Missing	33.88	-123.306	S2	PAIRED	SRP079590	Pacific Ocean: Eastern subtropica_HY_SRP079590_S2	NA
SRR3948170	Pacific Ocean: Eastern subtropica	HY	35m	Missing	Missing	33.88	-123.306	S3	PAIRED	SRP079590	Pacific Ocean: Eastern subtropica_HY_SRP079590_S3	NA
SRR3948171	Pacific Ocean: Eastern subtropica	HY	35m	Missing	Missing	33.88	-123.306	S4	PAIRED	SRP079590	Pacific Ocean: Eastern subtropica_HY_SRP079590_S4	NA
SRR3948172	Pacific Ocean: Eastern subtropica	HY	35m	Missing	Missing	33.88	-123.306	S5	PAIRED	SRP079590	Pacific Ocean: Eastern subtropica_HY_SRP079590_S5	NA
SRR3948173	Pacific Ocean: Eastern subtropica	HY	35m	Missing	Missing	33.88	-123.306	S6	PAIRED	SRP079590	Pacific Ocean: Eastern subtropica_HY_SRP079590_S6	NA
SRR5434314	Russia_KiranLake	HY	Missing	Missing	Missing	50.33	106.85	S1	PAIRED	SRP103522	Russia_KiranLake_HY_SRP103522_S1	NA
SRR5434315	Russia_KiranLake	HY	Missing	Missing	Missing	50.33	106.85	S2	PAIRED	SRP103523	Russia_KiranLake_HY_SRP103523_S2	NA
SRR5434316	Russia_KiranLake	HY	Missing	Missing	Missing	50.33	106.85	S3	PAIRED	SRP103524	Russia_KiranLake_HY_SRP103524_S3	NA
SRR5628613	Bolivia	HY	Missing	Missing	Missing	-20.32	-66.98	S1	PAIRED	SRP108278	Bolivia_HY_SRP108278_S1	https://pubmed.ncbi.nlm.nih.gov/28454706/
SRR5628614	Bolivia	HY	Missing	Missing	Missing	-20.31	-67	S2	PAIRED	SRP108278	Bolivia_HY_SRP108278_S2	https://pubmed.ncbi.nlm.nih.gov/28454706/
SRR5861427	Romania: Ursu Lake	HY	1 m	Missing	Missing	46.36	25.0509	S35	PAIRED	SRP113439	Romania: Ursu Lake_HY_SRP113439_S35	https://sfamjournals.onlinelibrary.wiley.com/doi/full/10.1111/1462-2920.14941
SRR5861428	Romania: Ursu Lake	HY	3m	Missing	Missing	46.36	25.0509	S34	PAIRED	SRP113439	Romania: Ursu Lake_HY_SRP113439_S34	https://sfamjournals.onlinelibrary.wiley.com/doi/full/10.1111/1462-2920.14940
SRR5861429	Romania: Ursu Lake	HY	4 m	Missing	Missing	46.36	25.0509	S2	PAIRED	SRP113439	Romania: Ursu Lake_HY_SRP113439_S2	https://sfamjournals.onlinelibrary.wiley.com/doi/full/10.1111/1462-2920.14909
SRR5861430	Romania: Ursu Lake	HY	5 m	Missing	Missing	46.36	25.0509	S3	PAIRED	SRP113439	Romania: Ursu Lake_HY_SRP113439_S3	https://sfamjournals.onlinelibrary.wiley.com/doi/full/10.1111/1462-2920.14910
SRR5861431	Romania: Ursu Lake	HY	9 m	Missing	Missing	46.36	25.0509	S4	PAIRED	SRP113439	Romania: Ursu Lake_HY_SRP113439_S4	https://sfamjournals.onlinelibrary.wiley.com/doi/full/10.1111/1462-2920.14911
SRR5861432	Romania: Ursu Lake	HY	1 m	Missing	Missing	46.36	25.0509	S5	PAIRED	SRP113439	Romania: Ursu Lake_HY_SRP113439_S5	https://sfamjournals.onlinelibrary.wiley.com/doi/full/10.1111/1462-2920.14912
SRR5861433	Romania: Ursu Lake	HY	2.5 m	Missing	Missing	46.36	25.0509	S6	PAIRED	SRP113439	Romania: Ursu Lake_HY_SRP113439_S6	https://sfamjournals.onlinelibrary.wiley.com/doi/full/10.1111/1462-2920.14913
SRR5861434	Romania: Ursu Lake	HY	2m	Missing	Missing	46.36	25.0509	S7	PAIRED	SRP113439	Romania: Ursu Lake_HY_SRP113439_S7	https://sfamjournals.onlinelibrary.wiley.com/doi/full/10.1111/1462-2920.14914
SRR5861435	Romania: Ursu Lake	HY	3.5 m	Missing	Missing	46.36	25.0509	S8	PAIRED	SRP113439	Romania: Ursu Lake_HY_SRP113439_S8	https://sfamjournals.onlinelibrary.wiley.com/doi/full/10.1111/1462-2920.14915
SRR5861436	Romania: Ursu Lake	HY	2m	Missing	Missing	46.36	25.0509	S9	PAIRED	SRP113439	Romania: Ursu Lake_HY_SRP113439_S9	https://sfamjournals.onlinelibrary.wiley.com/doi/full/10.1111/1462-2920.14916
SRR5861437	Romania: Ursu Lake	HY	3m	Missing	Missing	46.36	25.0509	S10	PAIRED	SRP113439	Romania: Ursu Lake_HY_SRP113439_S10	https://sfamjournals.onlinelibrary.wiley.com/doi/full/10.1111/1462-2920.14917
SRR5861438	Romania: Ursu Lake	HY	4 m	Missing	Missing	46.36	25.0509	S11	PAIRED	SRP113439	Romania: Ursu Lake_HY_SRP113439_S11	https://sfamjournals.onlinelibrary.wiley.com/doi/full/10.1111/1462-2920.14918
SRR5861439	Romania: Ursu Lake	HY	2.5 m	Missing	Missing	46.36	25.0509	S12	PAIRED	SRP113439	Romania: Ursu Lake_HY_SRP113439_S12	https://sfamjournals.onlinelibrary.wiley.com/doi/full/10.1111/1462-2920.14919
SRR5861440	Romania: Ursu Lake	HY	1 m	Missing	Missing	46.36	25.0509	S13	PAIRED	SRP113439	Romania: Ursu Lake_HY_SRP113439_S13	https://sfamjournals.onlinelibrary.wiley.com/doi/full/10.1111/1462-2920.14920
SRR5861441	Romania: Ursu Lake	HY	3.5 m	Missing	Missing	46.36	25.0509	S14	PAIRED	SRP113439	Romania: Ursu Lake_HY_SRP113439_S14	https://sfamjournals.onlinelibrary.wiley.com/doi/full/10.1111/1462-2920.14921
SRR5861442	Romania: Ursu Lake	HY	2m	Missing	Missing	46.36	25.0509	S15	PAIRED	SRP113439	Romania: Ursu Lake_HY_SRP113439_S15	https://sfamjournals.onlinelibrary.wiley.com/doi/full/10.1111/1462-2920.14922
SRR5861443	Romania: Ursu Lake	HY	2.5 m	Missing	Missing	46.36	25.0509	S16	PAIRED	SRP113439	Romania: Ursu Lake_HY_SRP113439_S16	https://sfamjournals.onlinelibrary.wiley.com/doi/full/10.1111/1462-2920.14923
SRR5861444	Romania: Ursu Lake	HY	3m	Missing	Missing	46.36	25.0509	S17	PAIRED	SRP113439	Romania: Ursu Lake_HY_SRP113439_S17	https://sfamjournals.onlinelibrary.wiley.com/doi/full/10.1111/1462-2920.14924
SRR5861445	Romania: Ursu Lake	HY	3.5 m	Missing	Missing	46.36	25.0509	S18	PAIRED	SRP113439	Romania: Ursu Lake_HY_SRP113439_S18	https://sfamjournals.onlinelibrary.wiley.com/doi/full/10.1111/1462-2920.14925
SRR5861446	Romania: Ursu Lake	HY	5 m	Missing	Missing	46.36	25.0509	S19	PAIRED	SRP113439	Romania: Ursu Lake_HY_SRP113439_S19	https://sfamjournals.onlinelibrary.wiley.com/doi/full/10.1111/1462-2920.14926
SRR5861447	Romania: Ursu Lake	HY	4 m	Missing	Missing	46.36	25.0509	S20	PAIRED	SRP113439	Romania: Ursu Lake_HY_SRP113439_S20	https://sfamjournals.onlinelibrary.wiley.com/doi/full/10.1111/1462-2920.14927
SRR5861448	Romania: Ursu Lake	HY	0.5 m	Missing	Missing	46.36	25.0509	S21	PAIRED	SRP113439	Romania: Ursu Lake_HY_SRP113439_S21	https://sfamjournals.onlinelibrary.wiley.com/doi/full/10.1111/1462-2920.14928
SRR5861449	Romania: Ursu Lake	HY	9 m	Missing	Missing	46.36	25.0509	S22	PAIRED	SRP113439	Romania: Ursu Lake_HY_SRP113439_S22	https://sfamjournals.onlinelibrary.wiley.com/doi/full/10.1111/1462-2920.14929
SRR5861450	Romania: Ursu Lake	HY	5 m	Missing	Missing	46.36	25.0509	S23	PAIRED	SRP113439	Romania: Ursu Lake_HY_SRP113439_S23	https://sfamjournals.onlinelibrary.wiley.com/doi/full/10.1111/1462-2920.14930
SRR5861451	Romania: Ursu Lake	HY	9 m	Missing	Missing	46.36	25.0509	S24	PAIRED	SRP113439	Romania: Ursu Lake_HY_SRP113439_S24	https://sfamjournals.onlinelibrary.wiley.com/doi/full/10.1111/1462-2920.14931
SRR5861452	Romania: Ursu Lake	HY	9 m	Missing	Missing	46.36	25.0509	S25	PAIRED	SRP113439	Romania: Ursu Lake_HY_SRP113439_S25	https://sfamjournals.onlinelibrary.wiley.com/doi/full/10.1111/1462-2920.14932
SRR5861453	Romania: Ursu Lake	HY	0.5 m	Missing	Missing	46.36	25.0509	S26	PAIRED	SRP113439	Romania: Ursu Lake_HY_SRP113439_S26	https://sfamjournals.onlinelibrary.wiley.com/doi/full/10.1111/1462-2920.14933
SRR5861454	Romania: Ursu Lake	HY	0.5 m	Missing	Missing	46.36	25.0509	S27	PAIRED	SRP113439	Romania: Ursu Lake_HY_SRP113439_S27	https://sfamjournals.onlinelibrary.wiley.com/doi/full/10.1111/1462-2920.14934
SRR5861456	Romania: Ursu Lake	HY	2.5 m	Missing	Missing	46.36	25.0509	S29	PAIRED	SRP113439	Romania: Ursu Lake_HY_SRP113439_S29	https://sfamjournals.onlinelibrary.wiley.com/doi/full/10.1111/1462-2920.14935
SRR5861457	Romania: Ursu Lake	HY	2m	Missing	Missing	46.36	25.0509	S30	PAIRED	SRP113439	Romania: Ursu Lake_HY_SRP113439_S30	https://sfamjournals.onlinelibrary.wiley.com/doi/full/10.1111/1462-2920.14936
SRR5861458	Romania: Ursu Lake	HY	3.5 m	Missing	Missing	46.36	25.0509	S31	PAIRED	SRP113439	Romania: Ursu Lake_HY_SRP113439_S31	https://sfamjournals.onlinelibrary.wiley.com/doi/full/10.1111/1462-2920.14937
SRR5861459	Romania: Ursu Lake	HY	3m	Missing	Missing	46.36	25.0509	S32	PAIRED	SRP113439	Romania: Ursu Lake_HY_SRP113439_S32	https://sfamjournals.onlinelibrary.wiley.com/doi/full/10.1111/1462-2920.14938
SRR5861460	Romania: Ursu Lake	HY	4 m	Missing	Missing	46.36	25.0509	S33	PAIRED	SRP113439	Romania: Ursu Lake_HY_SRP113439_S33	https://sfamjournals.onlinelibrary.wiley.com/doi/full/10.1111/1462-2920.14939
SRR5861461	Romania: Ursu Lake	HY	5 m	Missing	Missing	46.36	25.0509	S36	PAIRED	SRP113439	Romania: Ursu Lake_HY_SRP113439_S36	https://sfamjournals.onlinelibrary.wiley.com/doi/full/10.1111/1462-2920.14942
SRR6228284	USA:New Mexico:WSNM	HY	5 to 18 cm	Missing	Missing	32.46	-106.25	S1	SINGLE	SRP122909	USA:New Mexico:WSNM_HY_SRP122909_S1	NA
SRR6228285	USA:New Mexico:WSNM	HY	30 to 42 cm	Missing	Missing	32.42	-106.23	S2	SINGLE	SRP122909	USA:New Mexico:WSNM_HY_SRP122909_S2	NA
SRR6228286	USA:New Mexico:WSNM	HY	5 to 12 cm	Missing	Missing	32.42	-106.23	S3	SINGLE	SRP122909	USA:New Mexico:WSNM_HY_SRP122909_S3	NA
SRR6228287	USA:New Mexico:WSNM	HY	43 to 54 cm	Missing	Missing	32.42	-106.23	S4	SINGLE	SRP122909	USA:New Mexico:WSNM_HY_SRP122909_S4	NA
SRR6228288	USA:New Mexico:WSNM	HY	19 to 25 cm	Missing	Missing	32.46	-106.25	S5	SINGLE	SRP122909	USA:New Mexico:WSNM_HY_SRP122909_S5	NA
SRR6228289	USA:New Mexico:WSNM	HY	4 cm	Missing	Missing	32.46	-106.25	S6	SINGLE	SRP122909	USA:New Mexico:WSNM_HY_SRP122909_S6	NA
SRR6228290	USA:New Mexico:WSNM	HY	4 cm	Missing	Missing	32.46	-106.25	S7	SINGLE	SRP122909	USA:New Mexico:WSNM_HY_SRP122909_S7	NA
SRR6228291	USA:New Mexico:WSNM	HY	4 cm	Missing	Missing	32.46	-106.25	S8	SINGLE	SRP122909	USA:New Mexico:WSNM_HY_SRP122909_S8	NA
SRR6228294	USA:New Mexico:WSNM	HY	4 cm	Missing	Missing	32.42	-106.23	S11	SINGLE	SRP122909	USA:New Mexico:WSNM_HY_SRP122909_S11	NA
SRR6228295	USA:New Mexico:WSNM	HY	13 to 19 cm	Missing	Missing	32.42	-106.23	S12	SINGLE	SRP122909	USA:New Mexico:WSNM_HY_SRP122909_S12	NA
