# Supplementary material for: A network approach to elucidate and prioritize microbial dark matter in microbial communities
Source: ISME J. 2020 Sep 22;15(1):228–44. doi: 10.1038/s41396-020-00777-x (PMC7852563; doi:10.1038/s41396-020-00777-x)
Supplement: Supplementary file 3 — Supplementary Dataset S2 [file 41396_2020_777_MOESM3_ESM.xlsx]

## Sheet: HS_hub_info
OTU name	Hub score	Phylum	Class	Order	Family	Genus	Genus Type	16S Sequence
EF205452.1.1393	1	Chloroflexi	Chloroflexia	Chloroflexales	Roseiflexaceae	Roseiflexus	Known	GATGAACGCTGGCGGCGTGCCTAACACATGCAAGTCGAACGGAGTGCTTTCGGGCACTTAGTGGCGGACGGGTGAGTAACGCGTGAGAATCTGCCTTCAGGTCGGGGACAACGACTGGAAACGGTCGCTAATACCGGATATGCCGAGAGGTGAAAGGTTAATCTGCCTGGGGATGAGCTCGCGTCGGATTAGCTAGTTGGTGGGGTAAGGGCCTACCAAGGCGACGATCCGTAGCTGGTTTGAGAGGATGACCAGCCACACTGGGACTGAGACACGGCCCAGACTCCTACGGGAGGCAGCAGCAAGGAATTTTCGGCAATGGGCGCAAGCCTGACCGAGCAACGCCGCGTGCGGGATGACGGCCTTCGGGTTGTAAACCGCTTTTCGGGGGGACGATGA…
New Reference OTU3332	0.838331	Bacteroidetes	Sphingobacteriia	Sphingobacteriales	Saprospiraceae	NA	MDM	GTGCCAGCCGCCGCGGTAATACGGAGGGTGCGAGCGTTATCCGGAATTACTGGGTTTAAAGGGTGCGTAGGCGGCTCGGTAAGTCAGTTGTGAAATTCCCTCGCTTAACGAGTGGTGTTGCGATTGATACTGTCGAGCTTGAATCAGGATGAGGCAGGCGGAATGTGGCATGTAGCGGTGAAATGCATAGATATGCCATAGAACACCGATTGCGAAGGCAGCTTGCTGGGCCTGTATTGACGCTGAGGCACGAAAGCGTGGGGATCAAACAGGATTAGAAACCCTAGTAGTCC
FN421585.1.1365	0.8197	Proteobacteria	Alphaproteobacteria	Sphingomonadales	Sphingomonadaceae	Sphingomonas	Known	ATGCAGTCGAACGAATGCCCTTCGGGGTGTTAGTGGCGCACGGGTGCGTAACGCGTGGGAATCTGCCCCTTGGTACGGGATAACAGCGGGAAACTGCTGCTAATACCGTATGATGACGAAAGTCCAAAGATTTATCGCCGAGGGATGAGCCCGCGTAGGATTAGCTAGTTGGTGGGGTAAAGGCCTACCAAGGCTACGATCCTTAGCTGGTCTGAGAGGATGATCAGCCACACTGGGACTGAGACACGGCCCAGACTCCTACGGGAGGCAGCAGTGGGGAATATTGGACAATGGGCGAAAGCCTGATCCAGCAATGCCGCGTGAGTGATGAAGGCCTTAGGGTTGTAAAGCTCTTTTACCCGGGAAGATAATGACAGTACCGGGAGAATAAGCTCCGGC…
KM221405.1.1446	0.610066	Chloroflexi	Chloroflexia	Chloroflexales	Chloroflexaceae	Chloroflexus	Known	AGAGTTTGATCCTGGCTCAGGACGAACGCTGGCGGCGTGCCTAATGCATGCAAGTCGAACGCAGCGGCCTTGTGCCGGCTGCGTGGCGAACGGCTGAGGAACACGTGGGTGACCACCCCCGGAGTGGGGGATACCCCGTCGAAAGACGGGACAATCCCGCATACGCTCTACGGAGGAAAGCCGCAAGGCGCTCCGGGACGGGCCTGCGGCCCATCAGGTAGTTGGTGTGGTAACGGCGCACCAAGCCAATGACGGGTCCCCGGTCTGAGAGGACGACCGGGCAGACTGGGACTGCGACACGGCCCAGACTCCTACGGGAGGCAGCAGCAAGGAATTTTCCCCAATGGGCGCAAGCCTGAGGGAGCAACGCCGCGTGGAGGACGACGGCCTTCGGGTTGT…
EF205503.1.1445	0.581115	Chlorobi	Chlorobia	Chlorobiales	OPB56	NA	MDM	ATTGAACGCTGGCGGCAGGCCTAACACATGCAAGTCGAGCGGCAGCGGGAAAGTAGCTTGCTACTTTTGCCGGCGAGCGGCGGACGGGTGGGTAATGCCTGGGGATCTGCCCAGTCGAGGGGGATAACAGTTGGAAACGACTGCTAATACCGCATACGCCCTACGGGGGAAAGGAGGGGACCTTCGGGCCTTTCGCGATTGGATGAACCCAGGTGGGATTAGCTAGTTGGTGGGGTAATGGCTCACCAAGGCGACGATCCCTAGCTGGTCTGAGAGGATGATCAGCCACACTGGAACTGAGACACGGTCCAGACTCCTACGGGAGGCAGCAGTGGGGAATATTGGGCAATGGGCGAAAGCCTGACCCAGCGACGCCGCGTGCGGGATGACGGAGCTCTG…
EF205457.1.1405	0.491628	Proteobacteria	Alphaproteobacteria	Rhodospirillales	Rhodospirillales Incertae Sedis	Elioraea	Known	AGCGAACGCTGGCGGCAGGCCTAACACATGCTAGTCGTGCGCCCCGCGAGGGGAGCGGCGGACGGGTGAGTAACGCGTGGGAACGTACCTTCGGGTGGGGGATAACCCTGGGAAACTAGGGCTAATACCGCATGATGTCTGCGGACCAAAGCCGCAAGGCCCCCGGAGAGCGCCCCGCGTCCGATTAGCTAGTTGGTGGGGTAACGGCCTACCAAGGGCGACGATCGGGTAGCTGGTCTGAGAGGATGATCAGCCACACTGGGGACTGAAACACGGCCCCAGACTCCTACGGGGAGGCAGCAGTGGGGAATATTTGGACAATGGGCGAAAAGCCTGATCCCAGCCATGCCGCGTGGGTGAAGAAGGCCTTAGGGTTGTAAAAGCCCTTTTCGGCGGGGG…
AB176697.1.1496	0.484647	Proteobacteria	Betaproteobacteria	Hydrogenophilales	Hydrogenophilaceae	NA	MDM	AGAGTTTGATTCCTGGCTCAGATTGAACGCTGGCGGCATGTCTTTACACATGCAAGTCGAACGGCAGCGGTCCCTTCGGGGAGCCGGCGAGTGGCGAACGGGTGAGTAATGCATCGGAACGTACCGAGTACTGGGGGATAACCCATCGAAAGGTGGGCTAATACCGCATACGTCCTGAGGGAGAAAGCGGGGGACCGGAAGGCCTCGCGGTATTCGAGCGGCCGATGTCCGATTAGCTAGTTGGTGGGGTAAAGGCCTACCAAGGCGACGATCGGTAGCGGGTCTGAGAGGATGATCCGCCACACTGGGACTGAGACACGGCCCAGACTCCTACGGGAGGCAGCAGTGGGGAATTTTGGACAATGGGGGCAACCCTGATCCAGCCATGCCGCGTGCAGG…
FN546860.1.1411	0.4425	Proteobacteria	Alphaproteobacteria	Rhizobiales	NA	NA	MDM	GGCAGACGGGTGAGTAACACGTGGGAATCGTACCCTTCGGTTCGGAATCAATCTCAGGGAAACTTGGTAAGCTAATACCGGATAACGTCCCTTCGGGAGGAAAGATTTATCGCGACGATAGGATCAGGCCCGCGTTCTGGATTAGCTAGTTGGTGAGGTAATGGCTCACCAAGGCGACGATCAAGTAGCTGGTCTGAGAGGATGATCAGCCACATTGGGACTGAGACACGGCCCAGACTCCTACGGGAGGCAGCAGTGGGGAATATTGGACAATGGGCGCAAGCCTGATCCAGCCATGCCGCGTGAGTGATGAAGGCCTTAGGGTTGTAAAGCTCTTTCAACGGTGAAGATAATGACGGTAACCGTAGAAGAAGCCCCGGCTAACTTCGTGCCAGCAGC…
New Reference OTU10536	0.434123	Chloroflexi	Chloroflexia	Chloroflexales	Chloroflexaceae	Chloroflexus	Known	GTGCCAGCCGCCGCGGTAAGACAGAGGGGGCAAGCGTTGTCCGGAGTTACTGGGCGTAAAGGGCGCGGAGGCGGTCTGCGGCGTCGGCGCTGAAAGCGCCCCGCTTAACGGGGCGAGGCGCGCCGATACGCGCAGGCTAGAGGCGAGCAGAGGGCGGCGGAATTCCGGGTGGAGCGGTGAAATGTGTAGAGATCCGGAGGAACGCCAGTGGAGCAGTCGGCCGCCTGGGCTCGACCTGACGCTGCGGCGCGACAGCGTGGGGAGCAAACCGGATTAGAAACCCTAGTAGTCC
GQ388780.1.1452	0.403148	Proteobacteria	Alphaproteobacteria	Rhodobacterales	Rhodobacteraceae	Rhodobacter	Known	GAGTTTGATCCTGGCTCAGATTGAACGCTGGCGGTATGCTTTACACATGCAAGTCGAACGGCAGCACGGGGCAACCTGGTGGCGAGTGGCGAACGGGTGAGTAACATATCGGAACATGTCCGGAAGTGGGGGATAACGTAGCGAAAGTTACGCTAATACCGCATATGCCCCGAGGGGGAAAGGGGGGGATCGCAAGACCTCTCGCTTTCGGAGTGGCCGATATCGGATTAGCTAGTAGGCGAGGTAAAGGCTCACCTAGGCGACGATCCGTAGCTGGTCTGAGAGGACGACCAGCCACACTGGAACTGAGACACGGCCCAGACTCCTACGGGAGGCAGCAGTGGGGAATCTTAGACAATGGGCGCAAGCCTGATCTAGCCATGCCGCGTGAGCGATGAA…
New Reference OTU30269	0.399716	NA	NA	NA	NA	NA	MDM	GTGCCAGCAGCCGCGGTAAGACGTAGGGCGCAAGCGTTACCCGGAGTTACTGGGCTTAAAGGGTCCGTAGGCGGCTCAGCACGTCTCGGGTCAAAGCCCTCCGCTTAACGGAGGAACGGCTTGAGATACGGTTGGGCTAGAGTCAGCTCGGGGATGCTGGAATTCCCGGTGTAGCGGTGAAATGCGTAGATATCGGGAGGAACACCGTTCGCGAAGGCGGGCATCTAGGGCTGTACTGACGCTGAGGGACGAAAGCGTGGGGAGCAAACAGGATTAGAAACCCTAGTAGTCC
EF205470.1.1398	0.388497	Chlorobi	Chlorobia	Chlorobiales	Chlorobiaceae	NA	MDM	GACGAACGCTGGCGGCGTGCCTAACACATGCAAGCCAAAGGAAAGTAGCAATACGAGTACTTGGCGCAAGGGTGCGTAATGTATAGGTTATCTGCCCTTTGGTCTGGGATAACTCATCGAAAGATGAGATAAAACCAGATGATGAGGAAACTCCAAAGGAAACGCCAAAGGATGAGCCTATATCCCATCAGGTAGTTGGTAGGGTAATGGCCTACCAAGCCTACGACGGGTAGCTGGTCTGAGAGGATGATCAGCCACACTGGAACTGAGACACGGTCCAGACATCTACGGATGGCAGCAGTGAGGAATATTGCTCAATGGGTGAAAGCCTGAAGCAGCAACGCCGCGTGGGCGATGAAGGTCCTCGGATTGTAAAGCCCTTTTGCAGGGGACGAAAAA…
New Reference OTU8333	0.381766	Nitrospirae	Nitrospira	Nitrospirales	Nitrospiraceae	Thermodesulfovibrio	Known	GTGCCAGCAGCCGCGGTAAGACAGAGGTGGCGAGCGTTGCTCGGAATCACTGGGCTTAAAGGGCGTGTAGGCGGTGATGCAAGTGTTGGGTGGAATACTATGGCTTAACCATAGTGCTGCCCTACAGACTGCATTACTTGAGAGAGCGAGGGGAGGGCGGAATTCCCGGTGTAGCGGTGAAATGCGTAGATATCGGGAGGAAGGCCTGTGGCGAAGGCGGCCCTCTGGCGCTCATCTGACGCTGAGGCGCGAAAGCGTGGGGAGCAAACAGGATTAGAAACCCTAGTAGTCC
New Reference OTU6826	0.380907	Chloroflexi	SBR2076	NA	NA	NA	MDM	GTGCCAGCCGCCGCGGTAATACGTAGGTGGCGAGCGTTATCCGGATTTACTGGGCGTAAAGCGCTTGTAGGCGGCTTTGTAAGTTGGGCGTGAAAGCTCCGGGCTTAACTCGGAGAGGCCGTCCAATACTGCAAGGCTAGAGGATGTCAGAGGAAGGTGGAATTCCTGGTGTAGTGGTGAAATGCGTAGATATCAGGAGGAACACCCGTGGCGAAGGCGGCCTTCTGGGGCATTCCTGACGCTGAGAAGCGAAAGCTAGGGGAGCAAACAGGATTAGAAACCCGAGTAGTCC
New Reference OTU13837	0.367159	Cyanobacteria	Cyanobacteria	SubsectionII	FamilyII	Pleurocapsa	Known	GTGCCAGCCGCCGCGGTAATACGTAGGTGGCGAGCGTTATCCGGATTTACTGGGCGTAAAGCGCTTGTAGGTGGCTTTGTAAGTTGGGCGTGAAAGCTCCTGGCTTAACCAGGAGAGGCCGTCCAATACTGCAAGGCTAGAGGGTGCCAGAGGGAGATGGAATTCCTGGTGTAGTAGTGAAATGCGTAGATATCAGGAGGAACACCGGTGGCGAAGGCGGTCTCCTGGGGCATTCCTGACACTGAGAAGCGAAAGCTAGGGGAGCGAACAGGATTAGAAACCCTAGTAGTCC
FN421989.1.1411	0.366937	Proteobacteria	Betaproteobacteria	Burkholderiales	Comamonadaceae	NA	MDM	CATGCAAGTCGAACGGTAACAGGTCTTCGGATGCTGACGAGTGGCGAACGGGTGAGTAACACATCGGAACGTGCCTAGTAGTGGGGGATAACTACTCGAAAGAGTAGCTAATACCGCATGAGATCTAAGGATGAAAGCAGGGGACCTTCGGGCCTCGCGCTACTAGAGCGGCTGATGGCAGATTAGGTAGTTGGTGGGATAAAAGCTTACCAAGCCGACGATCTGTAGCTGGTCTGAGAGGACGACCAGCCACACTGGACCTGAGACACGGTCCAGACTCCTACGGGAGGCAGCAGTGGGGAATTTTGGACAATGGGCGCAAGCCTGATCCAGCAATGCCGCGTGCAGGATGAAGGCCTTCGGGTTGTAAACTGCTTTTGTACGGAACGAAAAAGCTCT…
New Reference OTU33902	0.362894	Chloroflexi	Chloroflexia	Chloroflexales	Chloroflexaceae	Chloroflexus	Known	GTGCCAGCAGCCGCGGTAATACGTAGGGGGCAAGCGTTGTCCGGAGTTACTGGGCGTAAAGGGCGCGGAGGCGGTCTGCGGCGTCGGCGCTGAAAGCGCCCCGCTTAACGGGGCGAGGCGCGCCGATACGCGCAGGCTTGAGGCGAGCAGAGGGCGGTGGAATTCCGGGTGGAGCGGTGAAATGCGTAGAGATCCGGAGGAACGCCAGTGGAGAAGTCGGCCGCCTGGGCTCGACCTGACGCTGCGGCGCGACAGCGTGGGGAGCAAACCGGATTAGAAACCCCAGTAGTCC
CP000771.812951.814312	0.360818	Thermotogae	Thermotogae	Thermotogales	Fervidobacteriaceae	Fervidobacterium	Known	CATGCAAGTCGAGCGGTGCAGCTGGAGACTTCGGTTGAAGGCTGCATAGCGGCGGACGGGTGCGTAACACGTAGGAACGTGCCCCCTGGAGGCGGATAGCTACGGGAAACTGTAGGTAATCCGCCATAGACTCGGGAGAGTAAAGGCCGGAAGGCGCCAGGGGAGCGGCCTGCGGCCCATCAGGTAGTTGGTAGGGTAACGGCCTACCAAGCCGACGACGGGTAGCCGATCTGAGAGGATGGTCGGCCACAAGGGCACTGAGACACGGGCCCTACTCCTACGGGAGGCAGCAGTGGGGGATATTGGACAATGGGCGAAAGCCTGATCCAGCGACGCCGCGTGGAGGACGAAGCCCTTCGGGGTGTAAACTCCTTTTGCTAGGGAAAAAGTACTGATGGT…
KM221402.1.1452	0.356996	Cyanobacteria	Cyanobacteria	SubsectionI	FamilyI	Thermosynechococcus	Known	AGAGTTTGATCCTGGCTCAGGATGAACGCTGGCGGTCTGCTTAACACATGCAAGTCGAACGAGCACTTCGGTGCTAGTGGCGGACGGGTGAGTAACACGTGAGAATCTACCCTCAGGAGGGGGATAACGGCTGGAAACGGCCGCTAATACCCCATATGCCGCAAGGTGAAATCTTTTTTGGCCTGAGGATGAGCTCGCGGTGGATTAGCTAGTTGGTGGGGTAATGGCCTACCAAGGCGACGATCCATAGCTGGTCTGAGAGGATGATCAGCCACACTGGGACTGAGACACGGCCCAGACTCCTACGGGAGGCAGCAGTGGGGAATTTTCCGCAATGGGCGAAAGCCTGACGGAGCAAGACCGCGTGAGGGATGAAGGCCTTTGGGTTGTAAACCTCTT…
JF345523.1.1302	0.342071	Firmicutes	Bacilli	Bacillales	Family XII	Exiguobacterium	Known	AGCGGCGGACGGGTGAGTAACACGTAAAGAACCTGCCCTCAGGTCTGGGATAACCACGAGAAATCGGGGCTAATACCGGATGGGTCATCGGACCGCATGGTCCGAGGATGAAAGGCGCTTCGGCGTCGCCTGGGGATGGCTTTGCGGTGCATTAGCTAGTTGGTGGGGTAATGGCCCACCAAGGCGACGATGCATAGCCGACCTGAGAGGGTGATCGGCCACACTGGGACTGAGACACGGCCCAGACTCCTACGGGAGGCAGCAGTAGGGAATCTTCCACAATGGACGAAAGTCTGATGGAGCAACGCCGCGTGAACGATGAAGGCCTTCGGGTCGTAAAGTTCTGTTGTAAGGGAAGAACAAGTGCCGCAGGCAATGGCGGCACCTTGACGGTACCTT…
FQ658558.1.1355	0.34086	Proteobacteria	Betaproteobacteria	Burkholderiales	Oxalobacteraceae	NA	MDM	ATTGAACGCTGGCGGCATGCCTTACACATGCAAGTCGAACGGTAACGCGGGGCAACCTGGCGACGAGTGGCGAACGGGTGAGTAATGCATCGGAACGTGCCCAGTAGTGGGGGATAGCCCGGCGAAAGCCGGATTAATACCGCATGCGACCTACGGGTGAAAGCGGGGGATCGTAAGACCTCGCGCTATTGGAGCGGCCGATGTCAGATTAGGTTGTTGGTGGGGTAAAGGCCTACCAAGCCTGCGATCTGTAGCTGGTCTGAGAGGACGACCAGCCACACTGGGACTGAGACACGGCCCAGACTCCTACGGGAGGCAGCAGTGGGGAATTTTGGACAATGGGCGCAAGCCTGATCCAGCCATGCCGCGTGCGGGAAGAAGGCCTTCGGGTTGTAAACC…
AB176701.1.1510	0.328138	Nitrospirae	Nitrospira	Nitrospirales	Nitrospiraceae	NA	MDM	AGAGTTTGATCCTGGCTCAGAACGAACGCTGGCGGCGTGCCTAACACATGCAAGTCGGACGGGCCAAAGAAAGAGCACAGAGGGCAGAACACAGAAGACGGACTTTGAGAATTTTTGTTGGTCTGTTGTCTGTTATCTGACTTCTGGTTTCTGTGCTCTGTCTTTGGTTAGTGGCGGACGGGTGAGTAACACGTAGGTAACCTACCCTTAAGAGGGGGACAGCTGAGGGAAACTTCAGCCAATACCGCATAAGACCACGGGCTGAGATGTCTGTGGTAAAAGGAGTAATCTGCTTAAGGATGGGCCTGCGGCCTATCAGGTAGTTGGTAGGGTAAAGGCCTACCAAGCCGAAGACGGGTAGCCGGTCTGAGAGGACGGACGGCCACACTGGAACTGAGA…
New Reference OTU1080	0.326722	NA	NA	NA	NA	NA	MDM	GTGCCAGCCGCCGCGGTAAGACGTAGGGCGCAAGCGTTACCCGGAGTTACTGGGCTTAAAGGGTCCGTAGGCGGCTTAGCGCGTCTCGGGTCAAAGCCCTCCGCTCAACGGAGGAAAGGCTTGAGATACGGCTAAGCTAGAGTCAGCCCGGGGATGCTGGAATTCCCGGTGTAGCGGTGAAATGCGTAGATATCGGGAGGAACACCGTTCGCGAAGGCGGGCATCTAGGGCTGTACTGACGCTGAGGGACGAAAGCGTGGGGAGCAAACAGGATTAGAAACCCTAGTAGTCC
EF205538.1.1480	0.315583	Acidobacteria	Holophagae	Holophagae Incertae Sedis	NA	Thermoanaerobaculum	Known	AATGAACGCTGGCGGCGCGCCTAACACATGCAAGTCGAGCGAGGCCACGGCTTCGGCCGTGAGTCGAGCGGCGAACGGGTGAGTAACGCGTGGGTAACGTACCCGGGAGTGGGGGATAGCTCCGGGAAACTGGAGGTAATACCGCATACGCTCACTTCACCGCATGGTGGAGTGAGGAAAGGTTGGGACCCTTCGGGGCCAGCCGCTCCCGGATCGGCCTGCGTCCGATTAGCTAGTTGGTAGGGTAACGGCCTACCAAGGCTACGATCGGTAGCCGGCCTGAGAGGGTGACCGGCCACATTGGGACTGAGACACGGCCCAGACTCCTACGGGAGGCAGCAGTGGGGAATCTTGGGCAATGGGCGAAAGCCTGACCCAGCGACGCCGCGTGGGGGATGA…
New Reference OTU442	0.312528	Thermotogae	Thermotogae	Thermotogales	Thermotogaceae	Pseudothermotoga	Known	GTGCCAGCCGCCGCGGTAATACGTAGGGGGCGAGCGTTACCCGGATTCACTGGGCGTAAAGGGGGCGTAGGCGACTTAGTGTGTCGGGTGTGAAATCCCACGGCTCAACCGTGGAATTGCGCCCGAAACTACTAAGTTTGGGGCCGGTAGAGGGAGATGGAACTGCTGGTGTAGGGGTGAAATCCGTAGATATCAGCAGGAACGCCGGTGGGGAAGCCGGTCTCCTGGGCCGTGCCCGACGCTGAGGCCCGAAAGCTAGGGGAGCAAACCGGATTAGAAACCCTAGTAGTCC
FM994922.1.1356	0.306646	Deinococcus-Thermus	Deinococci	Thermales	Thermaceae	Thermus	Known	ACCTACCCGGAAGAGGCGGACAACCTGGGGAAACCCAGGCTAATCCGCCATGTGGTCCTATCCTGTGGGGCAGGACTAAAGGGTGAATAGCCCGCTTCCGGATGGGCCCGCGTCCCATCAGCTAGTTGGTGGGGTAAAGGCCCACCAAGGCGACGACGGGTAGCCGGTCTGAGAGGATGGCCGGCCACAGGGGCACTGAGACACGGGCCCCACTCCTACGGGAGGCAGCAGTTAGGAATCTTCCGCAATGGGCGGAAGCCTGACGGAGCGACGCCGCTTGGAGGAGGAAGCCCTTCGGGGTGTAAACTCCTGAACTGGGGACGAAAGCCCCGTGTAGGGGGATGACGGTACCCAGGTAATAGCGCCGGCCAACTCCGTGCCAGCAGCCGCGGTAATACG…
GQ264188.1.1442	0.305212	Proteobacteria	Alphaproteobacteria	Rhizobiales	NA	NA	MDM	GACGAACGCTGGCGGCGTGCCTAAAACATGCAAGTCGAACGGTGCCTTCGGGCACAGTGGCGAACGGCGGAGTAATACATGAACAACGTGCCCTAAAGACCGGGATAGTCATTGGAAACGATGGGTAATACCGGATGTGGTCCTCATTTGGCATCAAGAGAGGATTAAATGGTTTTTCGCTTTAGGAGCGGTTCATGGCCTATCAGGTAGTTGGTGGGGTAATGGCCTACCAAGCCGACGACGGGTAGCGGGTCTGAGAGGATGATCAGCCACACTGGGACTGAGACACGGCCCAGACTCCTACGGGAGGCAGCAGTGGGGAATATTGGACAATGGGCGCAAGCCTGATCCAGCCATGCCGCGTGAGTGATGAAGGCCCTAGGGTTGTAAAGCTCTTTC…
GU437470.1.1472	0.303545	Proteobacteria	Alphaproteobacteria	Sphingomonadales	Erythrobacteraceae	NA	MDM	AGAGTTTGATCCTGGCTCAGAACGAACGCTGGCGGCATGCCTAACACATGCAAGTCGAACGAGACCTTCGGGTCTAGTGGCGCACGGGTGCGTAACGCGTGGGAACCTGCCTTTAGGTTCGGAATAACAGTGAGAAATTACTGCTAATACCGGATAATGTCTTCGGACCAAAGACTTATCGCCTTTAGATGGGCCCGCGTTGGATTAGCTAGTTGGTGGGGTAAAGGCCTACCAAGGCGACGATCCATAGCTGGTCTGAGAGGATGATCAGCCACACTGGGACTGAGACACGGCCCAGACTCCTACGGGAGGCAGCAGTGGGGAATATTGGACAATGGGCGAAAGCCTGATCCAGCAATGCCGCGTGAGTGATGAAGGCCTTAGGGTTGTAAAGCTCTT…
New Reference OTU22731	0.276103	Chloroflexi	Anaerolineae	Anaerolineales	Anaerolineaceae	NA	MDM	GTGCCAGCCGCCGCGGTAATACGGAGGGCGCAAGCGTTATCCGGATTCACTGGGCGTAAAGCGCGTTGAGGCGGCTCCGTAAGTTGGGCGTGAAAGCCCCGGGCTCAACCCGGGGAGGCCGTCCAATACTGCGGGGCTTGAGGGCAGCAGAGGGAGGTGGAATTCCCGGTGTAGTGGTGAAATGCGTAGATATCGGGAGGAACACCCGTGGCGAAGGCGGCCTCCTGGGCTGCTCCTGACGCTGAAGGCGAAAGCCAGGGGAGCGAACGGGATTAGAAACCCTAGTAGTCC
KC437357.1.1442	0.275872	Cyanobacteria	Cyanobacteria	SubsectionIV	FamilyII	Calothrix	Known	AGAGTTTGATCCTGGCTCAGGATGAACGCTGGCGGTATGCTTAACACATGCAAGTCGAACGGTCTCTTCGGAGATAGTGGCGGACGGGTGAGTAACGCGTGAGAATCTGGCTCTAGGTCTGGGACAACAGATGGAAACGTCTGCTAATACCGGATGTGCCGAGAGGTGAAAGGCTAGCTGCCTAGAGATGAGCTCGCGTCAGATTAGCTAGTAGGTGGGGTAAAGGCCTACCTAGGCGACGATCTGTAGCTGGTCTGAGAGGACGATCAGCCACACTGGGACTGAGACACGGCCCAGACTCCTACGGGAGGCAGCAGTGGGGAATTTTCCGCAATGGGCGAAAGCCTGACGGAGCAATACCGCGTGAGGGAGGAAGGCTCTTGGGTTGTAAACCTCTTT…
EF205455.1.1408	0.269173	Cyanobacteria	Cyanobacteria	SubsectionIII	FamilyI	Phormidium	Known	GATGAACGCTGGCGGTATGCTTAACACATGCAAGTCGAACGGTCACTTCGGTGACAGTGGCGGACGGGTGAGTAACGCGTAAGAATCTGCCCCTAGGCTCGGGATAACGGAGGGAAACCACCGCTAATACCGGATGTAACTGAGAAGTAAAAGGCTTGCCACCTAGGGATGAGCTTGCGTCCGATTAGCTAGTTGGAGTGGTAAGAGCACACCAAGGCAATAATCGGTAGCGGGTTTGAGAGGATGACCCGCCACACTGGGACTGAGACACGGCCCAGACTCCTACGGGAGGCAGCAGTGGGGAATTTTCCGCAATGGGCGAAAGCCTGACGGAGCAATACCGCGTGAGGGACGAAGGTCTGTGGATTGTAAACCTCTTTTCTCTGGGACGATAATGAC…
FR753119.1.1437	0.260946	Proteobacteria	Alphaproteobacteria	Rhizobiales	Rhizobiaceae	Rhizobium	Known	AGCGAACGCTGGCGGCAGGCTTAACACATGCAAGTCGAGCGGGCGTAGCAATACGTCAGCGGCAGACGGGTGAGTAACGCGTGGGAACATACCTCTTGGTTCGGAACAACACAGGGAAACTTGTGCTAATACCGGATAAGCCCTTACGGGGAAAGATTTATCGCCGAGAGATTGGCCCGCGTCTGATTAGCTAGTTGGTAGGGTAATGGCCTACCAAGGCGACGATCAGTAGCTGGTCTGAGAGGATGATCAGCCACATTGGGACTGAGACACGGCCCAAACTCCTACGGGAGGCAGCAGTGGGGAATATTGGACAATGGGSGCAACCCTGATCCAGCCATGCCGCGTGAGTGATGAAGGCCCTAGGGTTGTAAAGCTCTTTCACCGGAGAAGATAATG…
FJ973529.1.1453	0.247353	Firmicutes	Bacilli	Bacillales	Bacillaceae	Bacillus	Known	CCTAATACATGCAAGTCGAGCGAATCTTTGGGAGCTTGCTCCCNNTGGTTAGCGGCGGACGGGTGAGTAACACGTGGGCAACCTGCCTGTAAGACTGTGATAACTTCGGGAAACCGGAGCTAATACCGGATAATCTTTTTCCTCTCATGAGGAAAAACTGAAAGTCGGTTTCGGCTGACACTTACAGATGGGCCCGCGGCACATTAGCTAGTTGGTGAGGTAACGGCTCACCAAGTCGACGATGCGTAGCCGACCTGAGAGGGTGATCGGCCACACTGGGACTGAGACACAGCCCAGACTCCTACGGGAGGCAGCAGTAGTGAATCTTCCACAATGGACGAAAGTCTGATGGAGCAACGCCGCGTGAGCGATGAAGGCCTTCGGGTCGTAAAGCTCTGT…
New Reference OTU32943	0.246154	AC1	NA	NA	NA	NA	MDM	GTGCCAGCCGCCGCGGTAATACGTAGGGGGCAAGCGCTGTCCGGATTCACTGGGTGTAAAGGGTGTGTAGGCGGGCTGGCGTGTCGATGGTGAAAGCCCTCCGCTCAACGGAGGAACTGCTGTCGAAACTACCGGCCTTGAGGACGGGAGAGGGAGCCGGAACTTCCGGTGTAGCGGTAAAATGCGTGGATATCGGAAGGAACGCCGATGGCGAAGGCAGGCTCCTGGAACGTTCCTGACGCTGAAACACGAAAGCTAGGGGAGCAAACAGGATTAGAAACCCGAGTAGTCC
JF501068.1.1422	0.24571	Deinococcus-Thermus	Deinococci	Thermales	Thermaceae	Thermus	Known	GTTTATGCCTGTCCAGCGGCGGACGGGTGAGTAACGCGTGGGTGACCTACCCGGAAGAGGCGGACAACCTGGGGAAACTCAGGCTAATCCGCCATGTGGTCCTATTCTGTGGGGTAGGACTAAAGGGGCGACCCGCTTCCGGATGGGCCCGCGTCCCATCAGCTAGTTGGTGGGGTAAAGGCCTACCAAGGCGACGACGGGTAGCCGGTCTGAGAGGATGGCCGGCCACAGGGGCACTGAGACACGGGCCCCACTCCTACGGGAGGCAGCAGTTAGGAATCTTCCGCAATGGACGGAAGTCTGACGGAGCGACGCCGCTTGGAGGAGGAAGCCCTTCGGGGTGTAAACTCCTGAACTGGGGACGAAAGCCCTGGAGAGGGGGATGACGGTACCCAGGTA…
FR853451.1.1447	0.233006	Proteobacteria	Alphaproteobacteria	Caulobacterales	Caulobacteraceae	Brevundimonas	Known	GAGTTTGATCATGGCTCAGAGCGAACGCTGGCGGCAGGCCTAATACATGCAAGTCGAACGGCTCTTCGGAGCAGTGGCGGACGGGTGAGTAACGCGTGGGAACGTGCCCTTTGGTTCGGAACAACACAGGGAAACTTGTGCTAATACCGAATGTGCCCTTCGGGGGAAAGATTTATCGCCATTGGAGCGGCCCGCGTTGGATTAGCTAGTTGGTGGGGTAAAGGCCCACCAAGGCTACGATCCATAGCTGGTCTGAGAGGATGATCAGCCACACTGGGACTGAGACACGGCCCAGACTCCTACGGGAGGCAGCAGTAGGGAATCTTGCGCAATGGGCGAAAGCCTGACGCAGCCATGCCGCGTGAATGATGAAGGTCTTAGGATTGTAAAATTCTTTCA…
KP676744.1.1323	0.230172	Cyanobacteria	Cyanobacteria	SubsectionI	FamilyI	Synechococcus	Known	ACACTTCGGTGTTAGTGGCGGACGGGTGAGTAACACGTAGGAATCTACCCTCAGGAGGGGAATAACAGCGGGAAACTGCTGCTAATACCCGATGAGCCGAGAGGTAAAAGGATGAGTCGCTTAAGGACGGGCTTGCGTCCGATTAGCTAGTTGGTGGGGTAAGAGCCTACCAAGGCGACGATCCGTAGCGGGTCTGAGAGGATGACCCGCCACACTGGGACTGAGACACGGCCCAGACTCCTACGGGAGGCAGCAGTGGGGAATTTTCCGCAATGGGCGCAAGCCTGACGGAGCAATACCGCGTGAGGGAAGAAGGTCTGTGGATTGTAAACCTCTTTTCTGGGGGACGAAGATTGACGGTACCCCTGGAATAAGCATCGGCTAACTCCGTGCCAGCAG…
AF027043.1.1427	0.221302	Chloroflexi	Anaerolineae	Anaerolineales	Anaerolineaceae	NA	MDM	GATGAACGCTGGCGGCGCGCCTAATACATGCAAGTCGAACGGAGTGTGCTCTCGTAACGCACTCAGTGGCGAACGGGTGAGTAACGCGTAGGTGACCTACCCCGAAGAGGGGGATAACAGCTCGAAAGGGCTGCTAATACCCCATGTGGTTCTGTGGATTAGAGGCCGCAGAACTAAAGGCGCAAGCCGCTTCGGGATGGGCCTGCGTCCCATCAGCTAGTTGGTAGGGTAATGGCCTACCAAGGCGATGACGGGTAGGGGGCCTGAGAGGGTGGCCCCCCACACTGGCACTGAAACACGGGCCAAACACCTACGGGTGGCAGCAGTAGGGAATATTGGGCAATGGGCGAAAGCCTGACCCAGCGACGCCGCGTGCGCGATGAAGGCCTTCGGGTTGTA…
EF205525.1.1497	0.215332	Proteobacteria	Deltaproteobacteria	Sva0485	NA	NA	MDM	AACGAACGCTGGCGGCGTGCCTAACACATGCAAGTCGTACGAGAAATCCCGGGCAACCGGGAGAGTAAAGTGGCGGACGGGTGAGTAACGCGTGGGTAACCTGCCCCTGAGTTGGGGATAACCTCGCGAAAGCGGGGCTAATACCGAATATTGTTACAGTTCCTTCGGGGACTGTAATGAAAGGTGGCCTCTGCATGCAAGCTACTGCTCAGGGATGGGCCCGCGTACCATTAGCTAGTTGGTAGGGTAATGGCCTACCAAGGCGACGATGGTTAGCTGGTCTGAGAGGACGGCCAGCCACACTGGAACTGAGACACGGTCCAGACTCCTACGGGAGGCAGCAGTGGGGAATCTTGCGCAATGGGGGAAACCCTGACGCAGCGACGCCGCGTGGGTGAT…
AY555774.1.1408	0.208514	Chloroflexi	SBR2076	NA	NA	NA	MDM	GATGAACGCTGGCGGCGTGCCTAACCCATGCAAGTCGAACGATCCCGCAAGGGAGAGTGGCGGAAGGGTGAGTAACACGTAGAAATCTACCTCGCCGGAGGGAACAACCCTTCGAAAGAGGGGCTAATACCCAAAAGGATCCGCAAGGATCAGAGTCCGCAAGGGCCTGGCGAGAGGAGTCTGCGGCCCATCAGCTAGTTGGTGAGGTAATGGCTCACCAAGGCTACGACGGGTAGGGGGTCTGAGAGGATGATCCCCCACACTGGAACTGAAACACGGTCCAGACGCCTACGGGTGGCAGCAGGGAGGAATATTGGACAATGGGGGAAACCCCGATCCAGCAACGCCGCGTGAGGGATGAAGGCCTTCGGGTTGTAAACCTCTTTTCAGGGAGACGAG…
KM585443.1.1439	0.19516	Acetothermia	NA	NA	NA	NA	MDM	CTCCCGCAAGGGAGGGGTACGGAGCGGCAAACGGGTGAGTAGCACGTAGCTAACCTACCTGCCTGACGGGGATAACCCTCCGAAAGGAGGGCTAATACCCGATGGTCTTCCGGGGGTGTGAGCTTCCGGAAGTAAAGGCGCTACGGCGTCGCAGGCAGAGGGGGCTGCGGCCCATCAGCTAGTTGGTGGGGTAATGGCCCACCAAGGCGATGACGGGTAGGGGGCCTGAGAGGGTGGCCCCCCACACGGGGACTGAGACACGGCCCCGACTCCTACGGGAGGCAGCAGTGGGGAATCTTGGGCAATGCCCGCAAGGGTGACCCAGCAACGCCGCGTGCGGGAAGAAGCCCTTCGGGGTGTAAACCGCTTTTCTGGGGGAAGAATAAGGCGGGGAGGGAA…
FQ658932.1.1312	0.192047	Proteobacteria	Alphaproteobacteria	Rhodobacterales	Rhodobacteraceae	Rhodobacter	Known	GATTGAACGCTGGCGGCGTGCTTAACACATGCAAGTCGATCGGTAACAGGTGTAGCAATACATGCTGACGAGAGGCGGACGGGTGAGGAATATTTGGGAATCTGCCCATCAGCGGGGGACAACCCGGGGAAACCCGGGCTAATACCGCATACGCTCTACGGAGGAAAGCCGGGGACCGCAAGGCCTGGCACTGATGGATGAGCCCAAATCGGATTAGGTAGTTGGTGGGGTAATGGCCTACCAAGCCGACGATCCATAGCTGGTTTGAGAGGATGATCAGCCACACTGGGACTGAGACACGGCCCAGACTCCTACGGGAGGCAGCAGTGGGGAATCTTAGACAATGGGCGCAAGCCTGATCTAGCCATGCCGCGTGAGCGATGAAGGCCTTAGGGTTGT…
GU940710.1.1389	0.185583	Proteobacteria	Betaproteobacteria	Burkholderiales	Burkholderiaceae	Ralstonia	Known	AGAGTTTGATCATGGCTCAGATTGAACGCTGGCGGCATGCCTTACACATGCAAATCGAACGGCAGCTTGATCTAGCTTGCTAGATTGATGGCGAGTGGCGAACGGGTGAGTAATACATCGGAACGTGCCCTGTAGTGGGGGATAACTAGTCGAAAGATTAGCTAATACCGCATACGACCTGAGGGTGAAAGTGGGGGACCGCAAGGCCTCATGCTATAGGAGCGGCCGATGTCTGATTAGCTAGTTGGTGAGGTAAAGGCTCACCAAGGCGACGATCAGTAGCTGGTCTGAGAGGACGATCAGCCACACTGGGACTGAGACACGGCCCAGACTCCTACGGGAGGCAGCAGTGGGGAATTTTGGACAATGGGGGCAACCCTGATCCAGCAATGCCGCGTG…
New Reference OTU17707	0.174707	NA	NA	NA	NA	NA	MDM	GTGCCAGCCGCCGCGGTAATACGGAGGATCCGAGCATTGCCCGGAATTACTGGGCGTAAAGCGTGCGTAGGCGGAAGGGTGCGTCGGTTGTTAAATCCCCCGGCTCAACCGGGGAAAGGCAACCGAAACGGCTTTTCTGGAGGAAGGGAGAGGAAGGTGGAATTCCCGGAGTAGCGGTGAAATGCTCAGATACCGGGAGGAACACCGTTGGCGAAGGCGGCCTTCTGGACCTTTCCTGACGCTGAGGCACGAAAGCCTGGGGAGCGAACCGGATTAGAAACCCTAGTAGTCC
JQ183099.1.1488	0.173413	Bacteroidetes	Sphingobacteriia	Sphingobacteriales	PHOS-HE51	NA	MDM	AGAGTTTGATCCTGGCTCAGGATGAACGCTAGCGGCAGGCCTAATACATGCAAGTCGTGGGGCAGCACGGATAGCAATATCTGGTGGCGACCGGCGCACGGGTGCGTAACACGTATGCAATCTACCCCTAACTGGAAGATAGCCCGGAGAAATTCGGATTAATATTCCATAACATTATGATATGGCATCATATTATAATTAAAGCTCAGGCGGTTAGGGATGAGCATGCGCGACATTAGCTCGTTGGTGAGGTAACGGCTCACCAAGGCTACGATGTCTAGGGGGTCTGAGAGGATGATCCCCCACACTGGTACTGAGACACGGACCAGACTCCTACGGGAGGCAGCAGTAAGGAATATTGGTCAATGGACGCAAGTCTGAACCAGCCATGCCGCGTGC…
New Reference OTU17494	0.168163	Ignavibacteriae	Ignavibacteria	Ignavibacteriales	Ignavibacteriaceae	Ignavibacterium	Known	GTGCCAGCCGCCGCGGTAATACGTAGGGGGCAAGCGTTGTCCGGATTCACTGGGTGTAAAGGGCGCGCAGGCGGGTTAGCAAGTCAGAGGTGAAATCCTACAGCTTAACTGTAGAACTGCCTTTGAAACTGTTAATCTTGAGTGCGGAAGAGAGAGACGGAATTCCAGGTGTAGCGGTGAAATGCGTAGATATCTGGAAGAACACCAGTTGCGAAGGCGGTCTCTTGGTCCGTTACTGACGCTCAGGCGCGAAAGCGTGGGGAGCAAACAGGATTAGAAACCCTAGTAGTCC
KT453596.1.1343	0.161278	Deinococcus-Thermus	Deinococci	Thermales	Thermaceae	Thermus	Known	GGTGAACGCTGGCGGCGTGCCTAAGACATGCAAGTCGTGCGGGCCGTGGGTTATCTCACGGTCAGCGGCGGACGGGTGAGTAACGCGTGGGTGACCTACCCGGAAGAGGGGGACAACCTGGGGAAACCCAGGCTAATCCCCCATGTGGACGCATCCTTTGGGGTGTGTTTAAAGGGCTTTGCCCGCTTCCGGATGGGCCCGCGTCCCATCAGCTAGTTGGTGGGGTAAGAGCCCACCAAGGCGACGACGGGTAGCCGGTCTGAGAGGATGGCCGGCCACAGGGGCACTGAGACACGGGCCCCACTCCTACGGGAGGCAGCAGTTAGGAATCTTCCGCAATGGGCGCAAGCCTGACGGAGCGACGCCGCTTGGAGGAGGAAGCCCTTCGGGGTGTAAACC…
HE575472.1.1435	0.161182	Proteobacteria	Betaproteobacteria	Burkholderiales	Comamonadaceae	NA	MDM	GACGGCGCAAACAAAAGGACCCCAAAGGACAATGCAGTCGACGGGGGGCGGGGGCACCCTGGTGGCGAGTGGCGAACGGGTGAGTAATGCATCGGAGCGTGCCCAGTCGTGGGGGATAACGTAGCGAAAGCTACGCTAATACCGCATACGATCTATGGATGAAAGCGGGGGACCTTCGGGCCTCGCGCGATTGGAGCGGCCGATGTCAGATTAGGTAGTTGGTGGGGTAAAGGCCTACCAAGCCGACGATCTGTAGCTGGTCTGAGAGGACGACCAGCCACACTGGGACTGAGACACGGCCCAGACTCCTACGGGAGGCAGCAGTGGGGAATTTTGGACAATGGGCGCAAGCCTGATCCAGCAATGCCGCGTGCAGGATGAAGGCCTTCGGGTTGTAAA…
EF205507.1.1455	0.157201	Nitrospirae	Nitrospira	Nitrospirales	Nitrospiraceae	Thermodesulfovibrio	Known	AGCGAACGCTGGCGGCGTGCCTAACACATGCAAGTCGAGCGGACAGTATAAGGGGGTAACTCCTTATGCTGTTAGCGGCGAACGGGTGAGTAACACGTGGGTAACCTACCCTTAGGAGAGGGATAACTTGGGGAAACCTAAGCTAATACCTCATAAGACCACGATCTGAAATGGTTGTGGTAAAAGGAGCAATCCGCCTAAGGATGGGCCCGCGGCCTATCAGGTAGTTGGTAGGGTAATGGCCTACCAAGCCTATGACGGGTAGCCGAGCTGAGAGGCTGGCCGGCCACATTGGGACTGAGACACGGCCCAGACTCCTACGGGAGGCAGCAGTGGGGAATATTGGGCAATGGGCGAAAGCCTGACCCAGCGACGCCGCGTGGGGGAAGAAGGCCTTCG…
AF018195.1.1452	0.157114	Chloroflexi	Anaerolineae	Anaerolineales	Anaerolineaceae	NA	MDM	AGAGTTTGATCCTGGCTCAGGATGAACGCTAGCGGCGTGCCTAATACATGCAAGTCGAACGGAGAGGTCTTGTAGCAATACAGGCCTCTTAGTGGCGAACGGGTGAGTAACGCGTGGGTGACCTGCCCCAAAGAGGGGGATAACAGTCCGAAAGGACTGCTAATACCCCATGTGGTCAACGGGTTTAGAAGCCGTTGACCAAAGGAGCAATCCGCTTTGGGAGGGGCCCGCGTCCCATCAGGTAGTTGGTAGGGTAACGGCCTACCAAGCCGATGACGGGTAGGGGGCCTGAGAGGGTGGCCCCCCACAATGGCACTGAAACACGGGCCATACACCTACGGGTGGCAGCAGTAGGGAATATTGGACAATGGGCGAAAGCCTGATCCAGCAACGCCGCGT…
EF205558.1.1461	0.155733	Armatimonadetes	Chthonomonadetes	Chthonomonadales	NA	NA	MDM	GACGAACGCTGGCGGCGTGCCTAACACATGCAAGTCGAACGGTCCTCTGGAATTCGTAAAAAGGAAGGAGGATAGTGGCGAACGGGTGAGTAACACGTGAGTAACCTCCCTTCCGGAGGGGGATAACCACCCGAAAGGATGGCTAATACCCCATATGCTTTCCCCTCGCTGGAGGTGGAAAGGAAAGAAGGCTTCTGGCTTTCACCGGAAGAAGGGCTTGCGTCCCATCAGCTAGTTGGTAGGGTAACGGCCTACCAAGGCGGCGACGGGTAGCTGGTCTGAGAGGACGGCCAGCCGGACTGGGACTGAGACACGGCCCAGACTCCTACGGGAGGCAGCAGTCGGGAGTCTTGCACAATGGGGGAAACCCTGATGCAGCGACGCCGCGTGCGGGATGAA…
New Reference OTU2626	0.154832	Acetothermia	NA	NA	NA	Candidatus Acetothermus	Known	GTGCCAGCCGCCGCGGTAAGACAGAGGCGGCGAGCGTTACCCGGATTCACTGGGCGTAAAGGGTGTGTAGGCGGTCGCGTATGTCCCTGGTGAAATCTCCCTGCTCAACGGGGAGAGGTCCAAGGAAACTACGCGGCTGGAGGGCCGGAGAGGGAGGCGGAACTTCCAGAGTAGCGGTGAAATGCGTAGATACTGGAAGGTACCTCAATAGCGAAGGCAGCCTCCTGGCCGGTTCCTGACGCTGAGACACGAAAGCGTGGGGAGCAAACCGGATTAGAAACCCTAGTAGTCC
FJ937924.1.1398	0.145824	Proteobacteria	Gammaproteobacteria	Enterobacteriales	Enterobacteriaceae	NA	MDM	AGAGTTTGATCCTGGCTCAGATTGAACGCTGGCGGCAGGCCTAACACATGCAAGTCGAGCGGTAGAGAGAAGCTTGCTTCTCTTGAGAGCGGCGGACGGGTGAGTAATGCCTAGGAATCTGCCTGGTAGTGGGGGATAACGTTCGGAAACGGACGCTAATACCGCATACGTCCTACGGGAGAAAGCAGGGGACCTTCGGGCCTTGCGCTATCAGATGAGCCTAGGTCGGATTAGCTAGTTGGTGGGGTAATGGCTCACCAAGGCGACGATCCGTAACTGGTCTGAGAGGATGATCAGTCACACTGGAACTGAGACACGGTCCAGACTCCTACGGGAGGCAGCAGTGGGGAATATTGGACAATGGGCGAAAGCCTGATCCAGCCATGCCGCGTGTGTGAA…
New Reference OTU2394	0.143858	Proteobacteria	Alphaproteobacteria	Rhodospirillales	Rhodospirillales Incertae Sedis	Candidatus Alysiosphaera	Known	GTGCCAGCAGCCGCGGTAAGACGGGGGGTGCTAGTGTTGTTCGGAATCACTGGGCGTAAAGGGCGCGTAGGCGGCTCTGCAAGCCGGATGTGGAAGCCCGGGGCTCAACTCCGGAACGGCATTCGGGACTGCGGGGCTGGAGACCGGGAGAGGAGGGTGGAATTCCCAGTGTAGAGGTGAAATTCGTAGATATTGGGAGGAACACCGGTGGCGAAAGCGGCTCTCTGGCCCGGTTCTGACGCTGAGGCGCGAAAGCGTGGGGAGCAAACAGGATTAGAAACCCTAGTAGTCC
AF407700.1.1564	0.140083	Proteobacteria	Deltaproteobacteria	Desulfurellales	Desulfurellaceae	H16	Known	AGAGTTTGATCCTGGCTCAGAACGAACGCTGGCGGCGTGCCTAACACATGCAATTCGAGCGGGAAAGCGGGGGCAACCCCGCGAGTACAGCGGCGAACGGGTGAGTAACACGTAGGTAACCTACCCCTAGGACTGGGATAACCTGCCGAAAGGCGGGCTAATACTAGATAAGACCACGGGAGCTCCGGCTCCTGCGGTAAAAGGTGGCCTCTGCTTGCAAGCTACCGCCTAGGGATGGGCCTGCGGGCCATTAGCTAGTTGGTGGGGTAACGGCTCACCAAGGCTACGATGGCTAGCTGGTCTGAGAGGATGGCCAGCCACACTGGGACTGAGACACGGCCCAGACTCCTACGGGAGGCAGCAGTGGGGAATATTGCGCAATGGGCGAAAGCCTGACGC…
FJ936953.1.1447	0.136922	Proteobacteria	Alphaproteobacteria	Rhizobiales	Xanthobacteraceae	NA	MDM	AGAGTTTGATCATGGCTCAGAGCGAACGCTGGCGGCAGGCCTAACACATGCAAGTCGAGCGGTCGTAGCAATACGGCAGCGGCAGACGGGAGAGTAACGCGTGGGAACGTGCCCTTCAGTTCGGAACAACCCAGGGAAACTTGGGCTAATACCGGATACGCCCTAACGGGGAAAGATTTATCGCTGAAGGATCGGCCCGCGTCTGATTAGCTAGTTGGTGAGGTAATGGCTCACCAAGGCGACGATCAGTAGCTGGTCTGAGAGGATGATCAGCCTCACTGGGACTGAAACACGGCCCAGACTCCTACGGGAGGCAGCAGTGGGGAATATTGGACAATGGGCGCAAGCCTGATCCAGCCATGCCGCGTGGGTGATGAAGGCCCTAGGGTTGTAAAGCCC…
New Reference OTU29250	0.136786	Bacteroidetes	Sphingobacteriia	Sphingobacteriales	Saprospiraceae	NA	MDM	GTGCCAGCCGCCGCGGTAATACGGAGGGTGCGAGCGTTATCCGGAATTACTGGGTTTAAAGGGTGCGTAGGCGGCCTGGTAAGTCAGTTGTGAAATTCCCTTGCTTAACGAGTGGAGTTGCGATTGATACTGTCAGGCTTGAATCGGGATGAGGCAGGCGGAATGTGGCATGTAGCGGTGAAATGCATAGATATGCCATAGAACACCGATTGCGAAGGCAGCCTGCTGGGCCTGTATTGACGCTGAGGCACGAAAGCGTGGGGATCAAACAGGATTAGATACCCTAGTAGTCC
KJ465959.1.1356	0.135785	Chloroflexi	SBR2076	NA	NA	NA	MDM	AGAGTTTGATCATGGCTCAGGATGAACGCTTGCGGCGCGCCTAACCCATGCAAGTCGTACGATCCCGCAAGGGAGAGTGGCGGAAGGGTGCGTAACACGTAGAAATCTACCTCGCCGGAGGGAATAACCCCTCGAAAGAGGGGCTAATACCCAAAAGGATCCGCAAGGATCAGAGTCCGCAAGGGCCTGGCGAGAGGAGTCTGCGGCCCATCAGCTAGTTGGTGAGGTAATGGCTTACCAAGGCTACGACGGGTAGGGGGTCTGAGAGGATGTCCCCCCACACTGGAACTGAAACACGGTCCAGACGCCTACGGGTGGCAGCAGGGAGGAATATTGGACAATGGGGGAAACCCCGATCCAGCAACGCCGCGTGAGGGATGAAGGCCTTCGGGTTGTAAA…
FN421512.1.1361	0.135652	Proteobacteria	Alphaproteobacteria	Rhizobiales	Hyphomicrobiaceae	NA	MDM	CATGCAAGTCGAACGCTCCGCAAGGAGAGTGGCAGACGGGTGAGTAACGCGTGGGAATCTACCCAGTTCTACGGAACAACTGAGGGAAACTTCAGCTAATACCGTATACGCCCTACGGGGGAAAGATTTATCGGAATTGGATGAGCCCGCGTAAGATTAGCTAGTTGGTGAGGTAATGGCTCACCAAGGCGACGATCTTTAGCTGGTCTGAGAGGATGATCAGCCACACTGGGACTGAGACACGGCCCAGACTCCTACGGGAGGCAGCAGTGGGGAATATTGGACAATGGGCGCAAGCCTGATCCAGCCATGCCGCGTGAGTGATGAAGGCCTTAGGGTTGTAAAGCTCTTTCAGTGGGGACGATAATGACGGTACCCACAGAAGAAGCCCCGGCTAAC…
FQ660362.1.1354	0.129532	Proteobacteria	Betaproteobacteria	Burkholderiales	Comamonadaceae	NA	MDM	GATTGAACGCTGGCGGCATGCTTTACACATGCAAGTCGAACGGTAACAGGCCGCAAGGTGCTGACGAGTGGCGAACGGGTGAGTAATGCATCGGAACGTGCCCAGTCGTGGGGGATAACGCAGCGAAAGCTGCGCTAATACCGCATACGATCTATGGATGAAAGCGGGGGACCGTAAGGCCTCGCGCGATTGGAGCGGCCGATGTCAGATTAGGTAGTTGGTGGGGTAAAGGCTCACCAAGCCGACGATCTGTAGCTGGTCTGAGAGGACGACCAGCCACACTGGGACTGAGACACGGCCCAGACTCCTACGGGAGGCAGCAGTGGGGAATTTTGGACAATGGGCGCAAGCCTGATCCAGCAATGCCGCGTGCAGGAAGAAGGCCTTCGGGTTGTAAAC…
AB071324.1.1429	0.128013	Aquificae	Aquificae	Aquificales	Hydrogenothermaceae	Sulfurihydrogenibium	Known	CCTGGCTCAGCGCGAACGTTGGCGGCGTGCCTAACACATGCAAGTCGAGGGGCAGCAGGCTACTACCTTCGGGTAGTAGTGCTGGCGACCGGCAAACGGGTGAGTAACACGTAGCTAACCTACCCATAGGTTGGGGATAACCATCCGAAAGGGTGGCTAATACCCAATAAAGAGGGGACTCCAAAGCCCTTACGGGTGCCTATGGATGGGGCTGCGTCCCATCAGCTAGTTGGTGAGGTAAAGGCTCACCAAGGCTACGACGGGTAACCGGTCTGAGAGGATGATCGGTCACAGTGGGACTGAGACACGGCCCGCACCCCTACGGGGGGCAGCAGTGGGGAATATTGGGCAATGGCCGAAAGGCTGACCCAGCAACGCCGCGTGGTGGAAGGAGCCCTT…
EF205578.1.1488	0.127144	Proteobacteria	Deltaproteobacteria	Desulfarculales	Desulfarculaceae	Desulfatiglans	Known	AACGAACGCTGGCGGCGTGCCTGACACATGCAAGTCGCACGAGAAAGTCTGCTTCGGCGGACGAGTAAAGTGGCGCACGGGTGAGTAACACGTGGGTAACCTACCCCTAAAACTGGGATAACCTCGCGAAAGCGGGGCTAATACCGGATATTGTCCTCGGGGCCTAAGCCCCTTGGATGAAAGGTGACCTCTTCATTGAAAGTTACCGTTTAGGGATGGGCCCGCGGACCATTAGCTAGTTGGTAGGGTAATGGCCTACCAAGGCTACGATGGTTAGCTGGTCTGAGAGGACGATCAGCCACACTGGCACTGAAACACGGGCCAGACTCCTACGGGAGGCAGCAGTGAGGAATATTGCGCAATGGGGGAAACCCTGACGCAGCAACGCCGCGTGGGTGA…
New Reference OTU28681	0.125067	NA	NA	NA	NA	NA	MDM	GTGCCAGCCGCCGCGGTAAAACGGAGGTCCCTAGCGTTGCGCGGAATTACTGGGCGTAAAGCGCAGGTAGGCGGCTTTGTAAGTCCGTCGTGAAAGCCCCTAGCTCAACTGGGGAATTGCGTCGGGTACTGCAAGGCTAGAGGGCGGTAGAGGTCGGCGGAATTCCCGGTGTAGGGGTGAAATCCGTAGATATCGGGAGGAACACCGGTGGCGAAGGCGGCCGGCTGGGCCGTTCCTGACGCTGAACTGCGAAAGCGTGGGGAGCAAACAGGATTAGAAACCCGAGTAGTCC
EF205531.1.1404	0.123837	Chlorobi	Chlorobia	Chlorobiales	OPB56	NA	MDM	GACGAACGCTGGCGGCGTGCCTAACACATGCAAGTCAAGGGACCTTCGGGTCACTGGCGCACGGGTGAGTAACGCGTAGGTAATCTACCCTTAACCGGGACATAACGACGGGAAACTGTCGCTAATATCCCATGAGGCCTCCGGGTCAAAGCTTCGGCGGTTAAGGATGAGCCTGCGTCTGATTAGCTAGTTGGTAGGGTAATAGCCTACCAAGGCAACGATCAGTAGCTGGTCTGAGAGGACGATCAGCCACACTGGAACTGAGACACGGTCCAGACTCCTACGGGAGGCAGCAGTGAGGAATTTTGGTCAATGGGGGCAACCCTGAACCAGCGACGCCGCGTGTGGGATGAAAGAGCTTTGCTCTGTAAACCACTGTCGGGAGGGAAGAAAAGTTCG…
New Reference OTU20759	0.120685	NA	NA	NA	NA	NA	MDM	GTGCCAGCCGCCGCGGTAACACGTAGGACGCGAGCGTTATCCGGATTCACTGGGCGTAAAGCGCTTGCAGGCGGTCTGATAAGTTGGACGTGAAAGCCTCATGCTTAACATGGGGAGGCCGTTCAATACTGTCAGGCTAGAGGACGGCAGAGGAGAGTGGAATTCCCGGAGTAGCGGTAAAATGCATAGAGATCGGGAGGAACACCAGTGGCGAAGGCGACTCTCTGGGCCGGACCTGACGCTCAGAAGCGAAAGCCAGGGGAGCAAACAGGATTAGAAACCCTGGTAGTCC
GU359072.1.1474	0.113033	Acidobacteria	Subgroup 6	NA	NA	NA	MDM	AATCAACGCTGGCGGCGTGCCTAACACATGCAAGTCGAACGCGGTTTTCCCGCAAGGGAAAACTGAGTGGCGAACGGGTGAGTAACACGTGGGTGACCTACCTTCGAGTGGGGGATAACGTCCCGAAAGGGACGCTAATACCGCATAACATCCTGCTCTTGAACGAGCGGTGATCAAAGCCGGGGATCGTAAGACCTGGCGCTTGATGAGGGGCCCGCGTCCGATTAGCTAGTTGGTGAGGTAATGGCTCACCAAGGCAACGATCGGTAGCCGGCCTGAGAGGGCGGACGGCCACACTGGGACTGAGACACGGCCCAGACTCCTACGGGAGGCAGCAGTGGGGAATTGTTCGCAATGGGCGCAAGCCTGACGACGCAACGCCGCGTGGAGGATGAAGGT…
EF205561.1.1489	0.112567	Thermodesulfobacteria	Thermodesulfobacteria	Thermodesulfobacteriales	Thermodesulfobacteriaceae	NA	MDM	AGCGAACGCTGGCGGCGTGCCTAACACATGCAAGTCGAGCGGACAGTATAAGGGGGTAACTCCTTATGCTGTTAGCGGCGAACGGGTGAGTAACACGTGGGTAACCTACCCTTAGGAGAGGGATAACTTGGGGAAACCTAAGCTAATACCTCATAAGACCACGATCTGAAATGGTTGTGGTAAAAGGAGCAATCCGCCTAAGGATGGGCCCGCGGCCTATCAGGTAGTTGGTAGGGTAATGGCCTACCAAGCCTATGACGGGTAGCCGAGCTGAGAGGCTGGTCGGCCACACGGGCACTGAGACACGGGCCCGACTCCTACGGGAGGCAGCAGTGGGGAATCTTGGGCAATGGGCGCAAGCCTGACCCAGCGACGCCGCGTGGGGGAAGAAGGCCTTCG…
GDHX01215817.4.1477	0.110005	Proteobacteria	Alphaproteobacteria	Rhizobiales	Bradyrhizobiaceae	Bradyrhizobium	Known	AGAGTTTGATCCTGGCTCAGGACGAACGCTGGCGGCGTGCCTAACACATGCAAGTCGAGCGGGATCCAGTCGGTAGCAATACCGAGGACGATCTAGCGGCGAACGGGTGAGTAACACGTGGGTGACCTGCCCTCCACTCTGGGATAAGCCCGGGAAACTGGGTCTAATACCGGATAGGACCACTGATCGCATGGTTGGTGGTGGAAAGTTTTTTCGGTGGGGGATGGGCCCGCGGCCTATCAGCTTGTTGGTGGGGTGATGGCCTACCAAGGCGGTGACGGGTAGCCGGCCTGAGAGGGCGACCGGCCACACTGGGACTGAGACACGGCCCAGACTCCTACGGGAGGCAGCAGTGGGGAATATTGGACAATGGGGGCAACCCTGATCCAGCCATGCCGC…
AP011722.20567.22062	0.108232	Chlorobi	Chlorobia	Chlorobiales	OPB56	NA	MDM	AGAGTTTGATCCTGGCTCAGGATGAACGCTGGCGGCGTGCCTAACACATGCAAGTCAAGGGGCTCGTTGTAGCAATACGGCGAGCCACTGGCGCACGGGTGAGTAACGCGTAGGTTATCTACCCCCAACTCAGGCATAACACCTCCAACGAGGTGCTAATACCTGATGAGGAGGCAGCTCCAAAGACCTTCGGGTCGGTTGGGGATGAGCCTGCGTCCGATTAGGTAGTTGGTAGGGTAATGGCCTACCAAGCCGACGATCGGTAGCTGGCCTGAGAGGGTGGTCAGCCACACTGGGACTGAGACACGGCCCAGACTCCTACGGGAGGCAGCAGTGAGGAATATTGGGCAATGGGCGCAAGCCTGACCCAGCGACGCCGCGTGTGGGATGACAGGGCTA…
New Reference OTU27505	0.106659	Acetothermia	NA	NA	NA	NA	MDM	GTGCCAGCAGCCGCGGTAAGACGTAGGTCCCGAGCGTTGCCCGGATTTACTGGGCGTAAAGTGCGCGTAGGCGGTTCGGTAAGTCGCTCGTGAAAGCCCGGGGCTCAACTCCGGGAAGCCGGGCGAGACTGCCGGGCTAGAGGACGGCAGAGGAGGGTGGAGCGGTCGGAGTAGCGGTGAAATGCGTAGATACCGGCCGAAATCCCGATGGCGAAGGCAACCCTCTGGGCCGGTCCTGACGCTGAGGCGCGAAAGCGTGGGGAGCGAACCGGATTAGAAACCCTAGTAGTCC
New Reference OTU25082	0.104112	Ignavibacteriae	Ignavibacteria	Ignavibacteriales	BSV26	NA	MDM	GTGCCAGCCGCCGCGGTAATACGTAGGGGGCGAGCGTTGCCCGGAATCACTGGGCGTAAAGGGTACGCAGGCGGGCCTGTAAGTCAAGGGTGAAATTCCGGGGCTCAACTCCGGAGCTGCCCTTGAGACTGCAGGTCTTGGGTGCGGAAGAGGGAGGTGGAATTCCCGGTGTAGCGGTGAAATGCGTAGATATCGGGAGGAACACCGGTGGCGAAGGCGGCCTCCTGGTCCGCAACCGACGCTCAGGTACGAAAGCGTGGGGAGCAAACAGGATTAGAAACCCTAGTAGTCC
KM221433.1.1470	0.103578	Chloroflexi	Anaerolineae	Anaerolineales	Anaerolineaceae	NA	MDM	GAGTTTGATCCTGGCTCAGGATGAACGCTGGCGGCGTGCCTAATACATGCAAGTCGAGCGATGAGGCCCTTCGGGGCACATCAGCGGCGAACGGGTGAGTAACACGTGGGTGACCTGCCCCGAAGAGGGGGATAACCCTGGGAAACTGGGGCTAATACCCCATGTGCTGGGCGATTCGGTTCGTCCAGTAAAGCGCGGGGCTTCGGCCCTGGCGGCTTCGGGAGGGGCCCGCGGCCCATCAGCTAGTTGGTAGGGTAATGGCCTACCAAGGCGAAGACGGGTAGGGGGCGTGAGAGCGCGGCCCCCCACACGGGCACTGAGACACGGGCCCGACTCCTACGGGAGGCAGCAGTAAGGAATCTTGCGCAATGGGCGAAAGCCTGACGCAGCGACGCCGCG…
KU382118.1.1414	0.103133	Chloroflexi	Anaerolineae	Anaerolineales	Anaerolineaceae	NA	MDM	TTAAACATGCAAGTCGGGCGGACGTAGCAATACGTTAGCGGCGACCGGGTGCGTAACACGTAGCTGACCTGCCCTTCAGCGGGGGACAACATGCCGAAAGGCGTGCTAATACCGCATGAACTGAGGGTGACTAGATAGCCTTCAGGAAACCTCCGGGGCTGAAGGAGGGGGCTGCGGCTCATCAGGTAGTTGGTGAGGTAACGGCTCACCAAGCCGACGACGAGTAGGGGACCTGAGAGGGTGACCCCCCACACTGGAACTGACACACGGTCCAGACTCCTACGGGAGGCAGCAGTAAGGAATATTGGGCAATGGGCGCAAGCCTGACCCAGCAACGCCGCGTGGAGGACGACGGTCTTCGGATCGTAAACTCCTTTTGAGAGGGACGAGGAAGGACGG…
FM209333.1.1493	0.102568	Proteobacteria	Betaproteobacteria	Burkholderiales	Comamonadaceae	NA	MDM	ATGGTTTGATCCTGGCTCAGATTGAACGCTGGCGGCATGCCTTACACATGCAAGTCGAACGGTAACGCGGGGCAACCTGGCGACGAGTGGCGAACGGGTGAGTAATATATCGGAACGTGCCCAGTAGTGGGGGATAGCCCGGCGAAAGCCGGATTAATACCGCATACGACCTAAGGGTGAAAGCGGGGGACCGCAAGGCCTCGCGCTATTGGAGCGGCCGATATCAGATTAGCTTGTTGGTGGGGTAAAAGCCTACCAAGGCCGCGATCTGTAGCTGGTCTGAGAGGACGACCAGCCACACTGGGACTGAGACACGGCCCAGACTCCTACGGGAGGCAGCAGTGGGGAATTTTGGAACAATGGGCGCAAGCCTGATCCAGCCCATGCCGCGTGCGGGAA…
New Reference OTU31750	0.100675	Deinococcus-Thermus	Deinococci	Thermales	Thermaceae	Thermus	Known	GTGCCAGCCGCCGCGGTAATACGGAGGGCGCGAGCGTTACCCGGATTTACTGGGCGTAAAGGGCGTGTAGGCGGTTTGGGGCGTCCCATGTGAAAGGCCACGGCTCAACCGTGGAGGAGCGTGGGATACGCTCAAGCTAGAGGGTGGGAGAGGGTGGTGGAATTCCCGGAGTAGCGGTGAAATGCGCAGATACCGGGAGGAACGCCAATGGCGAAGGCAGCCACCTGGCCCGCCCGTGACGCTGAGGCGCGAAAGCGTGGGGAGCAAACCGGATTAGAAACCCTAGTAGTCC
New Reference OTU5971	0.100036	NA	NA	NA	NA	NA	MDM	GTGCCAGCCGCCGCGGTAACACCGGCGCCTCAAGTGGTGCTCACGATTATTGGGCTTAAAGCGCTCGTAGCCGGTCTAGTGTGTGCACTGTGAAATGTTGGAGCTCAACTCCAACGCGTGCAGTGTATACTACTAGACTAGGGAGCGGGGGAGGAGGAAAGTACGTTCAGGCTAGCGGTAAAATGCGTTGAACCTGAACGGACTACCAGTGGCGAAGGCGTTCCTCTAAAACGCGTCCGACGGTGAGGAGCGAAGGCTAGGGGAGCAAAAGGGATTAGAAACCCTAGTAGTCC
GQ263058.1.1429	0.0992351	Proteobacteria	Alphaproteobacteria	Rhizobiales	Xanthobacteraceae	Variibacter	Known	GAACGCTGGCGGCAGGCCTAACACATGCAAGTCGAACGGCCGTAGCAATACGGCAGTGGCAGACGGGTGAGTAACACGTGGGAACATGCCCTTCGGTTCGGAATAACCCAGGGAAACTTGGGCTAATACCGGATACGTCCGTAAGGAGAAAGATTTATCGCCGAAGGATTGGCCCGCGTCCGATTAGCTAGTTGGTGGGGTAATGGCCCACCAAGGCGACGATCGGTAGCTGGTCTGAGAGGATGATCAGCCACACTGGGACTGAGACACGGCCCAGACTCCTACGGGAGGCAGCAGTGGGGAATATTGGACAATGGGCGCAAGCCTGATCCAGCCATGCCGCGTGAGTGATGAAGGCCCTAGGGTTGTAAAGCTCTTTCGGCGGGGAAGATAATGACG…
AF027031.1.1420	0.0987505	Chloroflexi	Anaerolineae	Anaerolineales	Anaerolineaceae	NA	MDM	GATGAACGCTGGCGGCGTGCCTAATACATGCAAGTCGAGCGATGAGGCCCTTCGGGGCACATCAGCGGCGAACGGGTGAGTAACACGTGGGTGACCTGCCCCGAAGAGGGGGATAACCCTGGGAAACTGGGGCTAATACCCCATGTGCTGGGCGATTCGGTTCGTCCAGTAAAGCCGCAAGGCGCTTCGGGAGGGGCCCGCGGCCCATCAGCTGGTTGGTAGGGTAATGGCCTACCAAGGCGAAGACGGGTAGGGGGCGTGAGAGCGCGGCCCCCCACACTGGCACTGAGACACGGGCCAGACTCCTACGGGAGGCAGCAGTAAGGAATATTGCCCAATGGGCGAAAGCCTGAGGCAGCGACGCCGCGTGGGCGATGAAGGCCTTCGGGTCGTAAAGCC…
New Reference OTU29059	0.0971538	Fervidibacteria	NA	NA	NA	NA	MDM	GTGCCAGCCGCCGCGGTAAAACGGAGGGGGCGAGCGTTGCCCGGATTTACTGGGCTTAAAGGGTCCGTAGGCGGTTACCTAAGTCCTCCGTGAAAGCTGCCCGCTCAACGGGCAGAGGTCGGAGGATACTGGGTAACTTGAGGGCAGGAGAGGCTGGCGGAACGACGGGTGTAGCGGTGAAATGCGTCGATATCCGTCGGAACACCAGTGGCGAAGGCGGCCAGCTGGAATGCCCCTGACGCTGAGGGACGAAGGCCGGGGGAGCGAACCGGATTAGAAACCCTAGTAGTCC
New Reference OTU26934	0.0965016	Acidobacteria	Solibacteres	Solibacterales	Solibacteraceae (Subgroup 3)	NA	MDM	GTGCCAGCCGCCGCGGTAATACGTAGGTGGCGAGCGTTGTTCGGAGTTACTGGGCGTAAAGCGTGCGTAGGCGGTTCCGTAAGTCCGGCGTGAAATCTCTCGGCTCAACCGGGATGGGCCGCTGGATACTGCGGGGCTAGAGTGCGGGAGAGGAGAGCGGAATTCCCGGTGTAGCGGTGAAATGCGTAGATATCGGGAGGAACACCGGTGGCGAAGGCGGCTCTCTGGACCGCTACTGACGCTGAGGCACGAAAGCGTGGGGAGCAAACAGGATTAGAAACCCTAGTAGTCC
CZVS01000016.20616.22178	0.0960576	Ignavibacteriae	Ignavibacteria	Ignavibacteriales	BSV26	NA	MDM	GTTTGATGGTGGCTCAGGGCGAACGCTGGCGGCGTGCCTAACACATGCAAGTCAGGGACACGGCGTGTAGCAATACACGTCGTGGACCGGCGCACGGGTGAGTAACGCGTAGGTAACCTACCCGCAGGTTCAGAATAACACCGAGAAATCGGTGCTAATGCTGAATGATGTCTCGGTATCGCATGATACCGGGATTAAAGGTGGCTCGCAAGAGCTACCGCCTGCGGATGGGCCTGCGTCCTATCAGGTAGTTGGTGGGGTAATGGCCCACCAAGCCTATGACGGGTAGCCGGCCTGAGAGGGTGGTCGGCCACATGGGGACTGAGACACGGCCCCGACTCCTACGGGAGGCAGCAGTGAGGAATCTTGGGCAATGCCCGAAAGGGTGACCCAGCGACG…
FM209322.1.1496	0.0959133	Proteobacteria	Betaproteobacteria	Burkholderiales	Comamonadaceae	Limnohabitans	Known	ATGGTTTGATCCTGGCTCAGATTGAACGCTGGCGGAACGTCTACACATGCAAGTCGAACGGCAGCACGGGGGCAACCCTGGTGGCGAGTGGCGAACGGGTGAGTAATACATCGGAACGTGCCCAGTCGTGGGGGATAACGTAGCGAAAGCTACGCTAATACCGCATACGAACTCTGGTTGAAAGCGGGGGACCCGTAAGGGCCTCGCGCGATTGGAGCGGCCGATGGCAGATTAGGTAGTTGGTGGGGTAAAGGCTCACCAAGCCGACGATCTGTAGCTGGTCTGAGAGGACGACCAGCCACACTGGGACTGAGACACGGCCCAGACTCCTACGGGAGGCAGCAGTGGGGAATTTTGGACAATGGACGCAAGCCTGATCCAGCCATTCCGCGTGCAGGA…
New Reference OTU20710	0.0956102	Caldiserica	Caldisericia	Caldisericales	TTA-B1	NA	MDM	GTGCCAGCCGCCGCGGTAATACGTAGGGAGCAAGCGTTACCCGGAATCACTGGGTGTAAAGGGTGTGCAGGCGGTTTAGCAAGTCGAATGTCAAAGCCCACAGCTCAACTGTGGAAAGGCATTCGATACTGCTAAACTAGAGGACGGAAGAGGGAAGTGGAATTCCCGGTGTAGCGGTGAAATGCGTAGATATCGGGAGGAACACCAGTGGCGAAGGCGGCTTCCTGGTCCGTTCCTGACGCTCATACACGAAAGCCAGGGGAGCGAACCGGATTAGAAACCCTAGTAGTCC
FJ821658.1.1366	0.0946177	Acetothermia	NA	NA	NA	Candidatus Acetothermus	Known	GGCGAACGGGTGAGTAACACATGGCTGACCTGCCCCTCAGAGGGGGATAACTACTGGAAACGGTAGCTAATACCCCATACGCTCGCTCGGGTTAGAGGCCGGGTGAGGAAAGGCGAGAGCTGCTGAGGGAGGGGGCTGTGGCCCATCAGCTAGTTGGTGGGGTAACGGCCTACCAAGGCGAGGACGGGTAGGGGGCCTGAGAGGGTGACCCCCCACACGGGCACTGAGAGACGGGCCCGACTCCTACGGGAGGCAGCAGTAAGGGATATTGCGCCAATGGGCGAAAGCCTGACGCAGCAACGCCGCGTGCGGGAAGAAGGCCTTCGGGTTGTAAACCGCTTTGAGAGGGGAAGAGGCAGGACGGTACCCTCGGAACAAGTCTCGGCTAACTACGTGCCA…
New Reference OTU18273	0.0929585	Proteobacteria	Betaproteobacteria	Burkholderiales	Comamonadaceae	Tepidimonas	Known	ATGTCACCTACGGGAGGCAGCAGTGGGGAATTTTGGACAATGGGCGCAAGCCTGATCCAGCAATGCCGCGTGCGGGAAGAAGGCCTTCGGGTTGTAAACCGCTTTTGGCAGGAACGAAAAGCTCTGGGCGAATACCCTGGGGTGATGACGGTACCTGCAGAATAAGCACCGGCTAACTACGTGCCAGCAGCCGCGGTAATACGTAGGGTGCGAGCGTTAATCGGAATTACTGGGCGTAAAGCGTGCGCAGGCGGTTGTGCAAGACAGGCGTGAAATCCCCGGGCTTAACCTGGGAATGGCGCTTGTGACTGCACGGCTGGAGTGCGGCAGAGGGGGATGGAATTCCGCGTGTAGCAGTGAAATGCGTAGATATGCGGAGGAACACCGATGGCGAAGGCA…
FJ462014.1.1502	0.0923898	Spirochaetae	Spirochaetes	Spirochaetales	Spirochaetaceae	Treponema	Known	AGAGTTTGATCCTGGCTCAGAACGAACGCTGGCGGCGCGTCTTAAGCATGCAAGTCGAGCGGTATGGAGAAGCTTGCTTCTCCAGAGAGCGGCGGACTGGTGAGTAACACGTGGGTGACCTACCCTTAGGATGGGGATAGCCACTAGAAATAGTGGGTAATACCGAATGTGGTTGCGAGACTGTGGTCTTGCAAAGAAAGGAGCTACGGCTCCGCCTGAGGATGGGCCCGCGTCCCATTAGCTAGTTGGTGAGGTAACGGCCCACCAAGGCGATGATGGGTAGCCGGCCTGAGAGGGTGAACGGCCACACTGGGACTGAGATACGGCCCAGACTCCTACGGGAGGCAGCAGCTAAGAATATTCCGCAATGGACGAAAGTCTGACGGAGCGACGCCGCGT…
GU437340.1.1507	0.0906521	Armatimonadetes	NA	NA	NA	NA	MDM	AGAGTTTGATCCTGGCTCAGGACGAACGCTGGCGGCGTGCCTAATGCATGCAAGTCGAACGCAGCAGGCGTGCCTGGCTGCGTGGCGAACGGCTGAGGAACACGTGGGTAACCTGCCCCGAAGACAGGGACAACCCGGGGAAACTCGGGCTAATACCGGATGTGGATGCGTGGGCTTCGGCGCGTGCATCTAAATGGGTTTCCGCTTCGGGATGGGCCCGCGGCCTATCAGGTAGTTGGTGAGGTAACGGCTCACCAAGCCTACGACGGGTAGCCGGTCTGAGAGGACGATCGGCCCGAGGGGCACTGAGACACGGGCCCCACTCCTACGGGAGGCAGCAGTCGGGGAATTTTGGGCAAATTGGGCGCAAGCCTGACCCAGCGACGCCGCGTGGGAGGA…
New Reference OTU11573	0.0905619	Chloroflexi	Anaerolineae	Anaerolineales	Anaerolineaceae	NA	MDM	GTGCCAGCCGCCGCGGTAAAACGTAGGAGGCAAGCGTTATCCGAATTTACTGGGCGTAAAGCGCGTGCAGGCGGTTCGGTAAGTTGGATGTGAAAGCTCCCGGCTCAACTGGGAGAGGTCGTTCAATACTGTCGAACTCGAGGATGGTAGAGGGAGGTGGAATTCCCGGTGTAGTGGTGAAATGCGTAGATATCGGGAGGAACACCAGTGGCGAAGGCGGCCTCCTGGGCCATTCCTGACGCTCAGACGCGAAAGCTAGGGGAGCGAACGGGATTAGAAACCCTAGTAGTCC
New Reference OTU609	0.0860329	Verrucomicrobia	OPB35 soil group	NA	NA	NA	MDM	GTTCCAGCAGCCGCGGTAATACAGAGGTCCCGAGCGTTGTTCGGATTCACTGGGCGTAAAGGGTGCGTAGGCGGTTGGATAAGTCTGACGTGAAAGCCCGCAGCTCAACTGCGGAAGGGCGTCGGATACTATCCAGCTAGAGGGTAGGAGGGGGGACTGGAATTCTCGGTGTAGCAGTGAAATGCGTAGATATCGAGAGGAACACCGGTGGCGAAGGCGAGTCCCTGGAATACTCCTGACGCTGAGGCACGAAAGCTGGGGGGGCAAACAGGATTAGAAACCCTAGTAGTCC
GQ021991.1.1358	0.0828418	Proteobacteria	Betaproteobacteria	Burkholderiales	Comamonadaceae	NA	MDM	ATTGAACGCTGGCGGAATGCTTTACACATGCAAGTCGAACGGCAGCATAGGTGCTTGCACCTGATGGCGAGTGGCGAACGGGTGAGTAATACATCGGAACGTGCCCAGTCGTGGGGGATAACGTAGCGAAAGTTACGCTAATACCGCATACGATCTACGGATGAAAGCGGGGGACCGTAAGGCCTCGCGCGATTGGAGCGGCCGATGTTAGATTAGGTAGTTGGTGGGGTAAAGGCTCACCAAGCCGACGATCTATAGCTGGTCTGAGAGGGTGATCAGCCACACTGGGACTGAGACACGGCCCAGACTCCTACGGGAGGCAGCAGTGGGGAATTTTGGACAATGGGCGCAAGCCTGATCCAGCCATTCCGCGTGCAGGACGAAGGCCTTCGGGTTGTA…
New Reference OTU20417	0.081181	Proteobacteria	Deltaproteobacteria	Sva0485	NA	NA	MDM	GTGCCAGCAGCCGCGGTAATACGGAGGGTGCAAGCGTTGCTCGGAATTACTGGGCGTAAAGCGCGTGTAGGCGGTCAGGCAAGTCAGATGTGAAAGCCCGGGGCTTAACCCCGGAAGTGCATTTGAAACTGCCTGGCTGGAGTACGGGAGAGGAGAGTGGAATTCCCGGTGTAGAGGTGAAATTCGTAGATATCGGGAGGAACACCGGTGGCGAAGGCGGCTCTCTGGCCCGATACTGACGCTGAGACGCGAAAGCGTGGGGAGCAAACAGGATTAGAAACCCTAGTAGTCC
New Reference OTU5032	0.0804372	Chloroflexi	SBR2076	NA	NA	NA	MDM	GTGCCAGCAGCCGCGGTAATACGGAGGGTGCAAGCGTTGTTCGGATTTACTGGGCGTAAAGCGCTTGTAGGCGGCTTTGTAAGTTGGGCGTGAAAGCTCCGGGCTTAACTCGGAGAGGCCGTCCAATACTGCAAGGCTAGAGGATGTCAGAGAAAGGTGGAATTCCTGGTGTAGTGGTGAAATGCGTAGATATCAGGAGGAACACCCGTGGCGAAGGCGGCCTTCTGGGGCATTCCTGACGCTGAGAAGCGAAAGCTAGGGGAGCAAACAGGATTAGAAACCCTAGTAGTCC
KC831415.1.1441	0.0795901	Cyanobacteria	Cyanobacteria	SubsectionIII	FamilyI	Phormidium	Known	AGAGTTTGATCCTGGCTCAGGATGAACGCTGGCGGTATGCTTAACACATGCAAGTCGAACGGTCGCAAGACAGTGGCGGACGGGTGAGTAACGCGTAAGAACCTACCCCTAGGTTCGGGATAACAGTTGGAAACGACTGCTAATACCGGATGTGCCGCAAGGTGAAAGATTTATCGCCTGGGGATGGGCTTGCGTCAGATTAGCTAGTTGGTGGGGTAACGGCCTACCAAGGCGACGATCTGTAGCTGGTCTGAGAGGATGATCAGCCACACTGGGACTGAGACACGGCCCAGACTCCTACGGGAGGCAGCAGTGGGGAATTTTCCGCAATGGGCGAAAGCCTGACGGAGCAATACCGCGTGAGGGACGAAGGTCTGTGGATTGTAAACCTCTTTTCTC…
New Reference OTU3868	0.0775476	Acetothermia	NA	NA	NA	NA	MDM	GTGCCAGCCGCCGCGGTAAGACGTAGGTCCCGAGCGTTGCCCGGATTTACTGGGCGTAAAGTGCGCGTAGGCGGTTCGGCAAGTCGTCTGTGAAAGCCCGGGGCTCAACCCCGGGAGGCCGGGCGATACTGCCGGGCTAGAGAGCGGCAGAGGAGGGTGGAGCGGCCGGAGTAGCGGTGAAATGCGTAGATACCGGCCGAAATCCCGATGGCGAAGGCAACCCTCTGGGCCGTCTCTGACGCTGAGGCGCGAAAGCGTGGGGAGCGAACCGGATTAGAAACCCTAGTAGTCC
AB008801.1.1466	0.076146	Proteobacteria	Betaproteobacteria	Burkholderiales	Comamonadaceae	NA	MDM	ATTGAACGCTGGCGGCATGCTTTACACATGCAAGTCGAACGGCAGCGGGTCCTTCGGGATGCCGGCGAGTGGCGAACGGGTGAGTAATGCATCGGAACGTACCCAGTCGTGGGGGATAACTACTCGAAAGAGTAGCTAATACCGCATACGACCTGAGGGTGAAAGCGGGGGACCGCAAGGCCTCGCGCGATTGGAGCGGCCGATGTCGGATTAGCTAGTTGGTGGGGTAAAGGCTTACCAAGGCGACGATCCGTAGCTGGTCTGAGAGGACGGCCAGCCACACTGGGACTGAGACACGGCCCAGACTCCTACGGGAGGCAGCAGTGGGGAATTTTGGACAATGGGCGCAAGCCTGATCCAGCCATGCCGCGTGCGGGAAGAAGGCCTTCGGGTTGTAAA…
AF018188.1.1482	0.0756933	Planctomycetes	Planctomycetacia	Planctomycetales	Planctomycetaceae	Gemmata	Known	AGAGTTTGATCCTGGCTCAGAACGAAGTTGGCGGCGTGGATTAGGCATGCAAGTCGAGGGAATCTCCCGCAAGGGAGGGAACCGGCGTAAGGGGCAGTAAGGCATGGGTAACCTACCCCGAGGTCCGGGATAGCCATCAGAAATGGTGGGTAATACCGGATGAACTCGTGAGAGCAAAGGTCCGCCGCCTCGGGAGGGGCCCATGTGGTATTAGCTAGTTGGTAGGGTAATGGCCTACCAAGGCGAAGATGCCTAGCGGGTGTGAGAGCACGACCCGCGCCACTGGCACTGAGACACTGGCCAGACACCTACGGGTGGCTGCAGTCGAGAATCTTCGGCAATGGGCGCAAGCCTGACCGAGCGACGCCGCGTGCGCGATGAAGGCCTTCGGGTTGTAAA…
GQ140329.1.1452	0.0755351	Proteobacteria	Betaproteobacteria	Burkholderiales	Comamonadaceae	Delftia	Known	GTTCATCTACACAAAGTTGGATCCTGGCTCAGGCTGGTTCGCCTCCTTAAGATTGGGTCCCGGGATCAACCTGAATCTAATACTTCGGAACGTGCCCCGGCGTGGGGGATAACTACTCGAAAGAGTAGCTAATACCGCATACGATCTGAGGATGAAAGCGGGGGACCTTCGGGCCTCGCGCGATTGGAGCGGCCGATGGCAGATTAGGTAGTTGGTGGGATAAAAGCTTACCAAGCGACGATCTGTAGCTGGTCTGAGAGGACGACCAGCCACACTGGGACTGAGACACGGCCCAGACTCCTACGGGAGGCAGCAGTGGGGAATTTTGGACAATGGGCGAAAGCCTGATCCAGCAATGCCGCGTGCAGGATGAAGGCCTTCGGGTTGTAAACTGCTTTT…
AB477996.1.1510	0.0743699	Thermotogae	Thermotogae	Thermotogales	Thermotogaceae	Pseudothermotoga	Known	GGGTTTGATCCTGGCTCAGGGTGAACGCTGGCGGCGTGCTTAACACATGCAAGTCGAGCGGGTATCCGCAAGGATACCAGCGGCGCACGGGTGAGTAATACGTAGGTAACCTGCCCTTCAGAGGGGAATAACTGGGGGAAACTCCAGCTAATGCCCCATACGATCCAACAACGGCGGTTGTTGGATGAAAGGAGCGTTTGCTTCGCTGAGGGAGGGGCCTGCGTCCCATCAGGTAGTTGGTGAGGTAACGGCCCACCAAGCCTACGACGGGTAGCCGACCTGAGAGGGTGGCCGGCCACAAGGGCACTGAGACACGGGCCCTACTCCTACGGGAGGCAGCAGTGGGGAATTTTGGACAATGGGCGAAAGCCTGATCCAGCGACGCCGCGTGGGGGACGA…
FJ821660.1.1354	0.0695572	Chloroflexi	Anaerolineae	Anaerolineales	Anaerolineaceae	NA	MDM	GGGGTGAAAGTGGCGAACGGGTGAGTAACACATGGCTGACCTGCCCCTCAGAGGGGGATAACTACTGGAAACGGTAGCTAATACCCCATACGCTCGCTCGGGTTAGAGGCCGGGTGAGGAAAGGCGGGAGCTGCTGAGGGAGGGGGCTGTGGCCCATCAGCTAGTTGGTGGGGTAACGGCCTACCAAGGCGAGGACGGGTAGGGGGCCTGAGAGGGTGACCCCCCACACGGGCACTGAGAGACGGGCCCGACTCCTACGGGAGGCAGCAGTAAGGGATATTGCGCCAATGGGCGAAAGCCTGACGCAGCAACGCCGCGTGCGGGAAGAAGGCCTTCGGGTTGTAAACCGCTTTGAGAGGGGAAGAGGCAGGACGGTACCCTCGGAACAAGTCTCGGCTA…
AY555804.1.1420	0.0694188	Proteobacteria	Alphaproteobacteria	Rhodospirillales	Rhodospirillales Incertae Sedis	Candidatus Alysiosphaera	Known	AACGAACGCTGGCGGCGCGCTTAACACATGCAAGTCGAGCGGTCGGGGCTTCGGCCTCGGCAGCGGCGGACGGGTGCGTAACGCGTGGGAACCTGCCCCTGGGTTCGGGACAACCGCGGGAAACTGCGGCTGATACCGGATGGTCCCTGCGGGGGAAAGGCCTTCGGGTCGCCCGGGGATGGGCCCGCGTCCGATTAGGTAGTTGGCGGGGTAACGGCCCACCAAGCCCGTGATCGGTAGCCGGTCTGAGAGGACGATCGGCCACACTGGGACTGAGACACGGCCCAGACTCCTACGGGAGGCAGCAGTGGGGAATCTTGGACAATGGGCGAAAGCCTGATCCAGCGACGCCGCGTGGGTGACGAAGGCCTTCGGGTTGTAAAGCCCTTTTCACGGGGA…
New Reference OTU34445	0.0674118	Acidobacteria	Solibacteres	Solibacterales	Solibacteraceae (Subgroup 3)	OPB3	Known	GTGCCAGCCGCCGCGGTAATACGTAGGCAGCGAGCGTTGTTCGGAGTTACTGGGCGTAAAGCGTGCGTAGGCGGTTCCGTAAGTCCGGCGTGAAATCTCTCGGCTCAACCGAGAGGGGCCGCTGGATACTGCGGGGCTAGAGTGCGGGAGAGGAGAGCGGAATTCCCGGTGTAGCGGTGAAATGCGTAGATATCGGGAGGAACACCGGTGGCGAAGGCGGCTCTCTGGCCCTATACTGACGCTGAGGCTCGAAAGCTAGGGGAGCAAACAGGATTAGAAACCCTAGTAGTCC
AB046413.1.1457	0.0671006	Chloroflexi	Anaerolineae	Anaerolineales	Anaerolineaceae	Anaerolinea	Known	GTTTGATCCTGGCTCAGGATGAACGCTGGCGGCGTGCCTAATACATGCAAGTCGAACGGGGGCAGTAGCGATACTGTCCTAGTGGCGAACGGGTGAGTAACGCGTTGGTGACCTGCCCCAGAGAGGGGGATAACAGACCGAAAGGTCTGCTAATACCGCATAAATTCTCAGCAGTTAGAGGGGTTGAGAAGAAAGCCGAAAGGCGCTTCTGGGAGGGGCCTGCGTCCCATCAGCTAGTTGGTAGGGTAACGGCCTACCAAGGCGAAGACGGGTAGGGGACCTGAGAGGGTGGCCCCCCACAATGGAACTGAAACACGGTCCATACACCTACGGGTGGCAGCAGTAGGGGATATTGGTAAATGGGCGAAAGCCTGACCCAGCAACGCCGCGTGCGCGAAG…
KM373092.1.1487	0.0651286	Proteobacteria	Deltaproteobacteria	Syntrophobacterales	Syntrophaceae	Desulfobacca	Known	ACGCTGGCGGCGTGCCTAACACATGCAAGTCGAACGAGAAAGCCTGGCTTGCCAGGCGAGTACAGTGGCGCACGGGTGAGTAACGCGTGGGTAATCTACCTTCGTCCGGGGGATAACCTACCGAAAGGTGGGCTAATACCGCATAACGTGGTCGAACCTTGGTTTGATCACCAAAGATGGCCTCTCCCTGGAAGCTGTCGGGTGGAGATGAGCCCGCGTCCCATTAGCTAGTTGGTAGGGTAATGGCCTACCAAGGCGACGATGGGTAGCTGGTCTGAGAGGATGGCCAGCCACACTGGAACTGGAACACGGTCCAGACTCCTACGGGAGGCAGCAGTGAGGAATCTTGCGCAATGGGGGCAACCCTGACGCAGCAACGCCGCGTGGGTGAAGAAGGTC…
GQ369048.1.1385	0.0642401	Proteobacteria	Betaproteobacteria	Burkholderiales	Comamonadaceae	NA	MDM	TGGGTGGTCCAGGTGTACGAAGGGGTTGATTAATACATCGCGAACGTGCCCAGTAGTGGGGGATAGCTTCGGCAAAGCCGGATTAATACCGCATACGACCTACGGGTGAAAGCGGGGGACCGCAAGGCCTCGCGCTATTGGAGCGGCCGATGTCAGATTAGCTAGTTGGTGGGGTAAAGGCCTACCAAGGCGACGATCTGTAGCTGGTCTGAGAGGACGACCAGCCACACTGGGACTGAGACACGGCCCAGACTCCTACGGGAGGCAGCAGTGGGGAATTTTGGACAATGGGGGCAACCCTGATCCAGCCATGCCGCGTGCGGGAAGAAGGCCTTCGGGTTGTAAACCGCTTTTGTCAGGGAAGAAACGCGCTGAGCTAATACCTCGGCGTAATGACGG…
New Reference OTU24228	0.0630973	NA	NA	NA	NA	NA	MDM	GTGCCAGCAGCCGCGGTAATACGTATGGTGCAAGCGTTGCTCGGAATCACTGGGCGTAAAGGGTGCGTAGGCGGGTATGTAAGTCTGTTGTGAAATACCGCAGCTTAACTGCGGTGCTGCGACGGAAACTGCATATCTGGAGTCCCGGAGAGGCAGACGGAATTCCCGGTGTAGCGGTGAAATGCGCAGATATCGGGAGGAACACCGATGGCGAAGGCAGTCTGCTGGACGGAGACTGACGCTGAGGCACGAAAGCGTGGGGAGCAAACAGGATTAGAAACCCTAGTAGTCC
AB795489.1.1450	0.0622793	Chloroflexi	SJA-15	NA	NA	NA	MDM	GTTTGATCCTGGCTCAGGATGAACGCTGGCGGCGTGCTTAACACATGCAAGTCGAACGGACCCATTCTTCGGAAAGGGTCAGTGGCAGACGGGTGCGTAACACGTAGGTGACCTGCCTCGGAGTGGGGAATAACTCCGCTAACGCGGAGCTAATACCGCATACGCTCGATGGTTCATTCCGTCGAGTAAAGTCGCAAGACGCTTCGAGATGGGCCTGCGGCGGATTAGGTAGTTGGTGAGGTAATGGCTCACCAAGCCGATGATCCGTAGGGGGCGTGAGAGCGTGGCCCCCCACACTGGCACTGAGATACGGGCCAGACTCCTACGGGAGGCAGCAGTGAGGAATATTGCGCAATGGGCGAAAGCCTGACGCAGCAACGCCGCGTGAGGGACGAAGGC…
FJ900980.1.1311	0.0613103	Proteobacteria	Betaproteobacteria	Burkholderiales	Comamonadaceae	Hydrogenophaga	Known	GCGGCATGCTTTAACATGCAAGTCGAACGGTAACAGGCCTTCGGGTGCTGACGAGTGGCGAACGGGTGAGTAATGCATCGGAACGTGCCCAGTCGTGGGGGATAACTATCCGAAAGGATAGCTAATACCGCATACGATCTGCGGATGAAAGCGGGGGACCTTCGGGCCTCGCGCGATTGGAGCGGCCGATGTCAGATTAGGTAGTTGGTGGGGTAAAGGCTCACCAGGCCAACGATCTGTAGCTGGTCTGAGAGGACGACCAGCCACACTGGGACTGAGACACGGCCCAGACTCCTACGGGAGGCAGCAGTGGGGAATTTTGGACAATGGGCGCAAGCCTGATCCAGCAATGCCGCGTGCAGGAAGAAGGCCTTCGGGTTGTAAACTGCTTTTGTACGG…
Z30242.1.1514	0.0609126	Aquificae	Aquificae	Aquificales	Aquificaceae	Hydrogenobacter	Known	CAGCGCGAACGCTGGCGGCGTGCCTAACACATGCAAGTCGTGCGGGGTGGCTCTNNNNNNNNNNNAGCGGCAAACGGGTGAGTAACACGTGAGTAACCTGCCCTCAGGAAGGGGATAACCCTCCGAAAGGGGGGCTAATACCCTATAATGTCCGGGGACCACTAAGGTTTCCGGACCAAAGGTGGCCTCTGCTCTGCAAGCTACCGCCTGAGGAGGGGCTCGCGGCCCATCAGGTAGTTGGTGGGGTAATGGCCTACCAAGCCTATGACGGGTAGCCGGCNTGAGAGGGTGGCCGGCCACAGTGGGACTGAGACACGGCCCACACCCCTACGGGGGGCAGCAGTGGGGAATCGTGGGCAATGGGCGAAAGCCTGACCCCGCGACGCCGCGTGGAGGAAG…
New Reference OTU10328	0.060113	Chloroflexi	Anaerolineae	Anaerolineales	Anaerolineaceae	NA	MDM	GTGCCAGCAGCCGCGGTAAAACGTAGGGCGCGAGCGTTATCCGGATTCACTGGGCGTAAAGCGCGTTGAGGCGGCTCCGTAAGTTGGGCGTGAAAGCCCCGGGCTCAACCCGGGGAGGCCGTCCAATACTGCGGGGCTTGAGGGCAGCAGAGGGAGGTGGAATTCCCGGTGTAGCGGTGAAATGCGTAGATATCGGGAGGAACACCCGTGGCGAAGGCGGCCTCTTGGGCTGCTCCTGACGCTGAGGCACGAAAGCGTGGGGAGCAAACCGGATTAGAAACCCTTGTAGTCC
AF027057.1.1464	0.0599127	Planctomycetes	Planctomycetacia	Planctomycetales	Planctomycetaceae	Thermogutta	Known	AGTGAACGTTGGCGGCGTGGATTAGGCATGCAAGTCGTGCGACGAGGCCCGCAAGGGTGCTCGAGCGGCGAAAGGGAGAGTAATGCATGGGTAACCTGCCCTCGGGACTGGGATAGCCGCGGGAAACTGCGGGTAATACCAGATAACGTCGCAAGCCTTCGGGTTTGCGACCAAAGGTGCGAGTCCGCCCGAGGAGGGGCCCATGTCCTATCAGCTAGTTGGTGGGGTAACGGCTCACCAAGGCTACGACGGGTACGGGGTGTGAGAGCATGTCCCCGCTCACTGGGACTGAGACACTGCCCAGACACCTACGGGTGGCTGCAGTCGAGAATCTTCGGCAATGGGCGCAAGCCTGACCGAGCGACGCCGCGTGCGGGACGAAGGCCGTTTGGTTGTAAA…
New Reference OTU26474	0.0589451	AC1	NA	NA	NA	NA	MDM	GTGCCAGCAGCCGCGGTAATACGGAGGTGGCGAGCGTTGTCCGGAATCACTGGGCGTAAAGGGTGTGTAGGCGGTCTGGTGTGTCGGGTGTGAAAGCCCCCGACTCAATTGGGGAATGGCATCCGAAACTACCGGACTTGAGGCCGTGAGGGGAGAGTGGAACTCGCGGTGTAGCGGTAGAATGCGTGGATATCGCGAGGAATGCCGATGGCGAAGGCGGCTCTCTGGTGCGGTCTCGTAAGAGAGCTGATTAGCCTTTGGTCTTCGGATCAAGGGTTAGTCAGTCCTGACGCTGAAACACGAAAGCTGGGGGAGCAAACGGGATTAGAAACCCTAGTAGTCC
New Reference OTU10349	0.058507	Deinococcus-Thermus	Deinococci	Thermales	Thermaceae	Thermus	Known	GTGCCAGCCGCCGCGGTAATACGTAGGGTGCGAGCGTTAATCGGAATTACTGGGCGTAAAGGGCGTGTAGGCGGTTTGGGGCGTCCCATGTGAAAGGCCACGGCTCAACCGTGGAGGAGCGTGGGATACGCTCAAGCTAGAGGGTGGGAGAGGGTGGTGGAATTCCCGGAGTAGCGGTGAAATGCGCAGATACCGGGAGGAACGCCGATGGCGAAGGCAGCCACCTGGTCCATTTCTGACGCTGAGGCGCGAAAGCGTGGGGAGCAAACCGGATTAGAAACCCTAGTAGTCC
JQNC01000003.1961028.1962522	0.0583258	Deinococcus-Thermus	Deinococci	Thermales	Thermaceae	Thermus	Known	AGAGTTTGATCCTGGCTCAGGGTGAACGCTGGCGGCGTGCCTAAGACATGCAAGTCGAGCGGGGCGGGTTTATGCCTGCCCAGCGGCGGACGGGTGAGTAACGCGTGGGTGACCTACCCGGAAGAGGCGGACAACCTGGGGAAACCTAGGCTAATCCGCCATGTGGTCATGGTCTGTGGGTCATGATTAAAGGGGCGACCCGCTTCCGGATGGGCCCGCGTCCCATCAGCTAGTTGGTGGGGTAAGAGCCCACCAAGGCGACGACGGGTAGCCGGTCTGAGAGGATGGCCGGCCACAGGGGCACTGAGACACGGGCCCCACTCCTACGGGAGGCAGCAGTTAGGAATCTTCCGCAATGGACGGAAGTCTGACGGAGCGACGCCGCTTGGAGGAGGAAGC…
FM209302.1.1494	0.0580954	Proteobacteria	Betaproteobacteria	Burkholderiales	Oxalobacteraceae	Massilia	Known	ATGGTTTGATCCTGGCTCAGATTGAACGCTGGCGGCATGCCTTACACATGCAAGTCGAACGGCAGCGCGGGGCAACCTGGCGGCGAGTGGCGAACGGGTGAGTAATATATCGGAACGTACCCTGGAGTGGGGGATAACGTAGCGAAAGTTACGCTAATACCGCATACGATCTAAGGATGAAAGTGGGGGATCGCAAGACCTCATGCTCCTGGAGCGGCCGATATCTGATTAGCTAGTTGGTGAGGTAAAGGCTCACCAAGGCCACGATCAGTAGCTGGTCTGAGAGGACGATCAGCCACACTGGAACTGAGACACGGTCCAGACTCCTACGGGAGGCAGCAGTGGGGAATTTTGGACAATGGGCGCAAGCCTGATCCAGCAATGCCGCGTGAGTGAAGA…
EF205515.1.1487	0.0551323	Proteobacteria	Deltaproteobacteria	Syntrophobacterales	Syntrophaceae	NA	MDM	AACGAACGCTAGCGGCGTGCCTAACACATGCAAGTCGAACGAGAAAGTCCACTTCGGTGGATGAGTAAAGTGGCGCACGGGTGAGTAACGCGTGGGTAATCTGCCCTAAAGTCGGGGATAACACCTCGAAAGGGGTGCTAATACCGGATAATATCCCCGAGACTCCGGTCTCGGGGATCAAAGATGGCCTCTGCTTGCAAGCTGTCGCTTTAGGATGAGCCCGCGTACCATTAGCTAGTTGGTAGGGTAATGGCCTACCAAGGCTACGATGGTTAGCTGGTCTGAGAGGATGGCCAGCCACACTGGAACTGAGACACGGTCCAGACTCCTACGGGAGGCAGCAGTGAGGAATCTTGCGCAATGGGGGCAACCCTGACGCAGCGACGCCGCGTGAGCGAA…
DQ324877.1.1382	0.0520317	GAL15	NA	NA	NA	NA	MDM	GGCGAACGCTGGCGGCGTGCCTAAAACATGCAAGTCGAGCGGGGGTTGGCCGCGGGGCAACCCGCGGTTTCAGCTCTAGCGGCGAACGGGTGAGTAACACGTGGGTAACCTGCCCCGAAGACGGGGATAACCTCGGGAAACCGGGGCTAATACCCGATACCCTCCTCCGGGGGCATCCCTGGGGGAGGAAAGGGTTGGGCGCAAGCCCTTCCGCTTCGGGATGGGCCCGCGGCCTATCAGCTTGTTGGTGGGGTAACGGCCCACCAAGGCGATGACGGGTAGCTGGCCTGAGAGGGTGGTCAGCCACACTGGGACTGAGACACGGCCCAGACTCCTACGGGAGGCAGCAGTTGGGAATCTTGGGCAATGGGCGCAAGCCTGACCCAGCGACGCCGCGTG…
KC437365.1.1464	0.0515458	Acidobacteria	Solibacteres	Solibacterales	Solibacteraceae (Subgroup 3)	Paludibaculum	Known	AGAGTTTGATCCTGGCTCAGAATCAACGCTGGCGGCGCGCTTAACACATGCAAGTCGCACGAGAAAGGGGAGCAATCCCTGAGTACAGTGGCGCACGGGTGAGTAACACGTGGGTCATCCACCTCCTTGTGGGGAATAACCCTGGGAAACCGGGGCTAATACCGCATACGTCCGAGAGGAGAAAGCCGAAAGGCGCAGGGAGAGGAGCCCGCGGCCGATTAGCTAGTTGGTGAGGTAAAGGCTCACCAAGGCGACGATCGGTAGCCGGCCTGAGAGGGCACACGGCCACACTGGCACTGAAACACGGGCCAGACTCCTACGGGAGGCAGCAGTGGGGAATCTTGCACAATGGGGGAAGCCCTGATGCAGCGACGCCGCGTGAGCGATGAAGCCCCTCGG…
JQ072469.1.1353	0.0509201	Bacteroidetes	Sphingobacteriia	Sphingobacteriales	Lentimicrobiaceae	NA	MDM	CGGGCAGCGATGCTTGATGAGAGTGGCGCACGGGTGCGTAACGCGTATGCAACCTACCTTTAACAGGGGGATAGCCCGGAGAAATTCGGATTAATACCCCGTAATAATTATTGGTGGCATCACTGATAGTTTAAAGCTATGGCGGTTAGAGATGGGCATGCGTTCCATTAGCTAGTTGGTGCGGTAACGGCTCACCAAGGCTACGATGGATAGGGGACCTGAGAGGGCGATCCCCCACACTGGTACTGAGACACGGACCAGACTCCTACGGGAGGCAGCAGTAAGGAATATTGGGCAATGGCCGCAAGGCTGACCCAGCCATGCCGCGTGCAGGAAGACGGCCTTATGGGTTGTAAACTGCTTTTGTCAGGGATTAAATCCTTATACTTGTATAAGGTT…
KP175576.1.1404	0.0499342	Aquificae	Aquificae	Aquificales	Aquificaceae	Hydrogenobacter	Known	GGGGTGGTTCTGCCACCCAGCGGCAAACGGGTGAGTAACACGTGAGTAACCTACCCTCAGGAAGGGGATAACCCGGGGAAACTCGGGCTAATACCCTATAATGTCTGGGGTCACTGAGGCCTCAGACCAAAGGTGGCCTCTGTCTCATGCTACCGCCTGAGGAGGGGCTCGCGGCCCATCAGGTAGTTGGTGGGGTAACGGCCTACCAAGCCTATGACGGGTAGCCGGCCTGAGAGGGTGTTCGGCCACAGTGGGACTGAGACACGGCCCACACCCCTACGGGGGGCAGCAGTGGGGAATCGTGGGCAATGGGCGAAAGCCTGACCCCGCGACGCCGCGTGGAGGAAGAAGCCCTTCGGGGTGTAAACTCCTGTCAGGAGGGAAGATGCTCACAGAGGC…
FJ901181.1.1404	0.0485498	Proteobacteria	Betaproteobacteria	Hydrogenophilales	Hydrogenophilaceae	Hydrogenophilus	Known	AGAGTTTGATCCTGGCTCAGATTGAACGCTGGCGGCATGCCTTACACATGCAAGTCGAACGGCATCGCGGGAAAGCTTGCTTTCCTGGCGGCGAGTGGCGAACGGGTGAGTAACACATCGGAACGTACCGGCTAGTGGGGGATAACCCGTCGAAAGACGGGCTAATACCGCATACGCTCTTCGGGGGAAAGCAGGGGACCTTTGGGCCTTGTGCTAGCCGAGCGGCCGATGTCCGATTAGCTAGTTGGTGGGGTAAAGGCCTACCAAGGCGACGATCGGTAGCGGGTCTGAGAGGACGATCCGCCACACTGGGACTGAGACACGGCCCAGACTCCTACGGGAGGCAGCAGTGGGGAATCTTGGACAATGGGGGCAACCCTGATCCAGCAATGCCGCGTG…
AF132773.1.1409	0.0485278	Cyanobacteria	Cyanobacteria	SubsectionI	FamilyI	Synechococcus	Known	GATGAACGCTGGCGGCGTGCTTAACACATGCAAGTCGAACGGGGGTGCAAACCCTAGTGGCGGACGGGTGAGTAACGCGTGAGAACCTGTCTCGAGGTGGGGGACAACAGTTGGAAACGACTGCTAATACCCCATATGCCGAGAGGTGAAAGATTTATCGCCTTGAGGGGGGCTCGCGTCCGATTAGCTCGTTGGTGGGGTAACGGCCTACCAAGGCGACGATCGGTAGCTGGTTTGAGAGGACGACCAGCCACACTGGGACTGAGACACGGCCCAGACTCCTACGGGAGGTAGCAGTGGGGAATTTTCCGCAATGGGCGAAAGCCTGACGGAGCAACGCCGCGTGTGGGATGAAGGCCTGTGGGTTGTAAACCACTTTTCTCAGGGACGAAGCTCTGA…
GQ500796.1.1445	0.048298	Proteobacteria	Alphaproteobacteria	Rhizobiales	Hyphomicrobiaceae	Hyphomicrobium	Known	AGAGTTTGATCTTGGCTCAGAACGAACGCTGGCGGCAGGCCTAACACATGCAAGTCGAGCGCTGTAGCAATACAGAGCGGCAGACGGGTGAGTAACGCGTGGGAAACTACCCAGTGGTGCGGAATAGCTCAGGGAAACTTGAGGTAATACCGCATACGCCCGAAAGGGGAAAGATTTATCGCCATTGGAGGTGCCCGCGTTGGATTAGCTAGTTGGTGAGGTAACGGCTCACCAAGGCGACGATCCATAGCTGGTTTGAGAGAATGACCAGCCACACTGGGACTGAGACACGGCCCAGACTCCTACGGGAGGCAGCAGTGGGGAATCTTGGACAATGGGCGCAAGCCTGATCCAGCCATGCCGCGTGAGTGACGAAGGTCTTCGGATTGTAAAGCTCTT…
JF501079.1.1451	0.0479554	Aquificae	Aquificae	Aquificales	Aquificaceae	Hydrogenobacter	Known	GTCGTGCGGAGGTGCCTTTTGGCACCTCAGCGGCAAACGGGTGAGTAACACGTGAGTAACCTGCCCTCAGGAAGGGGATAACCCTCCGAAAGGGGGGCTAATACCCTATAATGTCAGTCACCACTAAGGTGGCTGACCAAAGGTGGCCTCTGCTCTGCATGCTACCGCCTGAGGAGGGGCTCGCGGCCCATCAGGTAGTTGGTGGGGTAACGGCCTACCAAGCCTATGACGGGTAGCCGGCCTGAGAGGGTGTCCGGCCACAGTGGGACTGAGACACGGCCCACACCCCTACGGGGGGCAGCAGTGGGGGGAATTCTGTGGGCAATTGGGCGAAAGCCTGACCCCGCGACGCCGCGTGGAGGAAGAAGGCCTTCGGGGTGTAAACTCCCTGTCAGGGGG…
GBTV01025760.129.1889	0.0476561	Proteobacteria	Betaproteobacteria	Burkholderiales	Comamonadaceae	NA	MDM	AGAGTTTGATCCTGGCTCAGGATGAACGCTGGCGGCATGCCTAACACATGCAAGTCGGACGGGAAGCATCTTCATGGTGTTTCCAGTGGCGGACGGGTGAGTAACGCGTGAGAACCTGCCCTCGGGAGGGGGACAACAGCTGGAAACGGTTGCTAATACCCCATAGGCTGAGGAGCAAAAGGGAGGGATCCGCCCGAGGAGGGGCTCGCGTCTGATTAGCTAGTTGGTGAGGTAGCGGCTTACCAAGGCGACGATCAGTAGCTGGTCTGAGAGGATGATCAGCCACACTGGGACTGAGACACGGCCCAGACTCCTACGGGAGGCAGCAGTGGGGAATTTTGGACAATGGACGCAAGTCTGATCCAGCCATGCCGCGTGCGGGAAGAAGGCCTTCGGGTT…
HM186203.1.1302	0.0473594	Proteobacteria	Alphaproteobacteria	Rhizobiales	Hyphomicrobiaceae	Rhodoplanes	Known	GCGAACGCTGGCGGCAGGCTTAACACATGCAAGTCGAGCGCCGTAGCAATACGGAGCGGCAGACGGGAGAGTAACACGTGGGAACGTGCCTTTTGGTTCGGAACAACTGAGGGAAACTTCAGCTAATACCGGATAAGCCCTTACGGGGAAAGATTTATCGCCAAAAGATCGGCCCGCGTCTGATTAGCTAGTTGGTGGGGTAATGGCCCACCAAGGCGACGATCAGTAGCTGGTCTGAGAGGATGATCAGCCTCACTGGGACTGAGACACGGCCCAGACTCCTACGGGAGGCAGCAGTGGGGAATATTGGACAATGGGCGCAAGCCTGATCCAGCCATGCCGCGTGGGTGATGAAGGCCTTAGGGTTGTAAAGCCCTTTCGGCGGGGAAGATAATGACG…
GEDT01062209.118.1586	0.0472518	Proteobacteria	Gammaproteobacteria	Pseudomonadales	Moraxellaceae	Acinetobacter	Known	AGAGTTCGATCCTGGCTCAGGATGAACGCTGGCGGCATGCTTAACACATGCAAGTCGAACGGGAAGTGGTGTTTCCAGTGGCGAACGGGTGAGTAACGCGTAAGAACCTGCCCTTGGGAGGGGAACAACAACTGGAAACGGTTGCTAATACCCCGTAGGCTGAGGAGCAAAAGGAGAAATCCGCCCAAGGAGGGGCTCGCGTCTGATTAGCTAGTTGGTGAGGTAATAGCTTACCAAGGCGATGATCAGTAGCTGGTCCGAGAGGATGATCAGCCACACTGGGACTGAGACACGGCCCAGACTCCTACGGGAGGCAGCAGTGGGGAATTTTCCGCAATGGGCGAAAGCCTGACGGAGCAATGCCGCGTGGAGGTGGAAGGCCTACGGGTCGTCAACTTC…
GU233837.1.1420	0.04608	Deinococcus-Thermus	Deinococci	Thermales	Thermaceae	Thermus	Known	GCATGCAGTCGAGCGGTAGCACCTATTGGTTATGCCAATAGGTGTGAGAGCGGCGCACGGGTGAGTAACACGTAGGTAACCTACCCCAGAGAGGGGGATAACACCTCGAAAGGGGTGCTAAACCCCCATATACTTATCTCAGCGGATGCTGAGGTAAGGAAAGAGTATGGGGAGGCAACTCTTCATACCGCTCTGGGATGGGCCTGCGGCCTATCAGCTAGTTGGTGGGGTAAAGGCCCACCAAGGCGACGACGGGTAGCCGGTCTGAGAGGATGGCCGGCCACAGGGGCACTGAGACACGGGCCCCACTCCTACGGGAGGCAGCAGTTAGGAATCTTCCGCAATGGACGGAAGTCTGACGGAGCGACGCCGCTTGGAGGAGGAAGCCCTTCGGGGTGT…
EF205446.1.1419	0.0457728	Chlorobi	Chlorobia	Chlorobiales	Chlorobiaceae	NA	MDM	GACGAACGCTGGCGGCGTGCCTAACACATGCAAGCCAAAGGAAAGTAGCAATATGAGTACTTGGCGCAAGGGTGCGTAATGTATAGGTTATCTACCCTTCGGTTCGGGATAACTTCGCGAAAGCGAAGATAATATCGGATATTGAGGAGACTTGAAAGATTTATCGCCGAAGGATGAGCTTATATCCCATCAGGTAGTTGGTAGAGTAAAAGCCTACCAAGCCTACGACGGGTAGCTGGTCTGAGAGGATGATCAGCCACACTGGAACTGAGACACGGTCCAGACTCCTACGGGAGGCAGCAGTGAGGAATATTGCTCAATGGGTGAAAGCCTGAAGCAGCAACGCCGCGTGAACGATGAAGGTCTTCGGATTGTAAAGTTCTTTTGCAGGGGACGAAA…
New Reference OTU26500	0.0449513	Chloroflexi	TK10	NA	NA	NA	MDM	ATGTCACCTACGGGGGGCAGCAGCTAAGAATCTTGCGCAATGGGCGAAAGCCTGACGCAGCAATTCCGCGTGGAGGACGAAGGCCTTCGGGTTGTAAACTCCTTTTGTGAGGGAAGAAGTTCTGACGGTACCTCACGAATAAGACACGGCTAACTACGTGCCAGCAGCCGCGGTAATACGTAGGTGTCGAGCGTTGTCCGGATTTATTGGGCGTAAAGCGCCCGCAGGCGGCCAGGCAAGTCCAGGGTGAAATCTCCCGGCTCAACCGGGAGGGTGCCCTGGAAACTGCCCGGCTTGAGGCAGGGAGAGGGATGTGGAATTCCCGGTGTAGTGGTGAAATGCGTAGATATCGGGAGGAACACCAGTGGCGAAGGCGGCATCCTGGCCCTGTCCTGACGC…
New Reference OTU6226	0.0448379	Planctomycetes	Planctomycetacia	Planctomycetales	Planctomycetaceae	NA	MDM	GTGCCAGCCGCCGCGGTAAGACGAACCGTCCAAACGTTATTCGGTATCACTGGGCTTAAAGGGTGCGTAGGCGGCCGGATAAGTTGGGTGTGAAAGCCCTCGGCTCAACCGAGGAATTGCGCCCAAAACTGTCTGGCTCGAGGGAGATAGAGGTGAGCGGAACTTAGGGTGGAGCGGTGAAATGCGTTGATATCCTAAGGAACACCGGAGGCGAAGGCGGCTCACTGGGTCTTCCCTGACGCTGAGGCACGAAAGCTAGGGGAGCGAACGGGATTAGAAACCCCAGTAGTCC
AWNZ01000028.5500.7107	0.0427501	Fervidibacteria	NA	NA	NA	NA	MDM	AGAGTTTGATGGTGGCTCAGGGCGAACGCTGGCGGCGTGGATAAGGCATGCAAGTCGAGCGCAGGCTTGCCTGCGGGTTCTGCTCGCAGGCAGGTGCTGAGCGGCGAACGGGCGAGTAACGCGTGCCTAACCTACCCTGGGGACCGGGATAACCCTGGGAAACTGGGGCTAATACCGGATACGCTCCCTCGTCGCATGGCGGGGGAGGAAAGGTGCCTGTTCCGAAAGGGCAGGTGCCGCCCTGGGATGGGGGCGCGTCCCATCAGGTAGTTGGTGGGGTAACGGCCCACCAAGCCTATGACGGGTAGCCGGCCTGAGAGGGTGGCCGGCCGCACCGGGACTGAGACACGGCCCGGACCCCTACGGGGGGCAGCAGCCGAGGATCTTGGGCAATGCCCG…
FQ659953.1.1390	0.0417818	Verrucomicrobia	OPB35 soil group	NA	NA	NA	MDM	GAACGAACGCTGGCGGCGTGGATAAGACATGCAAGTCGATCGATCATTACGGGGTAGCAATATTCCGTAGTGAGAGTGGCGCAAGGGTGCGTAACGCGTGGGCAATTTGCCGTGAAGCCTGGAATAACTCGCTGAAAGGCGAACTAATACCGGATGTGACGTTTGGAAGGCATCTTTCAAACTTCAAAGCTGGGGACCGTAAGGCCTGGCACTTCACGATGAGCCCGCGGCCTATCAGCTAGTTGGTGAGGTAACGGCCCACCAAGGCTAAGACGGGTAGCTGGTCTGAGAGGACGACCAGCCACACTGGAACTGAGACACGGTCCAGACACCTACGGGTGGCAGCAGTCGAGAATTTTTCACAATGGGCGAAAGCCTGATGGAGCGACGCCGCGTGGG…
FJ821638.1.1403	0.0396369	Acetothermia	NA	NA	NA	Candidatus Acetothermus	Known	AGCGGCAAACGGGTGAGTAACACGTAGCTAACCTGCCTCCGCGACGGGGATAACAGCTCGAAAGGGCTGCTAATACCCGATATGCTCACGGGGGTTCGCCCTCGCGAGGAAAGCTCCCGCAAGGGAGCGCGCGGAGAGGGGGCTGCGGCCTATCAGCTTGTTGGTGAGGTAACGGCTCACCAAGGCGATGACGGGTAGGGGGCGTGAGAGCGTGGCCCCCCACATGGGGACTGAGACACGGCCCTGACTCCTACGGGAGGCAGCAGTGGGGAATCTTCGGCAATGGGCGCAAGCCTGACCGAGCGACGCCGCGTGGGGGATGAAGGCCTTCGGGTTGTAAACCCCTTTTCAGGGGGACGAATAAGTCCGGGAGGCAATGCCCGGATGATGACGGTACCC…
FJ897776.1.1429	0.0391621	Firmicutes	Bacilli	Bacillales	Bacillaceae	Anoxybacillus	Known	AAGTCGAGCGCGTGAACCTGGCTGATCCCTTCGGGGTGACGCCAGGGGATCGAGCGGCGGACGGGTGAGTAACACGTGGGCAACCTGCCTGTAAGATCGGGATAACTCCGGGAAACCGGTGCTAATACCGGATATCCATCGGGATCGCATGATCCTGATGTGAAAGATGGCTTCGGCTATCACTTACAGATGGGCCCGCGGCGCATTAGCTAGTTGGTGGGGTAACGGCTCACCAAGGCGACGATGCGTAGCCGACCTGAGAGGGTGATCGGCCACACTGGGACTGAGACACGGCCCAGACTCCTACGGGAGGCAGCAGTAGGGAATCTTCCGCAATGGACGAAAGTCTGACGGAGCAACGCCGCGTGAGCGAAGAAGGCCTTCGGGTCGTAAAGCTCT…
New Reference OTU16917	0.0386445	Ignavibacteriae	Ignavibacteria	Ignavibacteriales	NA	NA	MDM	GTGCCAGCAGCCGCGGTAATACGTAGGGGGCAAGCGTTGTCCGGATTTACTGGGTGTAAAGGGCGCGTAGGCGGGTTAGCAAGTCAGAGGTGAAATCCTACAGCTTAACTGTAGAACTGCCTTTGAAACTGTTAATCTTGAGTGCGGAAGAGAGAGACGGAATTCCAGGTGTAGCGGTGAAATGCGTAGATATCTGGAAGAACACCAGTAGCGAAGGCGGTCTCTTGGTCCATTACTAACACTCAGGCGCGAAAGCGTAAGGAACAAACAGGATTAGATACCCTAGTAGTCC
GU180078.1.1312	0.0384721	Thermotogae	Thermotogae	Thermotogales	Fervidobacteriaceae	Fervidobacterium	Known	AGAGTTTGATTATGGCTCAGGGTGAACGCTGGCGGCGTGCCTAACACATGCAAGTCGAGCGGTGCAGCTGGAGGCTTCGGCCGAAGGCTGCATAGCGGCGGACGGGTGCGTAACGCGTAGGAACGTGCCCCCTGGAGGCGGATAGCCGCGGGAAACTGCGGGTAAACCGCCATAGACTCGGGAGAGTAAAGCCGAAAGGCGCCAGGGGAGCGGCCTGCGTCCCATCAGGCAGTTGATAGGGTAATGGCCTACCAAGCCGACGACGGGTAGCCGGTCTGAGAGGATGGCCGGCCACAAGGGCACTGAGACACGGGCCCTACTCCTACGGGAGGCAGCAGTGGGGGATATTGGACAATGGGCGGAAGCCTGATCCAGCGACGCCGTGTGGAGGACGAAGCC…
FJ461893.1.1493	0.0378429	Spirochaetae	Spirochaetes	Spirochaetales	Spirochaetales Incertae Sedis	Exilispira	Known	AGAGTTTGATCCTGGCTCAGAGCGAACGTTGGCAGTGTGTCTTAAGCATGCAAGTCGAACGGCAGCAGGCCATATAGCAATATATGGTGCTGGCGAGTGGCGAACTGGTGAGTAACGCGTAAGAATCTACCCTCTGGTGGGGGATAACTCATGGAAACATGAGCTAATACCGCATGAAGCCGAACCCATAGTGATATGAGCTTGGTAAAAGGAGAAATCCGCCAGTGGATGAGCTTGCGTCCCATTAGCTAGTTGGTAGGGTAAGAGCCTACCAAGGCGATGATGGGTAGCTGGCCTGAGAGGGTGGTCAGCCACACTGGGACTGAGATACGGCCCAGACTCCTACGGGAGGCAGCAGCTAAGAATCTTCCTCAATGGGGGAAACCCTGAAGGAGCGAC…
KT258800.1.1458	0.0373338	Armatimonadetes	NA	NA	NA	NA	MDM	GAGTTTGATCCTGGCTCAGGGCGAACGCTGGCGGCGTGCCTTAGACATGCAAGTCGAGCGGTAGACTCCCTTCGGGGGGTCGAGAGCGGCGAACGGCGGAGTAACACGTGGGTAACCTGCCCCGAAGACTGGGACAACCCGGGGAAACTCGGGCTAATACCGGATGTGGCTACTTTGGCTTCGGCTGAGGTAACTAAATGGGTTTCCGCTTCGGGATGGGCCCGCGGCCTATCAGGTTGTTGGTGAGGTAACGGCTCACCAAGCCTACGACGGGTAGCCGGTCTGAGAGGATGATCGGCCCGAGGGGCACTGAGACACGGGCCCCACTCCTACGGGAGGCAGCAGTCGGAAATTTTGGGCAATGGGCGCAAGCCTGACCCAGCGACGCCGCGTGGAGGA…
KM221313.1.1450	0.0359351	Proteobacteria	Alphaproteobacteria	Rhodospirillales	Rhodospirillales Incertae Sedis	Elioraea	Known	AGAGTTTGATCCTGGCTCAGAGCGAACGCTGGCGGCAGGCCTAACACATGCAAGTCGTGCGCCCCGCAAGGGGAGCGGCGGACGGGTGAGTAACGCGTGGGAACGTGCCTTCGGGTGGGGGATAACCCTGGGAAACTAGGGCTAATACCGCATGATGTCTGCGGACCAAAGCCGCAAGGCGCCCGGAGAGCGGCCCGCGTCCGATTAGCTAGTTGGTGGGGTAACGGCCTACCAAGGCGACGATCGGTAGCTGGTCTGAGAGGATGATCAGCCACACTGGGACTGAGACACGGCCCAGACTCCTACGGGAGGCAGCAGTGGGGAATATTGGACAATGGGCGAAAGCCTGATCCAGCCATGCCGCGTGGGTGAAGAAGGCCCTAGGGTTGTAAAGCCCTT…
AYPR01000038.52.1523	0.0359048	Proteobacteria	Alphaproteobacteria	Rhodobacterales	Rhodobacteraceae	NA	MDM	AGAGTTTGATCCTGGCTCAGAACGAACGCTGGCGGCAGGCCTAACACATGCAAGTCGAGCGAGACCTTCGGGTCTAGCGGCGGACGGGTGAGTAACGCGTGGGAACGTGCCCTTTGCTACGGAATAGCCCCGGGAAACTGGGAGTAATACCGTATGTGCCCTTCGGGGGAAAGATTTATCGGCAAAGGATCGGCCCGCGTTGGATTAGGTAGTTGGTGGGGTAATGGCCTACCAAGCCGACGATCCATAGCTGGTTTGAGAGGATGATCAGCCACACTGGGACTGAGACACGGCCCAGACTCCTACGGGAGGCAGCAGTGGGGAATCTTAGACAATGGGGGAAACCCTGATCTAGCCATGCCGCGTGAGCGATGAAGGCCTTAGGGTTGTAAAGCTCTT…
AWNW01000006.38040.39570	0.0358604	Hydrogenedentes	NA	NA	NA	Candidatus Hydrogenedens	Known	AGAGTTTGATCCTGGCTCAGAACGAACGCTGGCGGCAGGCTTCATACATGCAAGTCGAGCGGTAAGGTCCCTTCGGGGACCCTAGAGCGGCGAACGGGTGAGTAACAGGTGGATAACCTACCTTTGGGTGGAGGATAACACTGCGAAAGCGGTGCTAATACTGCATGTGGTTGCCTTTTCCTATGATTAGGCAAAGAAAGATGCTCAAAAGGCATCGCCCGAAGATGGGTCCGCCCCCCATTAGCTAGTTGGTAGGGTAATGGCCTACCAAGGCGACGATGGGTAGCCGAGCTGAGAGGTTGGTCGGCCACACTGGAACTGAGACACGGTCCAGACACCTACGGGTGGCAGCAGTAGGGAATATTGGACAATGGGCGAAAGCCTGATCCAGCCATGCCG…
FJ950542.1.1459	0.0353283	Proteobacteria	Gammaproteobacteria	Pseudomonadales	Pseudomonadaceae	Pseudomonas	Known	GCGTTGGTTTCATGCATTCTAGTATATACATGCTCACATTCATAACATCACGATTGCATCTCTTGAGAGCGGCGGACGGGTGAGTAATGCCTAGGAATCTGCCTGGTAGTGGGGGATAACGCTCGGAAACGGACGCTAATACCGCATACGTCCTACGGGAGAAAGCAGGGGACCTTCGGGCCTTGCGCTATCAGATGAGCCTAGGTCGGATTAGCTAGTTGGTGAGGTAATGGCTCACCAAGGCGACGATCCGTAACTGGTCTGAGAGGATGATCAGTCACACTGGAACTGAGACACGGTCCAGACTCATACGGGAGGCAGCAGTGGGGAATATTGGACAATGGGCGAAAGCCTGATCCAGCCATGCCGCGTGTGTGAAGAAGGTCTTCGGATTGTAAA…
HM056226.1.1459	0.0351893	Proteobacteria	Deltaproteobacteria	Syntrophobacterales	Syntrophobacteraceae	Desulfosoma	Known	TCATGGCTCAGAATGAACGCTGGCGGCGTGCCTAACACATGCAAGTCGCACGAGAAAGGCTGGGGCAACTTGGCCGAGTAAAGTGGCGCACGGGTGAGTAACGCGTGGGTGACCTACCCCTGAATCTGGGATAACTTCGCGAAAGCGGGGCTAATACCGGATACGTTCCTTTCGGGGAAGAAAGCCGGCCTCTCGAAGAAGCTGGTGTTCGGGGATGGGCCCGCGTCCTATCAGCTAGTTGGTAGGGTAATGGCCTACCAAGGCGACGACGGGTAGCTGGTCTGAGAGGATGGCCAGCCACACTGGCACTGGAACACGGGCCAGACTCCTACGGGAGGCAGCAGTGAGGAATTTTGCGCAATGGGAGCAATCCTGACGCAGCAACGCCGCGTGGGTGAT…
FR675947.1.1459	0.0349055	Proteobacteria	Betaproteobacteria	Burkholderiales	Comamonadaceae	NA	MDM	CTCAGATTGAACGCTGGCGGAATGCTTTACACATGCAAGTCGAACGGCAGCACGGGGGCAACCCTGGTGGCGAGTGGCGAACGGGTGAGTAATACATCGGAACGTGCCCAGTCGTGGGGGATAACGTAGCGAAAGCTACGCTAATACCGCATACGATCTATGGATGAAAGCGGGGGACCGTAAGGCCTCGCGCGATTGGAGCGGCCGATGGCAGATTAGGTAGTTGGTGGGGTAAAGGCTCACCAAGCCTGCGATCTGTAGCTGGTCTGAGAGGACGACCAGCCACACTGGGACTGAGACACGGCCCAGACTCCTACGGGAGGCAGCAGTGGGGAATTTTGGACAATGGGCGCAAGCCTGATCCAGCCATTCCGCGTGCAGGATGAAGGCCTTCGGGTT…
FQ659911.1.1356	0.0347323	Proteobacteria	Betaproteobacteria	Burkholderiales	Comamonadaceae	NA	MDM	GATTGAACGCTGGCGGCATGCTTTACACATGCAAGTCGAACGGCAGCATGGGTGCTTGCACCTGATGGCGAGTGGCGAACGGGTGAGTAATATATCGGAACATATCCGGAAGTGGGGGATAACGTAGCGAAAGTTACGCTAATACCGCATATGCCCCAAGGGGGAAAGGAGGGGATCCGCAAGGACCTTTCGCTTTCGGAGTGGCCGATATCAGATTAGCTAGTTGGTGAGGTAAAGGCTCACCAAGGCGACGATCTGTAGCGGGTCCGAGAGGATGATCCGCCACACTGGGACTGAGACACGGCCCAGACTCCTACGGGAGGCAGCAGTGGGGAATTTTGGACAATGGGGGCAACCCTGATCCAGCCATGCCGCGTGCGGGAAGAAGGCCTTCGGGTT…
New Reference OTU16320	0.0343687	Thermodesulfobacteria	Thermodesulfobacteria	Thermodesulfobacteriales	Thermodesulfobacteriaceae	NA	MDM	GTGCCAGCAGCCGCGGTAAGACGTAGGTCCCGAGCGTTGCCCGGATTTACTGGGCGTAAAGGGTGCGTAGGCGGCGGGGTAAGTTGTCGGTTAAAGGTTGGGCTCAACCCCAGTAGGGCCGGCAATACTGCTCTGCTTGAGGGCCGGAGAGGCTGGCGGAATTCCCGGTGTAGGGGTGAAATCCGTAGATATCGGGAGGAACACCGGTGGGGAAGTCGGCCAGCTGGACGGCACCTGACGCTGAGGCACGAAAGCGTGGGGAGCAAACCGGATTAGAAACCCTAGTAGTCC
KM221404.1.1542	0.0342967	Atribacteria	Atribacteria Incertae Sedis	NA	NA	Candidatus Caldatribacterium	Known	AGAGTTTGATCCTGGCTCAGGACGAACGCTGGCGGCGTGCCTAACACATGCAAGTCGTACGCAGCTTCCCCGACTCTCTGAGGAGGGGAAGGCTGAGTGGCGAACGGGTGAGTAACGCGTGAGTAACCTGCCTTGAGGAGGGGGATAACCCCTCGAAAGGGGGGCTAATACCCCATATACTCCAGGGCCGCAGGGCTTCTGGAGGAAAGCTGGCCTCTGCTCTGCATGCTGGCGCCTCAAGAGGGGCTCGCGTCCCATCAGCTCGTTGGTGGGGTAATGGCCTACCAAGGCGATGACGGGTAGCCGGCCTGAGAGGGTGTCCGGCCACACTGGGACTGAGACACGGCCCAGACTCCTACGGGAGGCAGCAGTGAGGGATCTTGGGCAATGGGCGAAAGC…
AY555797.1.1484	0.034255	Verrucomicrobia	OPB35 soil group	NA	NA	NA	MDM	AACGAACGCTGGCGGCGTGGATAAGACATGCAAGTGGAACGCTGGCTGCGGGGTAGCAATATTCCGCAGTTGGAGTCGCGAAAGGGTGAGTAACGCGTGGGTAATTTGCCGCGAAGACTGGAATAATCCCGCGAAAGCGGGACTAATACCGGATGTGACTCCCGGGGGCAGAGCCCGGGATTCAAAGCTGGGGACCGCAAGGCCTGGCGCTTCGCGATAAGCCCGCGTCCTATCAGCTAGTTGGCGGGGTAACGGCCCACCAAGGCGAAGACGGGTAGCTGGTCTCAGAGGACGACCAGCCACACTGGAACTGAGACACGGTCCAGACACCTACGGGTGGCAGCAGTCGAGAATTTTTCACAATGGGCGCAAGCCTGATGGAGCGACGCCGCGTGGGGG…
GQ043390.1.1352	0.0329382	Proteobacteria	Betaproteobacteria	Burkholderiales	Comamonadaceae	Delftia	Known	ATTGAACGCTGGCGGCATGCCTTACACATGCAAGTCGAACGGCAGCACGGGAGCAATCCTGGTGGCGAGTGGCGAACGGGTGAGTAATGTATCGGAACGTGCCCAGTTGTGGGGGATAGCCCGGCGAAAGCCGGATTAATACCGCATACGACCTGAGGGTGAAAGCGGGGGATCGCAAGACCTCGCGCAGTTGGAGCGGCCGATATCAGATTAGCTAGTTGGTGGGGTAAAGGCTCACCAAGGCGACGATCTGTAGCTGGTCTGAGAGGACGACCAGCCACACTGGGACTGAGACACGGCCCAGACTCCTACGGGAGGCAGCAGTGGGGGATTTTGGACAATGGGCGCAAGCCTGATCCAGCCATGCCGCGTGCGGGAAGAAGGCCTTCGGGTTGTAAA…
AF027067.1.1458	0.0320337	Aminicenantes	NA	NA	NA	NA	MDM	AGTGAACGCTGGCGGCGTGCCTAACACATGCAAGTCGTACGGGCTTCGGGTAGCAATACCCGGAGTCAGTGTCGAACGGGTGAGTAACACGTGGGTAACCTCCCCCCGAGTGAGGGATAACCTCGCGAAAGCGGGGCTAATACCGCATAATACCCCGGCGCATAAGCGTTCGGGGTCAAAGCCGCAAGGCGCTTGGGGATGGGCCCGCGTCCTATCAGCTAGTTGGTAGGGTAATGGCCTACCAAGGCGATGACGGGTAGCCGGCCTGAGAGGGTGTCCGGCCACACTGGGACTGAGACACGGCCCAGACTCCTACGGGAGGCAGCAGTGAGGAATATTGCGCAATGGGCGAAAGCCTGACGCAGCGACGCCGCGTGGGGGATGAAGGCCTTCGGGTTG…
FJ638575.1.1384	0.0318188	Bacteroidetes	Bacteroidetes vadinHA17	NA	NA	NA	MDM	ATGCAAGTCGAGGGGCATCTCTGGTAGCAATACTGGAGGCGACCGGCGTACGGGTGAGTAACGCGTATGTAACCTACCCTTTACCGGGGGATAGCTCCCGGAAACGGGAATTAATACCCCATGAGGTTTCGGAGGCGCATGCTTTCGGGATCAAAGCTGCGGCGGTAAAGGATGGGCATGCGTAGCATTAGCTAGTTGGTAGGGTAACGGCCTACCAAGGCTACGATGCTTAGGGGACCTGAGAGGGTGTACCCCCACACTGGTACTGAGACACGGACCAGACTCCTACGGGAGGCAGCAGTGAGGAATATTGGTCAATGGGCGGAAGCCTGAACCAGCCATCCCGCGTGCAGGAAGAAGGCGCTAAGCGTTGTAAACTGCTTTTGCAGGGGAAGAAAC…
New Reference OTU20681	0.030493	Acidobacteria	Solibacteres	Solibacterales	Solibacteraceae (Subgroup 3)	Paludibaculum	Known	GTGCCAGCAGCCGCGGTAATACGTAGGCAGCAAGCGTTGTTCGGAATTACTGGGCGTAAAGCGTGCGTAGGCGGTTGGCTAAGTTTGGTGTGAAATCTCCCGGCTCAACTGGGAGGGTGCGCCGAAAACTGGCCGGCTAGAGTGCGGGAGAGGGAAGCGGAATTCCTGGTGTAGCGGTGAAATGCGTAGATATCAGGAGGAACACCGGTGGTGTAGACGGCTTCCTGGACCGTGACTGACGCTGAGGCACGAAAGCGTGGGAGCAAACAGGATTAGAAACCCTAGTAGTCC
HM248444.1.1359	0.0300234	Proteobacteria	Gammaproteobacteria	Pseudomonadales	Moraxellaceae	Acinetobacter	Known	ATTGAACGCTGGCGGCAGGCTTAACACATGCAAGTCGAGCGGGCGAGGTTGCTTCGGTAACTGAGCTAGCGGCGGACGGGTGAGTAATGCTTAGGAATCTGCCTATTAGTGGGGGACAACATTCCGAAAGGAATGCTAATACCGCATACGCCCTACGGGGGAAAGCAGGGGATCTTCGGACCTTGCGCTAATAGATGAGCCTAAGTCAGATTAGCTAGTTGGTGGGGTAAAGGCCTACCAAGGCGACGATCTGTAGCGGGTCTGAGAGGATGATCCGCCACACTGGGACTGAGACACGGCCCAGACTCCTACGGGAGGCAGCAGTGGGGAATATTGGACAATGGGCGGAAGCCTGATCCAGCCATGCCGCGTGTGTGAAGAAGGCCTTTTGGTTGTAAA…
FM209307.1.1493	0.0299386	Proteobacteria	Betaproteobacteria	Burkholderiales	Burkholderiaceae	Limnobacter	Known	ATAGTTTGATCCTGGCTCAGATTGAACGCTGGCGGCATGCCTTACACATGCAAGTCGAACGGCGGCACGGGGGCAACCCTGGTGGCGAGTGGCGAACGGGTGAGTAATATATCGGAACGTGCCAAGTAGTGGGGGATAACTAGTCGAAAGATTAGCTAATACCGCATACGCTCTACGGAGGAAAGTGGGGGATCGCAAGACCTCATGCTATTTGAGCGGCCGATATCTGATTAGCTAGTTGGTGGGGTAAAAGCCTACCAAGGCGACGATCAGTAGCTGGTCTGAGAGGACGACCAGCCACACTGGGACTGAGACACGGCCCAGACTCCTACGGGAGGCAGCAGTGGGGAATTTTGGACAATGGGGGCAACCCTGATCCAGCAATGCCGCGTGAGTGAA…
New Reference OTU26343	0.029672	Thermotogae	Thermotogae	Thermotogales	Thermotogaceae	Pseudothermotoga	Known	GTGCCAGCCGCCGCGGTAATACGTAGGGGGCGAGCGTTACCCGGATTCACTGGGCGTAAAGGGGGTGTAGGCGGCTCGGTAAGTCGGGTGTGAAATCCCACGGCTCAACCGTGGAATGGCGCCCGAAACTGCCGAGCTTGGGGCCGGTAGAGGGGGACGGAACTGCCGGTGTAGGGGTGAAATCCGTAGATATCGGCAGGAACGCCGGTGGGGAAGCCGGTCTCCTGGGCCGCGCCCGACGCTGAGGCCCGAAAGCTAGGGGAGCAAACCGGATTAGAAACCCTAGTAGTCC
EF444773.1.1202	0.0293697	Chloroflexi	Anaerolineae	Anaerolineales	Anaerolineaceae	NA	MDM	CAGCTAGTTGTTAGAGTAATAGCTTACCCAGGCCACGACGGTTAGGAAACTTGAGAGGGTGGTCCCCCACATTGGCACTGATACACGGGCCAGACACCTACGGGTGGCAGCAGTAGGGAATATTGCACAATGGGCGTAAGCTTGATGCAGCAACGCCGCGTGCACGTATGAAGGCCTTCGGGTCGTAAAGTGCTTTTCGGGGAGATGAGGAAGGACAGTATCCCCGGAATAAGGATCGGCTAACTACGTGCCAGCAGCCGCGGTAAAACGTAGGATCCGAGCGTTATCCGAATTTACTGGGCGTAAAGCGCGTGCAGGCTGGTTCGGTAAGTTGGATGTGAAATCTCCCGGCTCAACTGGGAGAGGTCGTTCAATACTGTCGGACTAGAGGATGGTAGA…
New Reference OTU10622	0.0283153	Chloroflexi	SJA-15	NA	NA	NA	MDM	GTGCCAGCCGCCGCGGTAAAACGTAGGAGGCGAACGTTATCCGGAATTACTGGGCGTAAAGCGCACGCAGGCGGCTTCGTAAGTCCAACGTGAAAGCTTCTGGCTTAACCGGGAGAGGTCGTTGGATACTGCGAGGCTCGAGGTTAGGAGAGGGAAGTGGAATTCCCGGTGTAGTGGTGGAATACGTAGATATCGGGAGGAACTCCAGTGGCGAAGGCGACTTCCTGGCCTACACCTGACGCTGAGGTGCGAAAGCGTGGGGAGCAAACAGGATTAGAAACCCTAGTAGTCC
AY753393.1.1456	0.0278734	Chloroflexi	TK10	NA	NA	NA	MDM	AGAGTTAGATCTTGGCTCAGGACAAACGCTGGCGGAATGTATTAGGCATGCAAGTCGTACGAGCCTTCGGGCTAGTGGCGAACGGGTGAGTAACACGTGGGTAACCTGCCTCGTAGTGGGGAATAACTCCTCGAAAGGGGAGCTAATACCGCATACGACCCCCGGTGAGAGTCCGGGTGGTGAAAGCTCCGGCGCTACGGGAGGGGCCCGCGGCCGATTAGCTAGTTGGTGGGGTAATGGCCTACCAAGGCGACGATCGGTAGCTGGTCTGAGAGGATGGTCAGCCACACGGGGACTGAGATACGGCCCCGACTCCTACGGGAGGCAGCAGCTAAGAATCTTGCGCAATGGGCGAAAGCCTGACGCAGCAATTCCGCGTGGAGGACGAAGGCCTTCGGG…
AB071811.1.1470	0.0277583	Deinococcus-Thermus	Deinococci	Thermales	Thermaceae	Thermus	Known	AGTTTGATCCTGGCTCAGGGTGAACGCTGGCGGCGTGCCTAAGACATGCAAGTCGTGCGGGCCGTGGGGTTTTCCCATGGTCAGCGGCGGACGGGTGAGTAACGCGTGGGTGACCTACCTGGAAGAGGGGGACAACCCGGGGAAACCCGGCTAATCCCCCATGTGGACGCGCCCTTTGGGGTGTGTTTAAAGGGTTTTTACCCGCTTCCGGATGGGCCCGCGTCCCATCAGCTGGTTGGTGGGGTAAAGGCCCACCAAGGCGACGACGGGTAGCCGGTCTGAGAGGATGGCCGGCCACAGGGGCACTGAGACACGGGCCCCACTCCTACGGGAGGCAGCAGTTAGGAATCTTCCGCAATGGGCGCAAGCTGACGGAGCGACGCCGCTTGGAGGAGGAAG…
FQ659114.1.1354	0.0272292	Proteobacteria	Betaproteobacteria	Burkholderiales	Comamonadaceae	NA	MDM	GATTGAACGCTGGCGGAATGCTTTACACATGCAAGTCGAACGGCAGCACGGGGGCAACCCTGGTGGCGAGTGGCGAACGGGTGAGTAATGTATCGGAACGTACCCCGTCGTGGGGGATAACTCTCCGAAAGGAGAGCTAATACCGCATACGACCTGAGGGTGAAAGCGGGGGACCTGCAAGGGCCTCGCGCGATGGGAGCGGCCGATATCGGATTAGCTAGTTGGTGAGGTAAAGGCTCACCAAGGCGACGATCCGTAGCGGGTCTGAGAGGACGACCCGCCACACTGGAACTGAGACACGGTCCAGACTCCTACGGGAGGCAGCAGTGGGGAATTTTGGACAATGGGGGAAACCCTGATCCAGCCATTCCGCGTGAGTGAAGAAGGCCTTCGGGTTGT…
FM955656.1.1467	0.0266322	Chloroflexi	Anaerolineae	Anaerolineales	Anaerolineaceae	NA	MDM	GAGTTTGATCATGGCTCAGGATGAACGCTGGCGGCGTGCTTAATACATGCAAGTCGAACGGAGTATGTAGCAATATATACTTAGTGGCGAACGGGTGAGTAACGCGTTGGTGACCTGCCCCAAAGCGGGGGATAACAGTTCGAAAGGGCTGCTAATACCCCATGAGGTCATAGGAGTTAGAGGGACTATGACGAAAGGAGCGATCCGCTCTGGGAGGGGCCTGCGTCCCATCAGCTAGTTGGTAAGGTAAAAGCTTACCAAGGCGAAGACGGGTAGGGGGCCTGAGAGGGTGACCCCCCACACTGGCACTGAAACACGGGCCAGACACCTACGGGTGGCAGCAGTAGGGAATATTGCACAATGGGCGAAAGCCTGATGCAGCAACGCCGCGTGCGCGAA…
JF449942.1.1447	0.0256233	Bacteroidetes	Cytophagia	Cytophagales	Cytophagaceae	NA	MDM	AGGACGAACGCTAGCGGCAGGCCTAATACATGCAAGCCGAACGGTAATCCTGACGGCAACGTCAGGACTAGAGTGGCGTAAGGGTGCGTAACACGTATGCAATCTGCCCTCAACTGGGGGATAGCTCCCGGAAACGGGAATTAATACCCCATAACATGCCAGCGAGGCATCTTGCTGGCATTAAAGCTACGGCGGTTGAGGATGAGCATGCGTCTGATTAGCTAGTTGGTGAGGTAACGGCTCACCAAGGCGATGATCAGTAGGGGAACTGAGAGGTTGATCCCCCACACTGGCACTGAGACACGGGCCAGACTCCTACGGGAGGCAGCAGTAGGGAATATTGGACAATGGGTGCGAGCCTGATCCAGCCATGCCGCGTGCAGGAAGAAGGCCTTCTGG…
AM229087.1.1441	0.0250541	Deinococcus-Thermus	Deinococci	Thermales	Thermaceae	Meiothermus	Known	GGTGAACGCTGGCGGTATGCCTAAGACATGCAAGTCGCACGGACTGTTTCGGCAGTTAGTGGCGGACGGGTGAGTAACACGTAGGTGACCTACCCCAAAGTCTGGGACAACTAGGAGAAATCTTAGCTAATCCTGGATGTGGACATCTACTTTGGTGGATGTTTAAAGCTTCGGCGCTTTGGGATGGGCCTGCGGCGCATCAGGTAGTTGGTGGGGTAATGGCCTACCAAGCCGACGACGCGTAGCTGGTCTGAGAGGACGATCAGCCACAGGGGTACTGAGACACGGACCCCACTCCTACGGGAGGCAGCAGTTAGGAATCTTCCGCAATGGGCGAAAGCCTGACGGAGCGATACCGCTTGAAGGACGAAGCCCTTCGGGGTGTAAACTTCTGAACTC…
New Reference OTU7073	0.0248889	Chloroflexi	Anaerolineae	Anaerolineales	Anaerolineaceae	NA	MDM	GTGCCAGCAGCCGCGGTAATACGTAGGGGGCGAGCGTTGCCCGAATTTACTGGGCGTAAAGCGCGTGTAGGCGGTCCGGCAAGTTGGATGTGAAATCTCTCGGCTCAACCGGGAGAGGTCGTTCAATACTGCTGGACTCGAGAGCGGTAGAGGGGGGTGGAATTCCGGGTGTAGCGGTGAAATGCGTAGATATCCGGAGGAACACCAGTGGCGAAGGCGGCCCCCTGGACCGTCTCTGACGCTCAGACGCGAAAGCTAGGGGAGCAAACGGGATTAGAAACCCTTGTAGTCC
KT258787.1.1450	0.0246565	Ignavibacteriae	Ignavibacteria	Ignavibacteriales	SM1H02	NA	MDM	GAGTTTGATCATGGCTCAGGACGAACGCTGGCGGCGTGCCTAACACATGCAAGTCAGGGAGAAAGGGGTAGCAATATCCTAAGTAAACCGGCGCACGGGTGAGTAACGCGTAGGTAATTTACCTTAGAGATCGGGATAACCTTGCGAAAGCGAGGCTAATACCGAATAGGCAATGTCGGGGCATCCCGATATTGTTAAAGGGTTGGCAACAACCTGCTCTAAGATAAGCCTGCGTCCGATTAGCTAGTTGGTAGGGTAATGGCCTACCAAGGCGACGATCGGTAGCTGGTCTGAGAGGATGATCAGCCACACTGGGACTGAGACACGGCCCAGACTCCTACGGGAGGCAGCAGTGAGGAATATTGGGCAATGCCCGAAAGGGTGACCCAGCAACGCCGC…
AB355078.1.1461	0.0244344	Chloroflexi	Anaerolineae	Anaerolineales	Anaerolineaceae	Bellilinea	Known	AGAGTTTGATCCTGGCTCAGGATGAACGCTGGCGGCGTGCCTAATACATGCAAGTCGAACGGAGATTGTAGCAATACATTCTTAGTGGCGAACGGGTGAGTAACGCGTTGGTGACCTGCCCCGAAGTGTGGGATAACAGCTCGAAAGGGTTGCTAATACCGCATGTGGTTTTTCGGATTAGATGCCGAATTTCTAAAGGAGAAATTCGCTTCGGGAGGGGCCTGCGTCCCATCAGCTAGTTGGTAGGGTAATGGCCTACCAAGGCGGTGACGGGTAGGGGACCTGAGAGGGTGGCCCCCCACAATGGAACTGAAACACGGTCCATACACCTACGGGTGGCAGCAGTAGGGAATATTGGTTAATGGGCGAAAGCCCGAACCAGCAACGCCGCGTGCACGA…
FJ937929.1.1393	0.02423	Proteobacteria	Gammaproteobacteria	Pseudomonadales	Pseudomonadaceae	Pseudomonas	Known	AGAGTTTGATCCTGGCTCAGATTGAACGCTGGCGGCAGGCCTAACACATGCAAGTCGAGCGGTAGAGAGAAGCTTGCTTCTCTTGAGAGCGGCGGACGGGTGAGTAATGCCTAGGAATCTGCCTGGTAGTGGGGGATAACGTTCGGAAACGGACGCTAATACCGCATACGTCCTACGGGAGAAAGCAGGGGACCTTCGGGCCTTGCGCTATCAGATGAGCCTAGGTCGGATTAGCTAGTTGGTGGGGTAATGGCTCACCAAGGCGACGATCCGTAACTGGTCTGAGAGGATGATCAGTCACACTGGAACTGAGACACGGTCCAGACTCCTACGGGAGGCAGCAGTGGGGAATATTGGACAATGGGCGAAAGCCTGATCCAGCCATGCCGCGTGTGTGAA…
EF429489.1.1448	0.0237094	Chloroflexi	Chloroflexia	Chloroflexales	NA	NA	MDM	AGAGTTTGATCATGGCTCAGGACGAACGCTGGCGGCGTGCCTAATGCATGCAAGTCGAACGCAGGGCGCTTGCGCCGCTGCGTGGCGCACGGCTGAGGAACACGTGGGTATCTGCCCCGGAGTGGGGGATATCGCCGCGAAAGCGGTGGCAATCCCGCATACGCTCGGCGACGAGGAAAGGCGCAAGCCGCTCCGGGATGAGCCTGCGGCCCATCAGGTAGTTGGGGGGGTAATGGCCTCCCAAGCCAATGACGGGTCCCTGGTCTGAGAGGACGACCAGGCAGACTGGGACTGAGACACGGCCCAGACTCCTACGGGAGGCAGCAGCAAGGAATTTTCCCCAATGGGCGCACGCCTGAGGGGGCAACGCCGCGTGGAGGACGACGGCCTTCGGGTTGT…
FJ462063.1.1481	0.0234639	Bacteroidetes	SB-5	NA	NA	NA	MDM	AGAGTTTGATCCTGGCTCAGGATGAACGCTAGCGGCAGGCCTAACACATGCAAGTCGAGGGGTAGCGGGTGTAGCAATACATGCCGGCGACCGGCGCACGGGTGAGTAACGCGTATGTAACCTACCTTTTACTGGGGGATAGCCCCGAGAAATCGGGATTAATACCCCATATTATTATGAACGGGCATCCGTTTATAATGAAAGCTCCGGCGGTAAAAGATGGGCATGCGTGCCATTAGCTAGTTGGTGAGGTAACGGCTCACCAAGGCTACGATGGCTAGGGGGTCTGAGAGGATGGTCCCCCACACTGGTACTGAGACACGGACCAGACTCCTACGGGAGGCAGCAGTGAGGAATATTGGGCAATAGGCGCAAGCCTGACCCAGCCATGCCGCGTGC…
New Reference OTU18512	0.0228144	Chloroflexi	Anaerolineae	Anaerolineales	Anaerolineaceae	NA	MDM	GTGCCAGCAGCCGCGGTAAAACGTAGGAGGCGAGCATTATCCGGAGTTACTGGGTGTAAAGGGCGTGTAGGCGGCTGAGCAAGTCGTATGTGAAAGCGCTCAGGCTCAACCGGGCGAGGACATGCGAGACTGCTTAGCTAGAGGCAGGTAGAGGCACGTGGAATTCCGGGTGTAGTGGTGAAATGCGTAGAGATCCGGAGGAACACCAGTGGCGAAGGCGGCGCGCTGGGCCTGACCTGACGCTGAGGCGCGAAAGCATGGGGAGCGAACGGGATTAGATACCCGAGTAGTCC
New Reference OTU14439	0.0220073	Aquificae	Aquificae	Aquificales	Aquificaceae	Hydrogenobacter	Known	GTGCCAGCCGCCGCGGTAATACGTAGGTCCCGAGCGTTGCGCGAATTCACTGGGCGTAAAGCGTCCGCAGCCGGATGGGTAAGCGGTTCGTCAAAGCCCACCGCTCAACGGTGGAAGGGCGTACCGAACTGCCCATCTTGAGGCACGCTCAGGCAGGCGGAATTCCCGGTGTAGCGGTGAAATGCGTAGATATCGGGAGGAACACCGATGGCGAAGGCAGCCACCTGGCCCACTTCTGACGCTGAGGCGCGAAAGCGTGGGGAGCAAACCGGATTAGAAACCCCAGTAGTCC
FM212990.1.1502	0.0217589	Proteobacteria	Betaproteobacteria	Hydrogenophilales	Hydrogenophilaceae	Thiobacillus	Known	TGAGTTTGATCCTGGCTCAGATTGAACGCTGGCGGAATGCTTTACACATGCAAGTCGAACGGCAGCACGGGAGCTTGCTCCTGGTGGCGAGTGGCGAACGGGTGAGTAATGCGTCGGAACGTGCCGAGTAATGGGGGATAACGCAGCGAAAGTTGTGCTAATACCGCATACGCCCTGAGGGGGAAAGCGGGGGATCGCAAGACCTCGCGTTATTCGAGCGGCCGACGTCTGATTAGCTAGTTGGTGGGGTAAAGGCCTACCAAGGCGACGATCAGTAGCGGGTCTGAGAGGATGATCCGCCACACTGGGACTGAGACACGGCCCAGACTCCTACGGGAGGCAGCAGTGGGGAATTTTGGACAATGGGGGCAACCCTGATCCAGCCATTCCGCGTGAGTG…
New Reference OTU17473	0.0215846	Fervidibacteria	NA	NA	NA	NA	MDM	GTGCCAGCCGCCGCGGTAAGACGTAGGGGGCGAGCGTTGTCCGGATTTACTGGGCTTAAAGGGTCCGTAGGCGGTTACCTAAGTCCTCCGTGAAAGCTGCTCGCTCAACGGGCAGAGGTCGGAGGATACTGGGTAACTTGAGGGCAGAAGAGGCCGGTGGAACGACGGGTGTAGCGGTGAAATGCGTCGATATCCGTCGGAACACCAGTGGCGAAGGCGACCGGCTGGGATGCCCCTGACGCTGAGGGACGAAGGCCGGGGGAGCGAACCGGATTAGAAACCCTAGTAGTCC
New Reference OTU2001	0.0215818	Latescibacteria	NA	NA	NA	NA	MDM	GTGCCAGCCGCCGCGGTAATACGGAGGGAGGAAGCGTTGTTCGGAATTACTGGGCGTAAAGGGCGTGTAGGCGGTCTTGTAAGTCGGGCGTTAAATCCTTCGGCTCAACCGAAGATCTGCACCCGATACTGCAAGGCTTGAGTGCAGGAGGGGAGAGTGGAATTCCTGGTGTAGCGGTGAAATGCGTAGATATCAGGAAGAACACCAGTGGCGAAGGCGGCTCTCTGGCCTGTCACTGACGCTGAGGCGCGAAAGCTAGGGGAGCAAACAGGATTAGAAACCCGTGTAGTCC
New Reference OTU30683	0.0208026	Dictyoglomi	Dictyoglomia	Dictyoglomales	Dictyoglomaceae	Dictyoglomus	Known	GTGCCAGCCGCCGCGGTAAGACGTAGGGGGCGAGCGTTGTCCGGATTTACTGGGCGTAAAGGGCGTGTAGGCGGCTTAGCAAGTCAGATGTGGAAGCCCTGAGCTCAACTCAGGGAGGTCATCTGATACTGCTAAGCTAGAGGGCAGGAGAGGAGAGCGGAACTTCCGGTGTAGCGGTGAAATGCGTAGATATCGGAAGGAACGCCGGTGGCGAAGGCGGCTCTCTGGACTGACCCTGACGCTGAGGCGCGAAAGCTAGGGGAGCGAACGGGATTAGAAACCCTAGTAGTCC
JX521544.1.1533	0.0204233	Proteobacteria	Deltaproteobacteria	Desulfobacterales	Desulfobacteraceae	Sva0081 sediment group	Known	AGAGTTTGATCCTGGCTCAGAATGAACGCTGGCGGCGTGCCTAACACATGCAAGTCGCACGAGAACGTCTCAGCTTGCTGGGACTAGTACAGTGGCGCACGGGTGAGTAACGCGTGGGTAATCTACCTCCGAATTGGGGATAACACTGCGAAAGCGGTGCTAATACCGAATAACATCCGGAGGACCTCGGTCTTCCGGATCAAAGGTGGCCTCTACATGTAAGCTACCGTTTGGAGATGAGCCCGCGTACCATTAGCTTGTTGGTAGGGTAACGGCCTACCAAGGCGACGATGGTTAGCTGGTCTGAGAGGATGATCAGCCACACTGGAACTGACACACGGTCCAGACTCCTACGGGAGGCAGCAGTGAGGAATTTTGCGCAATGGGGGCAACCCTGAC…
KJ465946.1.1464	0.0203205	Deinococcus-Thermus	Deinococci	Thermales	Thermaceae	Meiothermus	Known	AGAGTTTGATCATGGCTCAGGGTGAACGCTGGCGGTATGCCTAAGACATGCAAGTCGCACGGACTGTTTTTGCAGTTAGTGGCGGACGGGTGAGTAACACGTAGGTGACCTACCCCAAAGTCTGGGACAACTAGGAGAAATCTTAGCTAATCCCGGATGTGAACCTCGGTTTTGACCGATGTTTAAAGCTTCGGCGCTTTGGGATGGGCCTGCGGCGCATCAGGTAGTTGGTGGGGTAATGGCCTACCAAGCCGACGACGCGTAGCTGGTCTGAGAGGACGATCAGCCACAGGGGTACTGAGACACGGACCCCACTCCTACGGGAGGCAGCAGTTAGGAATCTTCCGCAATGGGCGAAAGCCTGACGGAGCGATACCGCTTGAAGGACGAAGCCCTTCG…
AF255597.1.1490	0.0202677	Aquificae	Aquificae	Aquificales	Hydrogenothermaceae	Sulfurihydrogenibium	Known	GATCCTGGCTCAGCGCGAACGTTGGCGGCGTGCCTAACACATGCAAGTCGTGGGGCAGCAGACTGCTATCTTCGGGTAGCAGTGCTGGCGACCGGCAAACGGGTGAGTAACACGTAGCTAACCTACCCCAAGATTGGGGATAACCATCCGAAAGGGTGGCTAATACCCAATAAAGAGGAGACTCCAAAGCCCAAAAGGCGTCTTGGGATGGGGCTGCGTCCCATCAGCTAGTTGGTGAGGTAATGGCTCACCAAGGCTACGACAGGTAACCGGTCTGAGAGGATGATCGGTCACAGTGGGACTGAGACACGGCCCGCACCCCCACGGGGGGCAGCAGTGGGGAATATTGGGCAATGGCCGAAAGGCTGACCCAGCAACGCCGCGTGGTGGAAGAAGCCC…
FM994915.1.1457	0.0201288	Spirochaetae	Spirochaetes	Spirochaetales	Brevinemataceae	Brevinema	Known	AGCGAACGCTGGCGGCGTGTTTTAGGCATGCAAGTCGATCGGCAGCGCAGCCGTAGCAATACGGTGGGCGGCGAGAGGCGGACGGGTGAGTAACATACAGGAATCTACCCTAAGGACGGGGATAGCCATGGGAAACTGTGGGTAATACCCGATGATATTGGAAGATCAAAGGGAGCTGAGAGGCTCTGCCTTAGGATGAGCCTGTATCCCATCAGGTAGTTGGTAGGGTAAAGGCCTACCAAGCCGAAGACGGGTAGCTGGTCTGAGAGGATGGTCAGCCACAAGGGGACTGTGACACGGCCCCTACTCCTACGGGAGGCAGCAGCCAAGAATTTTCCGCAATGGGCGAAAGCCTGACGGAGCGACGCCGCGTGAGAGAAGAAGGTCTTCGGATTGTAA…
JX222151.1.1488	0.0193141	Ignavibacteriae	Ignavibacteria	Ignavibacteriales	LD-RB-34	NA	MDM	AGAGTTTGATCCTGGCTCAGGACGAACGCTGGCGGCGTGCTTAACACATGCAAGTCGTACGAGAAAGAGGTAGCAATACTTCAAGTAAAGTGGCGCACGGGTGAGTAACACGTAAGTAACCTGCCTTTAGGTCTGGGATAACTCCGAGAAATCGAAGCTAATACCGGATGATGCAGCGGATCCACATGGATATGTTGTTAAAATCTATATGGTGCCTAAAGATGGGCTTGCGTCCGATTAGCTAGTTGGTAGGGTAACGGCCTACCAAGGCTGCGATCGGTAGCTGGTCTGAGAGGATGATCAGCCACACTGGAACTGAGACACGGTCCAGACTCCTACGGGAGGCAGCAGTGAGGAATATTGGGCAATGCCCGCAAGGGTGACCCAGCAACGCCGCGT…
New Reference OTU10737	0.0192977	Proteobacteria	Gammaproteobacteria	Pseudomonadales	Pseudomonadaceae	Pseudomonas	Known	GGTGGCCGAGGCGGTCGACTACTCGGGTATCTAATCCTGTTTGCTCCCCACGCTTTCGCACCTCAGTGTCAGTATCAGTCCAGGTGGTCGCCTTCGCCACTGGTGTTCCTTCCTATATCTACGCATTTCACCGCTACACAGGAAATTCCACCACCCTCTACCGTACTCTAGCTCGCCAGTTTTGGATGCAGTTCCCAGGTTGAGCCCGGGGCTTTCACATCCAACTTAACGAACCACCTACGCGCGCTTTACGCCCAGTAATTCCGATTAACGCTTGCACCCTTCGTATTACCGCGGCTGCTGGCACGAAGTTAGCCGGTGCTTATTCTGTCGGTAACGTCAAAACACTAACGTATTAGGTTAATGCCCTTCCTCCCAACTTAAAGTGCTTTACAATCC…
GU940716.1.1366	0.019283	Deinococcus-Thermus	Deinococci	Thermales	Thermaceae	Thermus	Known	AGAGTTTGATCATGGCTCAGGGTGAACGCTGGCGGTGTGCCTAAGACATGCAAGTCGAGCGGGGCAGGTTTATACCTGTTCAGCGGCGGACGGGTGAGTAACGCGTGGGTGACCTACCCGGAAGAGGCGGACAACCTGGGGAAACCCAGGCTAATCCGCCATGTGGTCCTGTCCTGTGGGGCAGGACTAAAGGGGCGACCCGCTTCCGGATGGGCCCGCGTCCCATCAGCTAGTTGGTGGGGTAAAGGCCCACCAAGGCGACGACGGGTAGCCGGTCTGAGAGGATGGCCGGCCACAGGGGCACTGAGACACGGGCCCCACTCCTACGGGAGGCAGCAGTTAGGAATCTTCCGCAATGGACGGAAGTCTGACGGAGCGACGCCGCTTGGAGGAGGAAGC…
DQ490002.1.1330	0.0187007	Acidobacteria	GBS-L1-B05	NA	NA	NA	MDM	TATGGCATGCAGTCGTACGCGAAAGGTCCTTCGGGGCCGAGTAGCGTGGCGAACGGGTGAGTAACACGTGCGTAACCTACCCGCCGGAGGGGGATAACCCCCCGAAAGGGGGGCTAATACCCCGTACGCTCCCGGGGCCGCATGGCGCTGGGAGGAAAGGTGGCCTCTGGTTTCGGCCATGCTACCGCCGGCGGAGGGGCGCGCGGCCCATCAGCTAGTTGGTGGGGTAACGGCCTACCAAGGCGACGACGGGTAGCCGGCCTGAGAGGGTGGTCGGCCACACTGGGACTGAGACACGGCCCAGACTCCTACGGGAGGCAGCAGCAGGGTATCTTTGGCAATGGGCGCAAGCCTGACCGAGCGACGCCGCGTGGGGGACGAAGGCCCGAAAGGGTCGTA…
New Reference OTU24969	0.0180531	Chloroflexi	Anaerolineae	Anaerolineales	Anaerolineaceae	NA	MDM	GTGCCAGCAGCCGCGGTAAAACGTAGGAGACAAGCGTTATCCGGAGTTACTGGGCGTAAAGGGCGTGCAGGCGGCCTGTTAAGTCTGTTGTGAAAGCACCTGGCTAAACTGGGTGAAGTCAATGGATACTGGCGGGCTAGAGGGCGGTAGAGGCGTGTGGAATTCCGGGTGTAGTGGTGAAATGCGTAGATATCCGGAGGAACACCAGTGGCGAAGGCGACACGCTGGGCCGCACCTGACGCTGAAGGCGAAAGCCAGGGGAGCGAACGGGATTAGAAACCCTAGTAGTCC
JF218307.1.1354	0.0175293	Proteobacteria	Betaproteobacteria	Burkholderiales	Comamonadaceae	NA	MDM	ATTGAACGCTGGCGGAATGCCTTACACATGCAAGTCGAACGGCAGCACGGGGGCAACCCTGGTGGCGAGTGGCGAACGGGTGAGTAATACATCGGAACGTGCCCAGTCGTGGGGGATAACTACGCGAAAGCGTAGCTAATACCGCATACGAACTGAGGTTGAAAGCGGGGGACTCGCAAGGGCCTCGCGCGATTGGAGCGGCCGATGGCAGATTAGGTAGTTGGTGGGGTAAAGGCCTACCAAGCCTGCGATCTGTAGCTGGTCTGAGAGGACGACCAGCCACACTGGGACTGAGACACGGCCCAGACTCCTACGGGAGGCAGCAGTGGGGAATTTTGGACAATGGGCGCAAGCCTGATCCAGCCATTCCGCGTGCAGGATGAAGGCCTTCGGGTTGTA…
FQ659064.1.1362	0.0167211	Proteobacteria	Betaproteobacteria	Burkholderiales	Comamonadaceae	NA	MDM	GATTGAACGCTGGCGGCATGCCTTACACATGCAAGTCGAACGGCAGCACGGGAGCAATCCTGGTGGCGAGTGGCGAACGGGTGAGTAATATATCGGAACGTGCCCAGTCGTGGGGGATAACGCAGCGAAAGCTGTGCTAATACCGCATACGATCTCTGGATGAAAGCGGGGGACTCGCAAGAGCCTCGCGCGATTGGAGCGGCCGATATCAGATTAGCTAGTTGGTGGGGTAAAAGCCCACCAAGGCGACGATCTGTAGCTGGTCTGAGAGGACGACCAGCCACACTGGAACTGAGACACGGTCCAGACTCCTACGGGAGGCAGCAGTGGGGAATTTTGGACAATGGGCGCAAGCCTGATCCAGCAATGCCGCGTGCAGGATGAAGGCCTTCGGGTTGT…
AF407739.1.1504	0.0167157	Deinococcus-Thermus	Deinococci	Thermales	Thermaceae	Thermus	Known	TGATCCTGGCTCAGGGTGAACGCTGGCGGCGTGCCTAAGACATGCAAGTCGAGCGGGCCGTGGGGTTTCTCACGGTCAGCGGCGGACGGGTGAGTAACGCGTGGGTGACCTACCCGGAAGAGGGGGACAACCTGGGGAAACCTAGGCTAATCCCCCATGTGGACACGTCCTGTGGGGCGTGTTTAAAGGGTGACGAGCCCGCTTCCGGATGGGCCCGCGTCCCATCAGCTAGTTGGTGGGGTAAGAGCCCACCAAGGCGACGACGGGTAGCCGGTCTGAGAGGACGGCCGGCCACAGGGGCACTGAGACACGGGCCCCACTCCTACGGGAGGCAGCAGTTAGGAATCTTCCGCAATGGACGGAAGTCTGACGGAGCGACGCCGCTTGGAGGAGGAAGCC…
New Reference OTU14143	0.0164521	Proteobacteria	Betaproteobacteria	Burkholderiales	Alcaligenaceae	NA	MDM	GTGCCAGCAGCCGCGGTAATACGTAGGGTGCGAGCGTTAATCGGAATTACTGGGCGTAAAGCGTACGCAGGCGGCTGCGCAAGACAGGTGTGAAATCCCCGGGCCTAACCTGGGAACTGCATTTGTGACTGCGCAGCTAGAGTCCGTAAGAGGGGGGTGGAATTCCACGTGTAGCAGTGAAATGCGTAGAAATGTGGAGGAACACCGATGGCGAAGGCAGCCCCCTGGGATGAGACTGACGCTCATGTACGAAAGCGTGGGGAGCAAACAGGATTAGAAACCCTTGTAGTCC
New Reference OTU25972	0.0160902	Aquificae	Aquificae	Aquificales	Aquificaceae	Hydrogenobacter	Known	GTGCCAGCAGCCGCGGTAATACGTAGGGGGCGAGCGTTGCCCGAATTTACTGGGCGTAAAGCGTCCGCAGCCGGATGGGTAAGCGGTTCGTCAAAGCCCACCGCTCAACGGTGGAAGGGCGTACCGAACTGCCCATCTTGAGGCACGCTCAGGCAGGCGGAATTCCCGGTGTAGCGGTGAAATGCGTAGATATCGGGAGGAACACCGAAGGCGAAGGCAGCCTGCTGGGGCTGTCCTGACGGTCAGGGACGAAAGCTGGGGGAGCAAACCGGATTAGAAACCCTAGTAGTCC
New Reference OTU30601	0.0155962	Acidobacteria	Solibacteres	Solibacterales	Solibacteraceae (Subgroup 3)	Paludibaculum	Known	GTGCCAGCCGCCGCGGTAATACGTAGGCAGCGAGCGTTGTTCGGAATTACTGGGCGTAAAGCGTGCGTAGGCGGTTGGCTAAGTTCGGTGTGAAATCTCCCGGCTCAACTGGGAGGGTGCGCCGAAAACTGGCCGGCTAGAGTGCGGGAGAGGGAAGTGGAATTCCTGATGTAGCGGTGAAATGCGTAGATATCAGGAGGAACACCGGTGGTGAAGACGGCTTCCTGGACCGTGACTGACGCTGAGGCACGAAAGCGTGGGGAGCAAACAGGATTAGAAACCCCAGTAGTCC
ARDI01000014.22.1508	0.015494	Deinococcus-Thermus	Deinococci	Thermales	Thermaceae	Thermus	Known	AGAGTTTGATCCTGGCTCAGGGTGAACGCTGGCGGCGTGCCTAAGACATGCAAGTCGTGCGGGGTGGTTCGCCACCCAGCGGCGGACGGGTGAGTAACGCGTGGGTGACCTGCCCGGAAGTGGGGGACAACCCGGGGAAACCCGGGCTAATCCCCCATGTGGTCCCGGCCCCTGGGCCGTGACTAAAGGCCAAAAGCCGCTTCCGGATGGGCCCGCGTCCCATCAGCTAGTTGGTGGGGTAACGGCCCACCAAGGCAACGACGGGTAGCCGGTCTGAGAGGATGGCCGGCCACAGGGGCACTGAGACACGGGCCCCACTCCTACGGGAGGCAGCAGTTAGGAATCTTCCGCAATGGGCGAAAGCCTGACGGAGCGACGCCGCTTGCGGGACGAAGCCCC…
HM129128.1.1449	0.0151855	Proteobacteria	Betaproteobacteria	Burkholderiales	Comamonadaceae	NA	MDM	TTGAACGCTGGCGGAATGCTTTACACATGCAAGTCGAACGGTAGAGGGGGCAACCCCTCGAGAGTGGCGAACGGGTGAGTAATATATCGGAACGTGCCCAGTCGTGGGGGATAACGTAGCGAAAGTTACGCTAATACCGCATACGATCTATGGATGAAAGCGGGGGACCGTAAGGCCTCGCGCGATTGGAGCGGCCGATATCAGATTAGGTAGTTGGTGGGGTAAAGGCTCACCAAGCCAACGATCTGTAGCTGGTCTGAGAGGACGACCAGCCACACTGGAACTGAGACACGGTCCAGACTCCTACGGGAGGCAGCAGTGGGGAATTTTGGACAATGGACGCAAGTCTGATCCAGCCATTCCGCGTGCAGGATGAAGGCCCTCGGGTTGTAAACTGCT…
EF205576.1.1444	0.015095	Acidobacteria	Solibacteres	Solibacterales	Solibacteraceae (Subgroup 3)	Candidatus Solibacter	Known	AATCAACGCTGGCGGCGCGCCTAACACATGCAAGTCGAACGAGAAAGGGGAGCAATCCCTGAGTAAAGTGGCGCACGGGTGAGTAACACGTGGGTAACCTGCCCTCCAGTGGGGAATAACCCTGGGAAACCGGGGCTAATACCGCATACGTCCGGCCGGGCGCATGCCTGGTCGGGGAAAGCCTTCGGGCGCTGGAGGAGGGGCCCGCGGCCGATTAGCTAGTTGGTAGGGTAACGGCCTACCAAGGCGATGATCGGTAGCCGGCCTGAGAGGGCACACGGCCACACTGGCACTGAGACACGGGCCAGACTCCTACGGGAGGCAGCAGTGGGGAATCTTGCACAATGGGGGAAACCCTGATGCAGCGACGCCGCGTGAGCGATGAAGCCCTTCGGGGTG…
EF515492.1.1397	0.0144512	Spirochaetae	Spirochaetes	Spirochaetales	Spirochaetaceae	Spirochaeta 2	Known	AGAGTTTGATCCTGGCTCAGAACGAACGCTGGCGGCGCGTTTTAAGCATGCAAGTCGGACGGTAGAGGGGAGCGATTCTCTTGAGAGTGGCGAACGGGTGAGTAACACGTAGGTGATCTGTCCTGGGCTTGGGGATAGCCTGTGGAAACACGGGGTAATACCGAATACGCTCTGGGGGCTGTGGTCCTTGGAGGAAAGGCGCGGGTGCGTCGACCTGGGGGGAGCCTGCGGTCCATTAGTTAGTTGGTGGGGTAAAGGCCTACCAAGGCGATGATGGATAGCCGGCCTGAGAGGGTGTACGGCCACACTGGGACTGAGATACGGCCCAGACTCCTACGGGAGGCAGCAGCTAAGAATCTTCCGCAATGGGCGCAAGCCTGACGGAGCGACGCCGCGTGG…
FJ950553.1.1479	0.0138403	Proteobacteria	Gammaproteobacteria	Oceanospirillales	Oceanospirillaceae	Marinomonas	Known	GAGGTGAAGACAGCAGCTACACATGCAAGTCGAGCGGATGACAGGAGCTTGCTCTCTCGATTCAGCGGCGGACGGGTGAGTAATACCTAGGAATCTGCCTGGTAGTGGGGGACAACGTTTCGAAAGGAACGCTAATACCGCATACGTCCTACGGGAGAAAGCAGGGGACCTTCGGGCCTTGCGCTATCGAGATGAGTCGCTCTATAGGTCGAGATTAGCTAGTTGGTGAGGTATATGGCTCACCAAGGCTACGATCCGTAACTGGTCTGAGAGGATGATCAGTCACACTGGAACTTGAGACACGGTCCAGACTCCTACCGGGAGGCAGCAGTGGGGAATATTGGACAATGGGCGAAAGCCTGATCCAGCCATGCCGCGTGTGTGAAGAAGGTCTTCGGA…
New Reference OTU30217	0.0135548	Deinococcus-Thermus	Deinococci	Thermales	Thermaceae	Thermus	Known	GTGCCAGCCGCCGCGGTAAGACAGAGGGGGCAAGCGTTGTCCGGAGTTACTGGGCGTAAAGGGCGTGTAGGCGGTTTGGGGCGTCCCATGTGAAAGGCCACGGCTCAACCGTGGAGGAGCGTGGGATACGCTCAAGCTAGAGGGTGGGAGAGGGTGGTGGAATTCCCGGAGTAGCGGTGAAATGCGCAGATACCGGGAGGAACGCCGATGGCGAAGGCAGCCACCTGGCCCATTTCTGACGCTGAGGCGCGAAAGCGTGGGGAGCAAACCGGATTAGAAACCCTAGTAGTCC
New.CleanUp.ReferenceOTU5331292	0.0135382	Aquificae	Aquificae	Aquificales	Aquificaceae	Hydrogenobacter	Known	GTGCCAGCCGCCGCGGTAATACGTAGGTCCCGAGCGTTGCGCGAATTCACTGGGCGTAAAGCGTCCGCAGCCGGATGGGTAAGCGGTTCGTCAAAGCCCACCGCTCAACGGTGGAAGGGCGTACCGAACTGCCCATCTTGAGGCACGCTCAGGCAGGCGGAATTCCCGGTGTAGCGGTGAAATGCGTAGATATCGGGAGGAACACCGAAGGCGAAGGCAGCCTGCTGGGGCTGTCCTGACGCTGAGGCACGAAAGCGTGGGGAGCAAACCGGATTAGAAACCCTAGTAGTCC
AB626714.1.1481	0.0133788	Aminicenantes	NA	NA	NA	NA	MDM	GTGAACGCTGGCGGCGTGCCTAACACATGCAAGTCGGACGGGTCCCGGGTAGCAATATCTGGGACAGTGGCGAACGGGTGAGTAACACGTGGGTAACCTGCCCTCGAGTGGGGAATAAGCTCCCGAAAGGGGGTCTAATACCGCATAACGTTTCATGACGATGGTCATGAAACCAAAGGTGGCTTGTATTCCCAAAAGGTATCGCTCGAGGAGGGGCCTGCGGCCTATCAGCTAGTTGGTAGGGTAATGGCCTACCAAGGCTACGACGGGTAGCCGGCCTGAGAGGGTGTCCGGCCACACTGGGACTGAGACACGGCCAGACTCCTACGGGAGGCAGCAGTGGGGAATATTTGGCAATGGGCGGCAACCTGACGCAGCGACGCCGCGTGGAGGATGACG…
FJ936918.1.1496	0.0132624	Proteobacteria	Betaproteobacteria	Rhodocyclales	Rhodocyclaceae	NA	MDM	AGAGTTTGATCATGGCTCAGATTGAACGCTGGCGGCATGCTTTACACATGCAAGTCGGACGGCAGCGGGCCCTTCGGGGTGCCGGCGAGTGGCGGACGGGTGAGTAATGCATCGGAACGTGTCCTGTAATGGGGGATAACCTGGCGAAAGCCAGGCTAATACCGCATACGTCCTGAGGGAGAAAGCGGGGGCTCGCAAGACCTCGTGTTATAGGAGCGGCCGATGTCCGATTAGCTAGTTGGTGGGGTAAAGGCCTACCAAGGCGACGATCGGTAGCGGGTCTGAGAGGACGGCCCGCCACACTGGGACTGAGACACGGCCCAGACTCCTACGGGAGGCAGCAGTGGGGAATTTTGGACAATGGGGGCAACCCTGATCCAGCCATGCCGCGTGAGTGAA…
KC437363.1.1452	0.0130939	Deinococcus-Thermus	Deinococci	Thermales	Thermaceae	Meiothermus	Known	AGAGTTTGATCCTGGCTCAGGGTGAACGCTGGCGGTATGCCTAGGACACGCAAGTCGCACGGACTGTTTCGGCAGTTAGTGGCGGACGGGTGAGTAACACGTAGGTGACCTGCCCCAAAGTCGGGGACAACTAGGAGAAATCTTAGCTAATCCCCGATGTGGACCCACCCCCTGGGGTGTGTCTAAAGCTTCGGCGCTTTGGGATGGGCCTGCGCTGGATCAGGTAGTTGGTAGGGTAATGGCCTACCAAGCCGACGACCCATAGCTGGTCTGAGAGGACGACCAGCCACAGGGGTACTGAGACACGGACCCCACTCCTACGGGAGGCAGCAGTTAGGAATCTTCCGCAATGGGCGAAAGCCTGACGGAGCGATACCGCTTGAAGGACGAAGCCCCTCG…
AF407721.1.1489	0.0123439	Proteobacteria	Alphaproteobacteria	Sphingomonadales	Sphingomonadaceae	Sandaracinobacter	Known	AGAGTTTGATCCTGGCTCAGAACGAACGCTGGCGGCATGCCTAACACATGCAAGTCGAACGCCCGTCTTCGGACGGGAGTGGCGCACGGGTGCGTAACGCGTGGGAATCTGCCCCGGGGTACGGAATAACACAGAGAAATTTGTGCTAATACCGTATGATGTCGAAAGACCAAAGATTTATCGCCCTGGGATGAGCCCGCGTTGGATTAGCTAGTTGGTGGGGTAAAGGCCTACCAAGGCGACGATCCATAGCTGGTCTGAGAGGATGATCAGCCACACTGGGACTGAGACACGGCCCAGACTCCTACGGGAGGCAGCAGTGGGGAATATTGGACAATGGGCGAAAGCCTGATCCAGCAATGCCGCGTGAGTGAAGAAGGCCTTCGGGTTGTAAAGCTC…
DQ324886.1.1350	0.0121356	Chloroflexi	Thermoflexia	Thermoflexales	Thermoflexaceae	Thermoflexus	Known	GGTGAACGCTGGCGGCGTGCCTAACACATGCAAGTCGAGCGGAGAGGGGGTAGGCGCAAGCCGAGCCCTCTTAGCGGCAAACGGGTGAGTAACACGTGGGTGACCTGCCCCGGCGTGGGGGATAACCCTCCGAAAGGGGGGCTAATACCGCATACGCTCGGCGGGGACGGCCTGTCGAGGAAAGGCCCGGGGAGGAGACGAACCGGGTCGCGCCGGGAGGGGCCCGCGGCCCATCAGGTAGTTGGTGGGGTAATGGCCCACCAAGCCGATGACGGGTAGCCGGCCTGAGAGGGTGACCGGCCACACGGGCACTGAGACACGGGCCCGACTCCTACGGGAGGCAGCAGTGGGGAATCTTGGGCAATGGGCGAAAGCCTGACCCAGCGACGCCGCGTGCGG…
New Reference OTU11783	0.0121187	Deinococcus-Thermus	Deinococci	Thermales	Thermaceae	Thermus	Known	GTGCCAGCAGCCGCGGTAATACGAAGGTGGCAAGCGTTGTTCGGATTTACTGGGCGTAAAGGGCGTGTAGGCGGCTTGGGGCGTCCCATGTGAAAGGCCACGGCTCAACCGTGGAGGAGCGTGGGATACGCTCAAGCTAGAGGGTGGGAGAGGGTGGTGGAATTCCCGGAGTAGCGGTGAAATGCGCAGATACCGGGAGGAACGCCGATGGCGAAGGCAGCCACCTGGTCCATTTCTGACGCTGAGGCGCGAAAGCGTGGGGAGCAAACCGGATTAGAAACCCTAGTAGTCC
GBKB01000906.322.1853	0.0119591	Firmicutes	Bacilli	Bacillales	Staphylococcaceae	Staphylococcus	Known	AGAGTTTGATCCTGGCTCAGGATGAACGCTGGCGGCGTGCCTAATACATGCAAGTCGAGCGAACGGACGAGAAGCTTGCTTCTCTGATGTTAGCGGCGGACGGGTGAGTAACACGTGGATAACCTACCTATAAGACTGGGATAACTTCGGGAAACCGGAGCTAATACCGGATAATATTTTGAACCGCATGGTTCAAAAGTGAAAGACGGTCTTGCTGTCACTTATAGATGGATCCGCGCTGCATTAGCTAGTTGGTAAGGTAACGGCTTACCAAGGCAACGATGCATAGCCGACCTGAGAGGGTGATCGGCCACACTGGAACTGAGACACGGTCCAGACTCCTACGGGAGGCAGCAGTAGGGAATCTTCCGCAATGGGCGAAAGCCTGACGGAGCAACG…
FJ901047.1.1308	0.0118861	Proteobacteria	Gammaproteobacteria	Pseudomonadales	Pseudomonadaceae	Pseudomonas	Known	ACACATGCAGTCGAGCGGTAGCAGGAGGTGCTTGCACCTCGCTGACGAGCGGCGGACGGGTGAGTAACGCGTAGGAATCCACCTGTTAGTGGGGGATAGCCCAGGGAAACTTGGATTAATACCGCATACGCCCTACGGGGGAAAGTGGGGGATCTTCGGACCTCACGCTAACAGATGAGCCTGCGTAGGATTAGCTGGTTGGTGGGGTAAAGGCCCACCAAGGCGACGATCCTTAGCTGGTCTGAGAGGATGATCAGCCACACTGAACTGAGACACGGTCCAGACTCCTACGGGAGGCAGCAGTGGGGAATATTGGACAATGGGCGAAAGCCTGATCCAGCCATGCCGCGTGTGTGAAGAAGGTCTTCGGATTGTAAAGCACTTTAAGTTGGGAGGAAG…
FJ900839.1.1396	0.0118819	Proteobacteria	Gammaproteobacteria	Pseudomonadales	Pseudomonadaceae	Pseudomonas	Known	GATTTTGATCCTGGCTCAGATTGAACGCTGGCGGCAGGCCTAACACATGCAAGTCGAGCGGATGAGTGGAGCTTGCTCCATGATTCAGCGGCGGACGGGTGAGTAATGCCTAGGAATCTGCCTGGTAGTGGGGGACAACGTTTCGAAAGGAACGCTAATACCGCATACGTCCTACGGGAGAAAGTGGGGGATCTTCGGACCTCACGCTATCAGATGAGCCTAGGTCGGATTAGCTAGTTGGTGAGGTAAAGGCTCACCAAGGCGACGATCCGTAACTGGTCTGAGAGGATGATCAGTCACACTGGAACTGAGACACGGTCCAGACTCCTACGGGAGGCAGCAGTGGGGAATATTGGACAATGGGCGAAAGCCTGATCCAGCCATGCCGCGTGTGTGAAG…
GQ379563.1.1252	0.0117449	Proteobacteria	Betaproteobacteria	Burkholderiales	Comamonadaceae	NA	MDM	TGCCAATTGCCAACGGGTGAGGTTATAATATTCCGACCGTCAGTCGTGGGGGTAGCACCGAAGCTGGTCTAATCGCATCGATCTTGATGAAGCGAGCGATGCCTAGACCTCGCCCGATGAGCGCCGAATCAGATAGTAGTAGTGGGGTAAAGCTCACCAGCGACGATCTGTAGCTGTCTGAGAGGACGACCAGCACACTGACTGAGACACGGTCCAGACTCCTACGGGAGGCAGCAGTGGGGAATTTGGACAATGGGCGCAAGCCTGATCCAGCAATGCCGCGTGCAGGATGAAGGCCTTCGGGTTGTAAACTGCTTTTGTACGGAACGAAAAGGCTCTGGTTAATACCTGGGGCCCATGACGGTACCGTAAGAATAAGCACCGGCTAACTACGTGCCA…
FM955644.1.1461	0.011278	Chloroflexi	SJA-15	NA	NA	NA	MDM	GAGTTTGATCATGGCTCAGGATGAACGCTGGCGGCGTGCTTAACACATGCAAGTCGTACGAACATATCTTTCGGGATGTGTTAGTGGCAGACGGGTGCGTAACACGTAGGTGACCTACCCTAAAGCGGGGAACAACCATTCTAACGGATGGCTAATACCGCATGTGCTCGGCGATTCATTTCGTTGAGTAAAGCCGAAAGGCGCTTTGGGACGGGCCTGCGGCGGATTAGGTAGTTGGTGGGGTAATGGCCTACCAAGCCGATGATCCGTAGGGGGCGTGAGAGCGTGGCCCCCCACACTGGCACTGAGATACGGGCCAGACTCCTACGGGAGGCAGCAGTGAGGAATATTGCACAATGGGCGAAAGCCTGATGCAGCAACGCCGCGTGAGGGACGAAG…
AP011670.32613.34176	0.0111987	Acidobacteria	Blastocatellia	Blastocatellales	Blastocatellaceae (Subgroup 4)	2024-11-01	Known	AGAGTTTGATCCTGGCTCAGGGCGAACGCTGGCGGCGTGCCTAACACATGCAAGTCGAACGCGAAAGGCTCCTTCGGGGGCCCGGTAGCGTGGCGAACGGGTGAGTAACACGTGGGTAACCTACCCCTGGGTGGGGAATAACCCCGGGAAACTGGGGCTAATACCGCATAAGGCCAATGGGACGCATGTCCTGTTGGTGAAAGTGGGGGACCCGATGAGGGCCTCGCGCCTGGGGAGGGGCCCGCGGCCGATTAGCTAGTTGGTGGGGTAATGGCCCACCAAGGCGATGATCGGTAGCCGGTCTGAGAGGACGGCCGGCCACACTGGGACTGAGACACGGCCCAGACTCCTACGGGAGGCAGCAGTGGGGAATCTTGGGCAATGGGCGAAAGCCTGACC…
New Reference OTU27361	0.0110501	Acidobacteria	Holophagae	Holophagae Incertae Sedis	NA	Thermoanaerobaculum	Known	GTGCCAGCCGCCGCGGTAATACGGAGGGGGCGAGCGTTATTCGGAATTACTGGGCGTAAAGCGCGCGCAGGTGGCTGGGTAAGTGGCAGGTGAAAGCCCTTGGCTCAACCGAGGAACTGCCTGCCAAACTGCTCTGCTTGAGGCCGGGAGGGGGAAGCGGAATTCCTGGTGTAGCGGTGAAATGCGTAGATACCAGGAGGAACACCGGTGGCGAAGGCGGCTTCCTGGACCGGTTCTGACACTCATGCGCGAAAGCGTGGGTAGCAAACAGGATTAGAAACCCTAGTAGTCC
JX521527.1.1482	0.0110398	Chloroflexi	Anaerolineae	Anaerolineales	Anaerolineaceae	NA	MDM	AGAGTTTGATCCTGGCTCAGGATGAACGCTGGCGGCGTGCTTAATGCATGCAAGTCGAACGAGGAGCCTTTGTAGCAATACGGAGGCTTCCTAGTGGCGAACGGGTGCGTAACGCGTTGGCGACCTGCCCCGAAGTGTGGGATAACAGCCCGAAAGGGCTGCTAATACCGCATGTGGTCATTGGGATTAGAATCCAATGACTAAAGCAGCAATGCGCTTCGGGAGGGGCCTGCGTCCCATCAGCTAGTTGGTAGGGTAACGGCCTACCAAGGCGACGACGGGTAGGGGACCTGAGAGGGTGGTCCCCCACACTGGCACTGAAACACGGGCCAGACACCTACGGGTGGCAGCAGCAGGGAATATTGCACAATGGGCGAAAGCCTGATGCAGCAACGCCGC…
New Reference OTU25465	0.0110076	Aquificae	Aquificae	Aquificales	Aquificaceae	NA	MDM	GTGCCAGCCGCCGCGGTAATACGTAGGTCCCGAGCGTTGCGCGAATTCACTGGGCGTAAAGCGTCCGCAGCCGGACGGGTAAGCGGTTCGTCAAAGCCCACCGCTCAACGGTGGAAAGGCGTACCGAACTGCCCGTCTTGAGGCACGCTCAGGCAGGCGGAATTCCCGGTGTAGCGGTGAAATGCGTAGATATCGGGAGGAACACCGAAGGCGAAGGCAGCCTGCTGGGGCTGTCCTGACGGTCAGGGACGAAAGCCAGGGGAGCGAACCGGATTAGAAACCCTTGTAGTCC
FQ658994.1.1350	0.0109901	Proteobacteria	Betaproteobacteria	Burkholderiales	Comamonadaceae	NA	MDM	GATTGAACGCTGGCGGAATGCTTTACACATGCAAGTCGAACGGCAGCACGGGGCAACCTGGTGGCGAGTGGCGAACGGGTGAGTAATATATCGGAACGTGCCCAATCGTGGGGGATAACGTAGCGAAAGTTACGCTAATACCGCATACGATCTACGGATGAAAGCGGGGGATCGCAAGACCTCGCGCGAATGGAGCGGCCGATATCAGATTAGGTAGTTGGTGGGGTAAAGGCTCACCAAGCCAACGATCTGTAGCTGGTCTGAGAGGACGACCAGCCACACTGGGACTGAGACACGGCCCAGACTCCTACGGGAGGCAGCAGTGGGGAATTTTGGACAATGGGCGAAAGCCTGATCCAGCCATTCCGCGTGCAGGACGAAGGCCTTCGGGTTGTAAAC…
GU233847.1.1414	0.0108714	Acetothermia	NA	NA	NA	NA	MDM	AGACTGCAGTCGAGCGGGGTAGGTTTATACCTGCCCAGCGGCGGACGGGTGAGTAACGCGTGGGTGACCTACCCGGAAGAGGCGGGCAACCTGGGGAAACCCAGGCTAATCCGCCATGTGGTCCTGTCCTGTGGGGTAGGACTAAAGGGTGAATAGCCCGCTTCCGGATGGGCCCGCGTCCCATCAGCTAGTTGGTGGGGTAAAGGCCCACCAAGGCGACGACGGGTAGCCGGTCTGAGAGGATGGCCGGCCACAGGGGCACTGAGACACGGGCCCCACTCCTACGGGAGGCAGCAGTGGGGAATCTTGGGCAATGCCCGCAAGGGTGACCCAGCGACGCCGCGTGCGGGAAGAAGCCCTTCGGGGTGTAAACCGCTTTTCTGGGGGAAGAATAAGGCG…
FJ462129.1.1480	0.0108395	Bacteroidetes	Sphingobacteriia	Sphingobacteriales	Lentimicrobiaceae	NA	MDM	AGAGTTTGATCCTGGCTCAGGATGAACGCTAGCGGCAGGCTTAATACATGCAAGTCGAGGGGCAGCGCGGGTAGCAATATCTGGCGGCGACCGGCGTACGGGTGCGTAACGCGTATGTAATCTACCTATAACAGTGGGATAGCCCCGAGAAATCGGGATTAATACCGCATGAAATTAGTTTAAGGCATCTTAGATTAATCAAAGCTGAGGCGGTTATAGATGAGCATGCGTGACATTAGCTAGTTGGTAGGGTAACGGCTTACCAAGGCGACGATGTCTAGGGGTTCTGAGAGGAAGGTCCCCCACACTGGTACTGAGACACGGACCAGACTCCTACGGGAGGCAGCAGTAAGGAATATTGGGCAATGGGCGCGAGCCTGACCCAGCCATGCCGCGTGC…
New Reference OTU31746	0.0107262	Chloroflexi	Anaerolineae	Anaerolineales	Anaerolineaceae	NA	MDM	GTGCCAGCCGCCGCGGTAATACGGAGGAGACAAGCGTTATCCGGAGTTACTGGGCGTAAAGGGCGTGCAGGCGGCCTGTTAAGTCCGTTGTGAAAGCACCTGGCTAAACTGGGTGAGGTCAATGGATACTGGCGGGCTAGAGGGCGGTAGAGGCGTGTGGAATTCCGGGTGTAGTGGTGAAATGCGTAGATATCCGGAGGAACACCAGTGGCGAAGGCGACACGCTGGGCCGCACCTGACGCTAAGACGCGACAGCATGGGGAGCGAACGGGATTAGAAACCCTAGTAGTCC
JONI01000005.424665.426192	0.0105901	Thermotogae	Thermotogae	Thermotogales	Thermotogaceae	Pseudothermotoga	Known	AGGGTTTGATCCTGGCTCAGGGTGAACGCTGGCGGCGTGCCTAACACATGCAAGTCGAGCGGGTACCCGCAAGGGTACCAGCGGCGCACGGGTGAGTAACACGTGGGTAATCTACCCCTCGGAGGGGGATAACCGGGGGAAACCCCGGCTAATACCCCATACGATCCGGCAACGAAGGTTGCTGGATGAAAGGGGCGTTTGCTCCGCCGAGGGATGAGCCCGCGGCCCATCAGGTAGTTGGTGGGGTAATGGCCCACCAAGCCTACGACGGGTAGCCGGCCTGAGAGGGTGGTCGGCCACAAGGGCACTGAGACACGGGCCCTACTCCTACGGGAGGCAGCAGTGGGGAATCTTGGACAATGGGCGAAAGCCTGATCCAGCGACGCCGCGTGGGGGATG…
Y18413.1.1475	0.0105591	Deinococcus-Thermus	Deinococci	Thermales	Thermaceae	Thermus	Known	GGTGAACGCTGGCGGCGTGCCTAAGACATGCAAGTCGAGCGGGGTAGGTTTATGCCTACCCAGCGGCGGACGGGTGAGTAACGCGTGGGTGACCTACCCGGAAGAGGTGGACAACCTGGGGAAACCCAGGCTAATCCGCCATGTGGTCCTATCCTGTGGGGTAGGACTAAAGGGGTGGATAGCCCCGCTTCCGGATGGGCCCGCGTCCCATCAGCTAGTTGGTGGGGTAAGAGCCCACCAAGGCGACGACGGGTAGCCGGTCTGAGAGGACGGCCGGCCACAGGGGCACTGAGACACGGGCCCCACTCCTACGGGAGGCAGCAGTTAGGAATCTTCCGCAATGGGCGGAAGCCTGACGGAGCGACGCCGCTTGGAGGAGGAAGCCCTTCGGGGTGTAAA…
FJ902662.1.1378	0.0105223	Proteobacteria	Alphaproteobacteria	Rhodospirillales	Rhodospirillales Incertae Sedis	Candidatus Alysiosphaera	Known	CTGGCGGCGCGCTTACACATGCAAGTCGGACGGGCGGTAGGGTTCGCTTTACCGTCAGTGGCGGACGGGTGCGTAACGCGTGGGAACCTGCCTTCCGGTCCGGGATAACCGTGGGAAACCATGGCTAAGACCGGATATGCCCGGGGTTGTGAGATCTCGGGGAAAGACCTGTCGCCGGAAGATGGGCCCGCGTCGGATTAGCTTGACGGTGGGGTAACGGCCTACCGTGGCTGCGATCCGTAGCTGGTCTGAGAGGATGGCCAGCCACACTGGGACTGAGACACGGCCCAGACTCCTACGGGAGGCAGCAGTGGGGAATCTTGGACAATGGGCGCAAGCCTGATCCAGCGACGCCGCGTGGGTGATGAAGGCCTTCGGGTTGTAAAGCCCTTTTGCCGG…
KC211798.1.1234	0.0103342	Deinococcus-Thermus	Deinococci	Thermales	Thermaceae	Meiothermus	Known	GATCCTGGCTCAGGGTGAACGCTGGCGGTATGCCTAAGACATGCAAGTCGAACGGGCTGTTTATGCAGCCAGTGGCGGACGGGTGAGTAACACGTAGGTGACCTACCCCAAAGTCTGGGACAACTAGGAGAAATCTTAGCTAATCCTGGATGTGGACATCTACTTTGGTGGATGTTTAAAGCTTCGGCGCTTTGGGATGGGCCTGCGGCGCATCAGGTAGTTGGTGGGGTAATGGCCTACCAAGCCGACGACGCGTAGCTGGTCTGAGAGGACGATCAGCCACAGGGGTACTGAGACACGGACCCCACTCCTACGGGAGGCAGCAGTTAGGAATCTTCCGCAATGGGCGAAAGCCTGACGGAGCGATACCGCTTGAAGGACGAAGCCCTTCGGGGTGTA…
FM209306.1.1494	0.0103334	Proteobacteria	Betaproteobacteria	Burkholderiales	Oxalobacteraceae	Noviherbaspirillum	Known	ATGGTTTGATCCTGGCTCAGATTGAACGCTGGCGGCATGCCTTACACATGCAAGTCGAACGGCAGCACGGGGGCAACCCTGGTGGCGAGTGGCGAACGGGTGAGTAATATATCGGAACGTGCCCTGGAGTGGGGGATAACTAGTCGAAAGATTAGCTAATACCGCATACGATCTACGGATGAAAGTGGGGGACCGCAAGGCCTCATGCTCGTGGAGCGGCCGATATCTGATTAGCTAGTTGGTGGGGTAAAGGCCCACCAAGGCATCGATCAGTAGCTGGTCTGAGAGGACGACCAGCCACACTGGGACTGACGCACGGCCCAGACTCCTACGGGAGGCAGCAGTGGGGAATTTTGGACAATGGGGGCAACCCTGATCCAGCAATGCCGCGTGAGTGAA…
KC358161.1.1281	0.0102566	Proteobacteria	Deltaproteobacteria	Syntrophobacterales	Syntrophobacteraceae	Syntrophobacter	Known	GGGTGAGTAACGCGTAGGTGACCTGCCCTTGTGTTTGGGATAACAGAGCGAAAGTTCTGCTAATACCGGATACGATCTCTCTTTCGGGGGAGAAGAAAGTCAGCCGCTCGAAGAAGCTGGCGCACGAGGAGGGGCCTGCGTCCTATCAGCTAGTTGGTAGGGTAACGGCCTACCAAGGCGACGACGGGTAGCTGGTCTGAGAGGATGATCAGCCACACTGGCACTGGAACACGGGCCAGACTCCTACGGGAGGCAGCAGTGAGGAATTTTGCGCAATGGGAGCAATCCTGACGCAGCAACGCCGCGTGGGTGATGAAGGCCTTCGGGTCGTAAAGCCCTGTCAGGTGGGAAGAACGTCCTGGGGATGAATAAGCTCCGGGAGTGACGGTACCACCAGAG…
EF100635.1.1367	0.01014	Aquificae	Aquificae	Aquificales	Aquificaceae	Hydrogenobacter	Known	GCAAACGGGTGAGTAACACGTGAGTAACCTGCCCTCGGGAAGGGGATAACCCTCCGAAAGGGGGGCTAATACCCTATAATGCACGGGACCACTAAGGTCTCCGTGCCAAAGGTGGCCTCTGTCCTCTGGACATGCTACCGCCCGAGGAGGGGCTCGCGGCCCATCAGGTAGTTGGTGGGGTAACGGCCTACCAAGCCTATGACGGGTAGCCGGCCTGAGAGGGTGTCCGGCCACAGTGGGACTGAGACACGGCCCACACCCCTACGGGGGGCAGCAGTGGGGAATCGTGGGCAATGGGCGAAAGCCTGACCCCGCGACGCCGCGTGGGGGAAGAAGCCCTTCGGGGTGCAAACCCCTGTCGGGGGGGAAGATGCGGACAGGGGTGAATAATCTCTGTCC…
AB067647.1.1427	0.0101357	Chloroflexi	Caldilineae	Caldilineales	Caldilineaceae	Caldilinea	Known	GATGAACGCTGGCGGCGTGCCTAACACATGCAAGTCGAACGTGAGGGGTGTCTTCGGATGCCCTGAAAGTGGCGAACGGGTGAGTAACACGTAGATAACCTGCCCTGGAGTGGGGGATAACCACTGGAAACGGTGGCTAATACCGCATAGGCCCCAAAAGTCGGGAGGCTTTTGGGGGAAAGCTCCGGCGCTCCAGGAGGGGTCTGCGTCCGATTAGCTAGTTGGCGGGGTAACGGCCCACCAAGGCGACGATCGGTAGCTGGTCTGAGAGGACGATCAGCCACACGGGAACTGAGACACGGTCCCGACTCCTACGGGGGGCAGCAGTGAGGAATATTGGGCAATGGGCGCAAGCCTGACCCAGCAACGCCGCGTGGAGGAAGAAGGCCTTCGGGTTGT…
New Reference OTU18308	0.00998989	Verrucomicrobia	OPB35 soil group	NA	NA	NA	MDM	GTGCCAGCAGCCGCGGTAATACAGAGGTCCCGAGCGTTGTTCGGATTCACTGGGCGTAAAGGGTGCGTAGGCGGTCGGGTAAGTCTGACGTGAAATCCCGAGGCTCAACCTCGGAATGGCGTCGGAAACTGCCCGGCTCGAGGGTTGGAGGGGGGACTGGAATTCTCGGTGTAGCAGTGAAATGCGTAGATATCGAGAGGAACACCGGTGGCGAAGGCGAGTCCCTGGACAACTCCTGACGCTGAGGCACGAAAGCTGGGGGAGCAAACAGGATTAGAAACCCTAGTAGTCC
FJ947138.1.1499	0.00970696	Proteobacteria	Betaproteobacteria	Burkholderiales	Oxalobacteraceae	Massilia	Known	AGAGTTTGATCCTGGCTCAGATTGAACGCTGGCGGCATGCTTTACACATGCAAGTCGAACGGCAGCACGGGGGGGTAACCCTCTGGTGGCGAGTGGCGAACGGGTGAGTAATGCATCGGAACGCGTCCTGTAATGGGGGATAACCTGGCGAAAGTCAGGCTAATACCGCATACGTCCTGAGGGAGAAAGCGGGGGATTGGCAACGACCTCGTGTTATAGGAGCGGCCGATGTCGGATTAGCTAGTTGGTGGGGTAAAGGCCTACCAAGGCGACGATCCGTAGCGGGTCTGAGAGGACGGCCCGCCACACTGGGACTGAGACACGGCCCAGACTCCTACGGGAGGCAGCAGTGGGGAATTTTGGACAATGGGGGCAAGCCTGATCCAGCAATGCCGCGTG…
New Reference OTU20225	0.00970696	Acetothermia	NA	NA	NA	Candidatus Acetothermus	Known	GTGCCAGCCGCCGCGGTAAGACAGAGGCGGCGAGCGTTACCCGGATTCACTGGGCGTAAAGGGTGTGTAGGCGGTCGCGCGTGTCGTCGGTGAAATCTCCCTGCTCAACGGGGAGAGGTCCGACGAAACTGCGCGGCTGGAGGGCCGGAGAGGGAGGCGGAACTTCCAGAGTAGCGGTGAAATGCGTAGATACTGGAAGGTACCTCAATAGCGAAGGCAGCCTCCTGGCCGGTTCCTGACGCTGAGGCACGAAAGCGTGGGGAGCAAACCGGATTAGAAACCCTAGTAGTCC
AB045953.1.1368	0.00880648	Cyanobacteria	Cyanobacteria	SubsectionIII	FamilyI	Planktothricoides	Known	GAATCTTCGGGATTTAGTGGCGGACGGGTGAGTAACACGTGAGAATCTGCACTCAGGATGGGGACAACAGCGGGAAACTGCTGCTAATACCCAATGTGCCGAAAGGTAAAAGATTTATCGCCTGAGAATGAGCTCGCGGCCGATTAGTTAGTTGGTGGGGTAATGGCCTACCAAGACGGCGATCGGTAGCTGGTCTGAGAGGATGAGCAGCCACACTGGGACTGAGACACGGCCCAGACTCCTACGGGAGGCAGCAGTGGGGAATTTTCCGCAATGGGCGCAAGCTGACGGAGCAAGACCGCGTGGGGGAGGAAGGCTCTTGGGTTGTAAACCCCTTTTCTCAGGGAAGAAGTTCTGACGGTACCTGAGGAATCAGCCTCGGCTAACTCCGTGCCAGCA…
AB183857.1.1497	0.00874426	Aquificae	Aquificae	Aquificales	Aquificaceae	NA	MDM	CGCGAACGCTGGCGGCGTGCCTAACACATGCAAGTCGTGCGGGGGTGCCTTCGGGCACCCCAGCGGCAAACGGGTGAGTAGCTCGTGAGTAGGCCTCGCCCTCAGAGAAGGGGATAACCCGGGGAAACTCGAGCGCTAGATGATCCCTATGACACTCGTACAAGTCTATCACTAGTGTGGCTGACCAAATGGTGGCCTCTGCTTTGACATGCTACCGCCCTGAGGAGGGGCTCGACGGCCCCATCACCCGTATTGGTGGGGTAACGGACCTACCGAGCCTATGTACGGGTAGTCCGGCCTGAGAGGGTGTGCGGCCACAATGGGACTGATACCCGGCCACTACCCCTACGTGGGGGCAGCAGTGGGGAATCGTGGGCAATGGGCTATATGCCTGACCCC…
FN545868.1.1443	0.00868978	Chloroflexi	Thermoflexia	Thermoflexales	Thermoflexaceae	Thermoflexus	Known	TCTGCAGATATGCCATACAGACTGGGGGCCGCTCGAGCATGCTTCTAGAGGGCCCAATTCGCCCTATATGGAGGAGTAGTACCATTCTGTGGGAGTCGTTTTACAAAGGGGGGCTAATACCGCATACGCTCGGCGGGGACGGCCCGTCGAGGAAAGGCCCGGGGAGGAGACGAACCGGGTCGCGCCGGGAGGGGCCCGCGGCCCATCAGGTAGTTGGTGGGGTAATGGCCCACCAAGCCGATGACGGGTAGCCGGCCTGAGAGGGTGACCGGCCACACGGGCACTGAGACACGGGCCCGACTCCTACGGGAGGCAGCAGTGGGGAATCTTGGGCAATGGGCGAAAGCCTGACCCAGCGACGCCGCGTGCGGGAAGAAGCCCTTCGGGGTGTAAACCGCT…
New Reference OTU6148	0.00861299	Deinococcus-Thermus	Deinococci	Thermales	Thermaceae	Thermus	Known	GTGCCAGCCGCCGCGGTAATACGGAGGGCGCGAGCGTTACCCGGATTTACTGGGCGTAAGGGGCGTGTAGGCGGTTTGGGGCGTCCCATGTGAAAGGCCACGGCTCAACCGTGGAGGAGCGTGGGATACGCTCAAGCTAGAGGGTGGGAGAGGGTGGTGGAATTCCCGGAGTAGCGGTGAAATGCGCAGATATCGGGAGGAACACCGAAGGCGAAGGCAGCCTGCTGGGGCTGTCCTGACGGTCAGGGACGAAAGCTGGGGGAGCAAACCGGATTAGATACCCTAGTAGTCC
EF205567.1.1273	0.00782989	Armatimonadetes	NA	NA	NA	NA	MDM	GACGAACGCTTGCGGCGTGCCTAAGAAATGCAAGTCGAGCGAGCTTAGGGCTTCGGCCCGAAAGCTAGCGGCGAACGGTCGAGTAACACGTGAGCAACCTGCCCCAGAGTGGGGGATAGCCCACCGAAAGGTGGATTAATACCGCATGTGGTCCCCGCCGGGCATCCGGTGGGGATTAAAGCAGCAATGCGCTCTGGGATGGGCTCGCGGCCTATCAGCTTGTTGGTGGGGTAACGGCCTACCAAGGCTACGACGGGTAGCTGGTCTGAGAGGATGGTCAGCCGGATTGGGACTGAGACACGGCCCAGACTCCTACGGGGGGCAGCAATTAGGAATCTTGCGCAATGGGCGAAAGCCTGACGCAGCGACGCCGCGTGACCGATGAAGTCCTTCGGGATG…
AF445663.1.1272	0.00758901	Chlorobi	Chlorobia	Chlorobiales	Chlorobiaceae	NA	MDM	GAGACTTGAAAGATTTATCGCCGAAGGATGAGCTTATATCCCATCAGGTAGTTGGTAGGGTAAAAGCCTACCAAGCCTACGACGGGTAGCTGGTCTGAGAGGATGATCAGCCACACTGGAACTGAGACACGGTCCAGACTCCTACGGGAGGCAGCAGTGAGGAATATTGCTCAATGGGTGAAAGCCTGAAGCAGCAACGCCGCGTGAACGATGAAGGTCTTCGGATTGTAAAGTTCTTTTGCAGGGGACGAAAAACTCGCTTTGCGAGTCTGACGGTACTCTGCGAATAAGCCACGGCTAACTCTGTGCCAGCAGCCGCGGTGATACAGAGGTGGCAAGCGTTGTCCGGATTTACTGGGTGTAAAGGGTGCGTAGGCGGATTTGCAAGTCGGGGGTTAA…
FN545892.1.1399	0.00741181	Armatimonadetes	NA	NA	NA	NA	MDM	TCTGCAGATATGCTCGCACTGTTGGCCGCTGCAGATGCATCTAGAGGGGCCAATTCGCCTTATTAAGAGGCCTCTTACACCGGGCCGGCCCTGGTTAACTAGGGCTAATACCGGATGTGGATACGCTGGCTTCGGCTGGGGTATCTAAAGGGAGCAATCCGCTTCGGGATGGGCCCGCGGCCTATCAGGTAGTTGGTGAGGTAACGGCTCACCAAGCCTGCGACGGGTAGCCGGTCTGAGAGGATGGCCGGCCCGAGGGGCACTGAGACACGGGCCCCACTCCTACGGGAGGCAGCAGTCGGGAATCTTGGGCAATGGGCGAAAGCCTGACCCAGCGACGCCGCGTGGAGGACGAAGCCCTTCGGGGTGTAAACTCCTTTTGCCAGGGACGACTTCGGA…
New Reference OTU30949	0.00709896	TA06	NA	NA	NA	NA	MDM	GTGCCAGCCGCCGCGGTAATACGTAGGGGGCAAGCGTTACCCGGATTGACTGGGTGTAAAGGGTCCGCAGGCGGTTAGATGTGTTGGTTCTGAAATCCTTCGGCTCAACCGAAGAATTGGAGCCAATACTATCTAACTCAGAGTCAGGAAGAGGAAGACGGAACTGCCGGTGTAGCGGTGAAATGCGTAGATATCGGCAGGAACACCAGTGGCGAAGGCGGTCTTCTATTCCTGAACTGACGCTCAGGGACGAAAGCGTGGGGAGCGATCGGGATTAGAAACCCGTGTAGTCC
FJ902624.1.1325	0.00693903	Proteobacteria	Betaproteobacteria	Hydrogenophilales	Hydrogenophilaceae	NA	MDM	AGTGGCGGACGGGTGAGTAACGCGTGAGAACTTACCTTCAGGATGGGGACAACAGGAGGAAACCCCTGCTAATACCCAATAAGCCGAAAGGTGAAAGATTAATTGCCTGAAGAAAGGCTCGCGTCTGATTAGCTAGTTGGAGTGGTAAGAGCACCCCAAGGCGACGATCAGTAGCTGGTCTGAGAGGATGAGCAGCCACACTGGGACTGAGACACGGCCCAGACTCCTACGGGAGGCAGCAGTGGGGAATTTTGGACAATGGGCGCAAGCCTGATCCAGCCATTCCGCGTGAGTGAAGAAGGCCTTCGGGTTGTAAAGCTCTTTCGGCAGGAACGAAACGGCTCGCTCTAACATAGCGGGCTACTGACGGTACCTGAAGAAGAAGCACCGGCTAACTAC…
GQ844353.1.1509	0.00618389	Nitrospirae	Nitrospira	Nitrospirales	Nitrospiraceae	Thermodesulfovibrio	Known	AGAGTTTGATCCTGGCTCAGAACAAACGCTGGCGGCGTGCCTAACACATGCAAGTCGTACGAGAAAGTCGGCTTCGGCCGATGAGTAAAGTGGCGCACGGGTGAGTAACGCGTGGATAATCTGCCCTCCGGTCAGGAATAACCAACCGAAAGGTTGGCTAATACCCGATCAAACTCTTTCACCGCGGTGGAAGAGTCAAAGATGGCCTCTGTATACAAGCTATCGCCGGAGGATGAGTCCGCGTACCATTAGCTAGTTGGTAGGGTAATGGCCTACCAAGCCTATGACGGGTAGCCGAGCTGAGAGGCTGGCCGGCCACATTGGGACTGAGACACGGCCCAGACTCCTACGGGAGGCAGCAGTGGGGAATATTGGGCAATGGGCGAAAGCCTGACCCAG…
GU437397.1.1311	0.00606285	Armatimonadetes	NA	NA	NA	NA	MDM	ACACGTGGGTAACCTGCCCCGAAGACTGGGATAACCCGAGGAAACTCGGGCTAATACCGGATGTGGATGCGTGGGCTTCGGCTTGCGCATCTAAAGGGGTTTTCCGCTTCGGGATGGGCCCGCGGCCTATCAGGTAGTTGGTGAGGTAACGGCTCACCAAGCCTACGACGGGTAGCCGGTCTGAGAGGACGATCGGCCCGAGGGGCACTGAGACACGGGCCCCACTCCTACGGGAGGCAGCAGTCGGGAATCTTGGGCAATGGGCGCAAGCCTGACCCAGCGACGCCGCGTGGAGGACGAAGCCCTTCGGGGTGTAAACTCCTTTTAGTGGGGACGAACGCAGACGGTACCCACAGAAAAAGCCCCGGCTAACTACGTGCCAGCAGCCGCGGTAATACG…
JQ265814.1.1421	0.00589807	Proteobacteria	Gammaproteobacteria	Pseudomonadales	Pseudomonadaceae	Pseudomonas	Known	GGTGAAGTCGTAACAAGGTAGCCGTAGGATCCCNAAGCTCCATGATTCANCGGNGGACNNGTGAGTANNGNNTAGGAATCTGCCTGGTAGTGGGGGACAACGTTTCGAAAGGAACGCTAATACCGCATACGTCCTACGGGAGAAAGCAGGGGACCTTCGGGCCTTGCGCTATCAGATGAGCCTAGGTCGGATTAGCTAGTAGGTGAGGTAATGGCTCACCTAGGCGACGATCCGTAACTGGTCTGAGAGGATGATCAGTCACACTGGAACTGAGACACGGTCCAGACTCCTACGGGAGGCAGCAGTGGGGAATATTGGACAATGGGCGAAAGCCTGATCCAGCCATGCCGCGTGTGTGAAGAAGGTCTTCGGATTGTAAAGCACTTTAAGTTGGGAGGA…
FM209319.1.1474	0.00552641	Actinobacteria	Actinobacteria	Micrococcales	Micrococcaceae	Pseudarthrobacter	Known	ACACATGCAAGTCGAACGATGATCCGGTGCTTGCGCCGGGGATTAGTGGCGAACGGGTGAGTAACACGTGAGTAACCTGCCCTTAACTCTGGGATAAGCCTGGGAAACTGGGTCTAATACCGGATATGACTCCTCATCGCATGGTGGGGGGTGGAAAGCTTTTTGTGGTTTTGGATGGACTCGCGGCCTATCAGCTTGTTGGTGAGGTAATGGCTTACCAAGGCGACGACGGGTAGCCGGCCTGAGAGGGTGACCGGCCACACTGGGACTGAGACACGGCCCAGACTCCTACGGGAGGCACCCAGTGGGGAATATTGCACAATTGGCGCAAGCCTGATGCAGCGACCCCCGCGTGAGGGATGACGGCCTTCGGGTTGTAAACCTCTTTCAGTAGGGAAG…
FM994917.1.1448	0.00547489	Bacteroidetes	SB-5	NA	NA	NA	MDM	GATGAACGCTAGCGGCAGGCCTAACACATGCAAGTCGAGGGGCAGCGGGTGTAGCAATACATGCCGGCGACCGGCGCACGGGTGAGTAACGCGTATGCAACCTACCTCTAACTGGGGCATAACGTTGAGAAATCGACGCTAATTCCCCATAATATTCAGCCAGGGCATCCTGGTTGAATTAAAGCTCCGGCGGTTAGAGATGGGCATGCGTGCTATTAGCTAGTTGGTGAGGTAACGGCTCACCAAGGCTATGATGGCTAGGGGGTCTGAGAGGATGATCCCCCACATTGGTACTGAGACACGGACCAGACTCCTACGGGAGGCAGCAGTGAGGAATATTGGTCAATGGGCGAAAGCCTGAACCAGCCATGCCGCGTGAGGGATGAAGGCGCTATGCGT…
New Reference OTU24719	0.00529556	Aquificae	Aquificae	Aquificales	Aquificaceae	Hydrogenobacter	Known	GTGCCAGCCGCCGCGGTAATACGTAGGGTGCAAGCGTTAATCGGAATTACTGGGCGTAAAGCGTCCGCAGCCGGATGGGTAAGCGGTTCGTCAAAGCCCACCGCTCAACGGTGGAAGGGCGTACCGAACTGCCCATCTTGAGGCACGCTCAGGCAGGCGGAATTCCCGGTGTAGCGGTGAAATGCGTAGATATCGGGAGGAACACCGAAGGCGAAGGCAGCCTGCTGGGGCTGTCCTGACGGTCAGGGACGAAAGCTGGGGGAGCAAACCGGATTAGAAACCCGAGTAGTCC
FJ516930.1.1526	0.00519956	Proteobacteria	Deltaproteobacteria	Desulfobacterales	Desulfobacteraceae	Sva0081 sediment group	Known	GAGTTTGATCTTGGCTCAGAATGAACGCTGGCGGCGTGCTTAACACATGCAAGTCGCACGAGAACGCTTCAGCTTGCTGAGGCTAGTAAAGTGGCGCACGGGTGAGTAACGCGTGGGTAATCTGCCTCTGAATTGGGGATAACACTGCGAAAGCGGTGCTAATACCGAATAACATTCCTTGGACCCCGGTTTAAGGAATCAAAGGTGGCCTCTACATGTAAGCTACCGTTTGGAGATGAGCCCGCGTACCATTAGCTTGTTGGTGGGGTAACGGCCCACCAAGGCGACGATGGTTAGCTGGTCTGAGAGGATGATCAGCCACACTGGAACTGACACACGGTCCAGACTCCTACGGGAGGCAGCAGTGAGGAATTTTGCGCAATGGGGGAAACCCTGACG…
JQ245648.1.1429	0.00501912	Proteobacteria	Deltaproteobacteria	Sva0485	NA	NA	MDM	GTCGTACGAGAAATCCTGGGCAACCGGGAAAGTAAAGTGGCGCACGGGTGAGTAACGCGTGGGTAACCTACCCTTCGATTGGGGATAACTCTTCGAAAGGAGAGTTAATACCGAATAATATGCTGATTCCCTTGGGAGTTAGCATCAAAGGTGGCCTCTGCATGCAAGCTATCGTCGAAGGATGGGCCCGCGTACCATTAGCTTGTTGGTGGGGTAATGGCCCACCAAGGCAACGATGGTTAGCTGGTCTGAGAGGATGGCCAGCCACACTGGAACTGAGACACGGTCCAGACTCCTACGGGAGGCAGCAGTGGGGAATCTTGCGCAATGGGGGAAACCCTGACGCAGCAACGCCGCGTGGGTGATGAAGGCCTTCGGGTCGTAAAGCCCTGTCAGGTG…
AB745045.1.1488	0.00490346	Deinococcus-Thermus	Deinococci	Thermales	Thermaceae	Thermus	Known	TGAGTTTGATCCTGGCTCAGGGTGAACGCTGGCGGCGTGCCTAAGACATGCAAGTCGGGCGGGCCATGGGGTTTTACTCTGTGGTCAGCGGCGGACGGGTGAGTAACGCGTGGGTGACCTACCCGGAAGTGTGGGACAACCCGGGGAAACCCGGGCTAATCCCGCATGTGGTCATGCCTGTTTGGGGCATGATTAAAGGGCGCAAGTCCGCTTCCGGATGGGCCCGCGTCCCATCAGCTAGTTGGTGGGGTAAAGGCCCACCAAGGCGACGACGGGTAGCCGGTCTGAGAGGATGGCCGGCCACAGGGGCACTGAGACACGGGCCCCACTCCTACGGGAGGCAGCAGTTAGGAATCTTCCGCAATGGGCGCAAGCCTGACGGAGCGACGCCGCTTGGAG…
New Reference OTU27431	0.00490116	Proteobacteria	Alphaproteobacteria	Rhodospirillales	Acetobacteraceae	Roseomonas	Known	GTGCCAGCCGCCGCGGTAATACGAAGGGGGCTAGCGTTGCTCGGAATTACTGGGCGTAAAGGGCGCGTAGGCGGCCCTGTCAGTCAGGCGTGAAATTCCTGGGCTCAACCTGGGGACTGCGCTTGATACGGCGGGGCTGGAGGCCGAGAGAGGGTGGTGGAATTCCCAGTGTAGAGGTGAAATTCGTAGATATTGGGAAGAACACCGGTGGCGAAGGCGGCCACCTGGCTCGGTACTGACGCTGAGGCGCGACAGCGTGGGGAGCAAACAGGATTAGAAACCCCAGTAGTCC
KC437361.1.1498	0.00421654	Proteobacteria	Betaproteobacteria	Hydrogenophilales	Hydrogenophilaceae	NA	MDM	AGAGTTTGATCCTGGCTCAGATTGAACGCTGGCGGCATGCTTTACACATGCAAGTCGAACGGCAGCGGGCCCTTCGGGGTGCCGGCGAGTGGCGAACGGGTGAGTAATGCATCGGAACGTACCCAGGAGTGGGGGATAACCAGTCGAAAGATTGGCTAATACCGCATACGTCCTGAGGGGGAAAGCGGGGGACCGTAAGGCCTCGCGCTCTTGGAGCGGCCGATGTCCGATTAGCTAGTTGGTGGGGTAAAGGCCTACCAAGGCGACGATCGGTAGCTGGTCTGAGAGGATGATCAGCCACACTGGAACTGAGACACGGTCCAGACTCCTACGGGAGGCAGCAGTGGGGAATTTTGGACAATGGGGGAAACCCTGATCCAGCCATGCCGCGTGAGTGAA…
GU437322.1.1295	0.00406867	Chloroflexi	Chloroflexia	Chloroflexales	Chloroflexaceae	Chloroflexus	Known	GTGGGTGACCTGCCCCGGAGTGGGGGATACCCCGTCGAAAGACGGGACAATCCCGCATGCGCTCTTTGGAGGAAAGCCATCCGGCGCTCTGGGAGGGGCTGCGGCCCATCAGGTAGTTGGTGTGGTAACGGCGCACCAAGCCAATGACGGGTACCCGGTCTGAGAGGACGACCGGGCAGACTGGGACTGCGACACGGCCCAGACTCCTACGGGAGGCAGCAGCAAGGAATTTTCCCCAATGGGCGCAAGCCTGAGGGAGCAACGCCGCGTGGAGGACGACGGCCTTCGGGTTGTAAACTCCTTTCGGGTGGGACGAGCCTGACGGTACCACCAGAAGCAGCCCCGGCTAACTCTGTGCCAGCAGCCGCGGTAAGACAGAGGGGGCAAGCGTTGTCCGGA…
FJ950694.1.1472	0.00383621	Proteobacteria	Gammaproteobacteria	Enterobacteriales	Enterobacteriaceae	NA	MDM	CGCCCTGATTGACGGCTATACACATGCAAGTCGAACGGTAACAGGAAACAGCTTGCTTCTTTGCTGACGAGTGGCGGACGGGTGAGTAATGTCTGGGAAACTGCCTGATGGAGGGGGATAACTACTGGAAACGGTAGCTAATACCGCATAACGTCGCAAGACCAAAGAGGGGGACCTTCGGGCCTCTTGCCATCGGATGTGCCCAGATGGGATTAGCTAGTAGGTGGGGTAACGGCTCCATCCCTAGGCGAGCCGAATCCTTAGCCTGGTCTGAGAGGAATGACCAGCCACACTGGGACTGAGAACACGGTCCAGACTCCTACGGGAGGCAGCAGTGGGGAATATTGCACAATGGGCGCAAGCCTGATGCAGCCATGCCGCGTGTATGAAGAAGGCCTT…
EU249945.1.1396	0.00359047	Deinococcus-Thermus	Deinococci	Thermales	Thermaceae	Thermus	Known	TGCAGTCGAGCGGGGTAGGTTTATGCCTACCCAGCGGCGGACGGGTGAGTAACGCGTGGGTGACCTACCCGGAAGAGGCGGACAACCTGGGGAAACCCAGGCTAATCCGCCATGTGGTCCTGTCCTGTGGGGTAGGACTAAAGGGTGAATAGCCCGCTTCCGGATGGGCCCGCGTCCCATCAGCTAGTTGGTGGGGTAAAGGCCCACCAAGGCGACGACGGGTAGCCGGTCTGAGAGGATGGCCGGCCACAGGGGCACTGAGACACGGGCCCCACTCCTACGGGAGGCAGCAGTTAGGAATCTTCCGCAATGGACGGAAGTCTGACGGAGCGACGCCGCTTGGAGGAGGAAGCCCTTCGGGGTGTAAACTCCTGAACTGGGGACGAAAGCCCCGGATAG…
AF407678.1.1541	0.0035615	Bacteroidetes	Bacteroidetes Incertae Sedis	Order II	Rhodothermaceae	Rhodothermus	Known	AGAGTTTGATCCTGGCTCAGGACGAACGCTGGCGGCGGGCCTAACACATGGAAGTCGTGCGGTAAGGAGTCCTTCGGGGCTCCTTATAGCGGCGGACGGGTGCGTAACACGTAGCTAACCTGCCCTCGGCTGGGGGATAACCCACCGAAAGGTGGGCTAATACCGCATAATGTCTGGAGGGCGCATGCTCTTCAGACCAAAGCCTTTGGGCGGCCGAGGAGGGGGCTGCGGCCTATCAGGTAGTTGGTGGGGTAACGGCCTACCAAGCCTACGACGGGTAGCTGGTCTGAGAGGACGGCCAGCCACACTGGCACTGAGACACGGGCAGACTCCTACGGGAGGCAGCAGTGGGGAATCTTGGGCAATGGGCGCAAGCCTGACCCAGCCACGCCGCGTGGA…
JX224753.1.1494	0.00353355	Proteobacteria	Betaproteobacteria	Hydrogenophilales	Hydrogenophilaceae	Thiobacillus	Known	AGAGTTTGATCCTGGCTCAGATTGAACGCTGGCGGAATGCTTTACACATGCAAGTCGAACGGCAGCACGGGAGCTTGCTCCTGGTGGCGAGTGGCGAACGGNNNNNNNNNNNNNCGGAACGTACCGAGGAATGGGGGATAACGCAGCGAAAGCTGTGCTAATACCGCATACGCCCTGAGGGGGAAAGTGGGGGATCGTAAGACCTCACGTTATTCGAGCGGCCGACGTCTGATTAGCTAGTTGGTGGGGTAAAGGCCTACCAAGGCGACGATCAGTAGCGGGTCTGAGAGGATGATCCGCCACACTGGAACTGAGACACGGTCCAGACTCCTACGGGAGGCAGCAGTGGGGAATTTTGGACAATGGGCGCAAGCCTGATCCAGCGACGCCGCGTGAGTG…
CP001251.796084.797624	0.00337825	Dictyoglomi	Dictyoglomia	Dictyoglomales	Dictyoglomaceae	Dictyoglomus	Known	AGGGTTTGATCCTGGCTCAGGACGAACGCTGGCGGCGTGCCTAAGGCATGCAAGTCGAGCGGTAGCTCCTATTGGTTAAAGCCGATAGGAGTGAGAGCGGCGCACGGGTGAGTAACACGTAGGTAACCTACCCCAGAGAGGGGGATAACACCTCGAAAGGGGTGCTAAACCCCCATATACTTACCGAGCGAGATGCTCAGGTAAGGAAAGGGTATAGAGGGGTAACCCTCTATGCTGCTCTGGGATGGGCCTGCGGCCTATCAGCTAGTTGGTGGGGTAAAGGCCCACCAAGGCTAAGACGGGTAGCCGGCCTGAGAGGGTGGTCGGCCACACTGGGACTGAGACACGGCCCAGACTCCTACGGGAGGCAGCAGCCGGGAATCTTCCGCAATGGGGGAA…
HK557202.1.1470	0.0029475	Deinococcus-Thermus	Deinococci	Thermales	Thermaceae	Thermus	Known	GCTCAGGGTGAACGCTGGCGGCGTGCCTAAGACATGCAAGTCGTGCGGGCCGTGGGGTATCTCACGGTCAGCGGCGGACGGGTGAGTAACGCGTGGGTGACCTACCCGGAAGAGGGGGACAACATGGGGAAACCCAGGCTAATCCCCCATGTGGACACATCCTGTGGGGTGTGTTTAAAGGGTTTTGCCCGCTTCCGGATGGGCCCGCGTCCCATCAGCTAGTTGGTGGGGTAAGAGCCCACCAAGGCGACGACGGGTAGCCGGTCTGAGAGGACGGCCGGCCACAGGGGCACTGAGACACGGGCCCCACTCCTACGGGAGGCAGCAGTTAGGAATCTTCCGCAATGGGCGCAAGCCTGACGGAGCGACGCCGCTTGGAGGAGGAAGCCCTTCGGGGTG…
HQ419075.1.1399	0.00291968	Deinococcus-Thermus	Deinococci	Thermales	Thermaceae	Thermus	Known	AGAGTTTGATCATGGCTCAGGGTGAACGCTGGCGGCGTGCCTAAGACATGCAAGTCGTGCGGGCTGTGGGGTATCCCACGGTCAGCGGCGGACGGGTGAGTAACGCGTGGGTGACCTACCCGGAAGAGGGGGACAACCCGGGGAAACTCGGGCTAATCCCCCATGTGGACGTATCCTGTGGGGTACGTTCAAAGGGCGGAAGCTCGCTTCCGGATGGGCCCGCGTCCCATCAGCTAGTTGGTAGGGTAAAGGCCTACCAAGGCGACGACGGGTAGCCGGTCTGAGAGGATGGCCGGCCACAGGGGCACTGAGACACGGGCCCCACTCCTACGGGAGGCAGCAGTTAGGAATCTTCCGCAATGGGCGCAAGCCTGACGGAGCGACGCCGCTTGGAGGAGG…
JF703591.1.1433	0.00256058	Nitrospirae	Nitrospira	Nitrospirales	Nitrospiraceae	Nitrospira	Known	CGCTAGCGGCAGGCCTAATACATGCAAGTCGAGGGGTAACAGGTGTAGCAATACATGCTGACGACCGGCGCACGGGTGCGTAACACGTATATAATCTACCTTTTACTGGAGAATAGCCCGAAGAAATTCGGATTAATACTCCATAATATTATTGGGGGGCATCTCTTGATAATTAAAGTTCCGACGGTAAAAGATGAGTATGCGCGATACTAGCTAGTTGGTGAGGTAACGGCTCACCAAGGCTTCGACGGGTAGCTGGTCTGAGAGGACGATCAGCCACACTGGCACTGCGACACGGGCCAGACTCCTACGGGAGGCAGCAGTAAGGAATATTGCGCAATGGGCGACAGCCTGACGCAGCGACGCCGCGTGGGGGATGAAGGTCTTCGGATTGTAAAC…
New.CleanUp.ReferenceOTU6635292	0.00254976	Deinococcus-Thermus	Deinococci	Thermales	Thermaceae	Thermus	Known	GTGCCAGCCGCCGCGGTAATACGGAGGGCGCGAGCGTTACCCGGATTTACTGGGCGTAAAGGGCGTGTAGGCGGTTTGGGGCGTCCCATGTGAAAGGCCACGGCTCAACCGTGGAGGAGCGTGGGATACGCTCAAGCTAGAGGGTGGGAGAGGGTGGTGGAATTCCCGGAGTAGCGGTGAAATGCGCAGATACCGGGAGGAACGCCGATGGCGAAGGCAGCCACCTGGCCCATTTCTGACGCTGAGGCGCGAAAGCTGGGGGAGCGAAAGGGATTAGAAACCCTAGTAGTCC
New Reference OTU487	0.00254976	Armatimonadetes	NA	NA	NA	NA	MDM	GTGCCAGCAGCCGCGGTAATACGTAGGGGGCGAGCGTTGCCCGAATTTACTGGGCGTAAAGCGCACGTAGGCGGCTCCGTAAGTCTGGTGTGAAATCTCACGGCTCAACCGGGAGGCTGCACTGGATACTGCGGAGCTCGAGGGCGGGAGAGGAGATTGGAATTCCCGGTGTAGCGGTGAAATGCATTGATATCGGGAGGAACACCAGTGGCGAAGGCGGATCTCTGGCCCGTTGCTGACGCTGAGGTGCGAAAGCTGGGGGAGCAAACCGGATTAGAAACCCCAGTAGTC
HM186100.1.1286	0.00250517	Nitrospirae	Nitrospira	Nitrospirales	Nitrospiraceae	Nitrospira	Known	GCGGAAGACGAATCGTTTGTAAAGCGGCGAACGGGTGAGGAAATACATGGGTACCTACCCTCGAGTGGGGAATAACTAACCGAAAGGTTAGCTAATACCGCATACGGTCTGCGGATAGAACAACGGGTATCGCGCTCTTGGATGGGCTCATGTCCTATCAGCTTGTTGGTGAGGTAACGGCTCACCAAGGCTTCGACGGGTAGCTGGTCTGAGAGGACGATCAGCCACACTGGCACTGCGACACGGGCCAGACTCCTACGGGAGGCAGCAGTAAGGAATATTGCGCAATGGGCGACAGCCTGACGCAGCGACGCCGCGTGGGGGATGAAGGTCTTCGGATTGTAAACCCCTTCGGCAGGGAAGATGGCGGGTAACCGTTCGGACGGTACTGCAGAAGAA…
EF205581.1.1461	0.00238991	Planctomycetes	Planctomycetacia	Planctomycetales	Planctomycetaceae	NA	MDM	AATGAACGTTGGCGGCGTGGATTAGGCATGCAAGTCGTGCGGTAGTCCTCCGCAAGGAGGGCGAGAGCGGCGAAAGGGAGAGTAACGCGTGGGTAACCTACCCCCGGGACCGGGATAGCCGCGGGAAACTGCGGGTAATACCGGATAACGTCTCCGGACCAAAGGTGGGATTCCGCCTGGGGAGGGGCCCGCGTCCTATTAGCTAGTTGGTGAGGTAACGGCTCACCAAGGCGAAGATGGGTACGGGGTGTGAGAGCATGCCCCCGCTCACTGGGACTGAGACACTGCCCAGACACCTACGGGTGGCTGCAGTCGAGGATCTTCGGCAATGGGCGAAAGCCTGACCGAGCGACGCCGCGTGCGGGATGAAGGCCTTCGGGTTGTAAACCGCTGTCAGAG…
FJ638545.1.1455	0.00238991	Proteobacteria	Deltaproteobacteria	Syntrophobacterales	Syntrophaceae	Desulfobacca	Known	ATGCAAGTCGAGCGAGAAACCGCCCTTCGGGGTGGGAGTACAGCGGCGCACGGGTGAGTAACGCGTGGGTAATCTACTTCCGTCTGGGGGATAACCCACCGAAAGGTGGGCTAATACCGCATAACCCGCCGGGTCGCCGGACCCGTCGGCAAAGGTGGCCTCTGCCTGCAAGCTGCCGGATGGAAATGAGCCCGCGTCCCATTAGCTAGTTGGTAGGGTAATGGCCTACCAAGGCGACGATGGGTAGCTGGTCTGAGAGGACGGCCAGCCACACTGGAACTGGAACACGGTCCAGACTCCTACGGGAGGCAGCAGTGAGGAATCTTGCGCAATGGGGGAAACCCTGACGCAGCGATGCCGCGTGGGTGAAGAAGGCCTTCGGGTCGTAAGGCCCTGTCA…
KJ479398.1.1447	0.00221873	Firmicutes	Clostridia	Clostridiales	Clostridiaceae 1	Caloramator	Known	GGACGAACGCTGGCGGCGTGCCTAACACATGCAAGTCGAGCGGAGATGCCAAGGAGCAATCCAAGGTGTCTTAGCGGCGGACGGGTGAGTAACACGTGGGTAACCTACCCCAAGGAGGGGGATAACAGGTCGAAAGGCCTGCTAATACCGCATAAAGCTTATGTATCGCATGATACATAAGCCAAAGGAGGAATCCGCCTTGGGATGGGCCCGCGGCCCATTAGCTAGTTGGTGAGGTAACGGCTCACCAAGGCGACGATGGGTAGCCGGCCTGAGAGGGTGGTCGGCCACACTGGGACTGAGACACGGCCCAGACTCCTACGGGAGGCAGCAGTGGGGAATATTGCGCAATGGGGGAAACCCTGACGCAGCGACGCCGCGTGAGCGAAGAAGGCCTTC…
AB078065.1.1467	0.00216034	Bacteroidetes	Cytophagia	Cytophagales	Cytophagaceae	Flexibacter	Known	GATGAACGCTAGCGGCAGGCTTAATACATGCAAGTCGAACGGGTGTAGCAATACATTAGTGGCAGACGGGTGCGTAACACGTATGCAATCTACCTTTCACAGGGGGATAACTCAGGGAAACTTGAGCTAATACCGCATAACATTAGGTAAGGCATCTTACTTAATTAAAATCTACGGAGGTGAGAGATGAGCATGCGACCGATTAGCTAGTTGGTAGGGTAACGGCTTACCAAGGCGACGATCGGTAGGGGATCTGAGAGGATGACCCCCCACACTGGTACTGAGATACGGACCAGACTCCTACGGGAGGCAGCAGTAGGGAATATTGGGCAATGGAAGGAATTCTGACCCAGCCATGCCGCGTGCAGGAAGAAGGCGCTAAGCGTTGTAAACTGCTTT…
New Reference OTU33300	0.00196803	Deinococcus-Thermus	Deinococci	Thermales	Thermaceae	Meiothermus	Known	GTGCCAGCCGCCGCGGTAATACGGAGGGTGCGAGCGTTACCCGGATTTACTGGGTGTAAAGGGCGTGTAGGCGGTCTTTCAAGTCCGATGCTAAAGACCGAAGCTCAACTTCGGGGGTGCGTTGGATACTGTGAGGCTAGACGGTCGGAGAGGGTAGCGGAATTTCCGGAGTAGCGGTGAAATGCGCAGATACCGGGAGGAACGCCGATGGCGAAGGCAGCCACCTGGTCCATTTCTGACGCTGAGGCGCGAAAGCGTGGGGAGCAAACAGGATTAGAAACCCTAGTAGTCC
FN545864.1.1393	0.0019187	Parcubacteria	NA	NA	NA	NA	MDM	ATGCAAGTCGAACGGGTTTATATCTTTATAGATATAAACTACGTGGCAAACGGGGCAGTAATACATGTCTAACTTACCCTGAAGTTGAGAATAACCTCCGAAAGGAGACTAATTCTCAATAGTTTCATTCTTACAAAAGTAAGAATGAATAAAGGCGTAAGCCGCTTCAGGAAAGGGACATGGCTGATCAGCTAGTTGGTGAGGTAATGGCTCACCAAGGCTAAGACCAGTAGGGGGCCTGAGAGGGTGTTCCCCGCCATAGGCACTGAGACACGGGCCTAACTCCTACGGGAGGCAGCAGCCGAGAATATTGGGCAATGGGCGAAAGCCTGACCCAGTGACACCTCGTGCCGGAAGAAGTCCTTCGGGATGTAAACGGCTTTTCTGGGAGATGAAGTC…
FJ940800.1.1498	0.00188187	Proteobacteria	Gammaproteobacteria	Aeromonadales	Aeromonadaceae	Aeromonas	Known	AGAGTTTGATCATGGCTCAGATTGAACGCTGGCGGCAGGCTTAACACATGCAAGTCGAGCGGGGTGAGGTGCTTCGGTACTGATCCTAGCGGCGGACGGGTGAGTAATGCTTAGGAATCTGCCATTTAGTGGGGGACAACATTCCGAAAGGGATGCTAATACCGCATACGTCCTACGGGAGAAAGCAGGGGATCTTCGGACCTTGCGCTAAATGATGAGCCTAAGTCGGATTAGCTAGTTGGTGGGGTAAAGGCCTACCAAGGCGACGATCCCTAGCTGGTCTGAGAGGATGATCAGCCACACTGGAACTGAGACACGGTCCAGACTCCTACGGGAGGCAGCAGTGGGGAATATTGCACAATGGGGGAAACCCTGATGCAGCCATGCCGCGTGTGTGAA…
ARKI01000023.9841.11307	0.00170991	Proteobacteria	Alphaproteobacteria	Rhodospirillales	Rhodospirillales Incertae Sedis	Elioraea	Known	AGAGTTTGATCCTGGCTCAGAGCGAACGCTGGCGGCAGGCTTAACACATGCAAGTCGTGCGCCCCGCAAGGGGAGCGGCGGACGGGTGAGTAACGCGTGGGAATGTGTCCTCGGGTGGGGGATAACCCTGGGAAACTAGGGCTAATACCGCATGATGTCTGCGGACCAAAGCCGCAAGGCGCCCGAGGAGCAGCCCGCGTCCGATTAGCTAGTTGGTGGGGTAACGGCCTACCAAGGCGACGATCGGTAGCTGGTCTGAGAGGATGATCAGCCACACTGGGACTGAGACACGGCCCAGACTCCTACGGGAGGCAGCAGTGGGGAATATTGGACAATGGGCGAAAGCCTGATCCAGCCATGCCGCGTGGGTGAAGAAGGCCCTAGGGTTGTAAAGCCCTT…
New Reference OTU8543	0.00162388	Deferribacteres	Deferribacteres Incertae Sedis	NA	NA	Caldithrix	Known	GTGCCAGCCGCCGCGGTAATACGTAGGGGGCGAGCGTTGTCCGGAATTATTGGGCGTAAAGGGCGCGCAGGCGGGGATTTAAGTCTGAGGTGGAAGTTTGCGGCTTAACCGTAGAATGGCCTTGGATACTGGATTTCTTGAGTCTGGGAGAGGGAAGCGGAATTCCTGGTGTAGCGGTGAAATGCGTAGATATCAGGAAGAACACCGGCGGCGAAGGCGGCTTCCTGGCCCGGAACTGACGCTGAGGCGCGAAAGTGCGGGGAGCGAACAGGATTAGAAACCCTAGTAGTCC
EF648108.1.1470	0.00123967	Chloroflexi	Caldilineae	Caldilineales	Caldilineaceae	Caldilinea	Known	AGAGTTTGATCATGGCTCAGGATGAACGCTGGCGGCGTGCCTAACACATGCAAGTCGAACGTGAGGGGCGTTTTCGGATGCCCTGAAAGTGGCGAACGGGTGAGTAACACGTAGATAACCTGCCCTGGAGTGGGGGATAACCACTGGAAACGGTGGCTAATACCGCATAGGCCCTTGAAGTCGGGAGGCTTCGAGGGGAAAGCTCCGGCGCTTCAGGAGGGGTCTGCGTCCGATTAGCTAGTTGGCGGGGTAACGGCCCACCAAGGCGACGATCGGTAGCTGGTCTGAGAGGACGATCAGCCACACGGGAACTGAGACACGGTCCCGACTCCTACGGGGGGCAGCAGTGAGGAATATTGGGCAATGGGCGCAAGCCTGACCCAGCAACGCCGCGTGGAG…
KP676802.1.1326	0.000979064	Chloroflexi	Chloroflexia	Chloroflexales	Roseiflexaceae	Roseiflexus	Known	GCACCCGCTTCGGCGGGTGAGTGGCGCACGGCTGAGTAACACGTGGGAACCCGCCCTCCGGTGGGGGATAACGAGGCGAAAGTCTCGCTAATCCCGCATACGTCCGCACGGGGAAAGCGCGCACGCGCGCGCCGGAGGAGGGGCCTGCGGCCCATCAGGTAGTTGGCAGGGTAACAGCCTACCAAGCCGATGACGGGTAGCTGGTCTGGGAGGATGACCAGCCAGACTGGGACTGAGACACGGCCCAGACTCCTACGGGAGGCAGCAGCAAGGAATTTTCGGCAATGGGCGCAAGCCTGACCGAGCAACGCCGCGTGCGGGATGACGGCCTTCGGGTTGTAAACCGCTTTTCGGGGGGACGACTAGGACGGTACCCCCGGAACAAGCCCCGGCTAACTC…
HM640997.1.1485	0.000959901	Armatimonadetes	NA	NA	NA	NA	MDM	AGAGTTTGATCCTGGCTCAGGGCGAACGCTGGCGGCGTGCCTTAGACATGCAAGTCGAGCGGTAGGCGCTCCTTCGGGAGCGCCGAGAGCGGCGCACGGCGGAGTAACACGTGGGTAACCTGCCCCGAAGACTGGGATAACCCGGGGAAACTCGGGCTAATACCGGATGTGGATGGTCTGGCTTCGGCTGGATCATCTAAAGGCGCAAGCCGCTTCGGGATGGGCCCGCGGCCTATCAGGTAGTTGGTGAGGTAACGGCTCACCAAGCCTGCGACGGGTAGCCGGTCTGAGAGGACGGCCGGCCCGAGGGGCACTGAGACACGGGCCCCACTCCTACGGGAGGCAGCAGTCGGGAATCTTGGGCAATGGGCGCAAGCCTGACCCAGCGACGCCGCGTGG…
FN545861.1.1386	0.00077634	BP4	NA	NA	NA	NA	MDM	TGCAAGTCGAGCGATCGGCTTACCGGGGTAACCTGGTAAGTACGGAGCGGCGAACGGGCGAGTAACGCGTGGCTAACCTACCCACAGGAGGGGGATAACCCCGGGAAACTGGGGCTAATACCCCATAAGCCTACGGGTCGCTATGGCTTGTAGGAAAAGGAGCAATCCGCCTGTGGAGGGGGCTGCGTCCTATCAGCTAGTTGGTGAGGTAATGGCTCACCAAGGCTACGACGGGTAGCCGGCCTGAGAGGGTGGTCGGCCGCAAGGGGACTGAGACACGGCCCCTATCCCTACGGGGGGCAGCAGTGGGGAATTGTAGGCAATGCCCGAAAGGGTGACCACGCGATCCCGTGTGCAGGAAGAAGCCCTTCGGGGTGTAAACTGCTGTCAGGGGGGACG…
CP000909.1585293.1586772	0.000644173	Chloroflexi	Chloroflexia	Chloroflexales	Chloroflexaceae	Chloroflexus	Known	AGAGTTTGATCCTGGCTCAGGACGAACGCTGGCGGCGTGCCTAATGCATGCAAGTCGAACGCAGCAGGCTTGGCCTGGCTGCGTGGCGAACGGCTGAGGAACACGTGGGTCACCTGCCCCGGAGTGGGGGATACCCCGTCGAAAGACGGGACAATCCCGCATACGCTCTACGGAGGAAAGCCGCAAGGCGCTCCGGGAGGGGCCTGCGGCCCATCAGGTAGTTGGTGTGGTAACGGCGCACCAAGCCAATGACGGGTACCCGGTCTGAGAGGACGACCGGGCAGACTGGGACTGCGACACGGCCCAGACTCCTACGGGAGGCAGCAGCAAGGAATTTTCCCCAATGGGCGCAAGCCTGAGGGAGCAACGCCGCGTGGAGGACGACGGCCTTCGGGTTGT…
KC791012.1.1399	0.00055945	Proteobacteria	Betaproteobacteria	Burkholderiales	Comamonadaceae	Tepidimonas	Known	CATGCAAGTCGAACGGCAGCGGGCCCTTCGGGGTGCCGGCGAGTGGCGAACGGGTGAGTAATGCATCGGAACGTACCCGGGAGAGGGGGATAACCGGCCGAAAGGCTGGCTAATACCGCATGAACTCGGAAGAGCAAAGCGGGGGACCTTCGGGCCTCGCGCTCTCGGAGCGGCCGATGTCCGATTAGGCTAGTTGGTGGGGTAAAGGCCCACCAAGGCGACGATCGGTAGCGGGTCTGAGAGGACGATCCGCCACACTGGGACTGAGACACGGCCCAGACTCCTACGGGAGGCAGCAGTGGGGAATTTTGGACAATGGGGGCAACCCTGATCCAGCCATGCCGCGTGCGGGAAGAAGGCCTTCGGGTTGTAAACCGCTTTTGTTCGGGAAGAAATCCT…
KJ479394.1.1466	0.000534862	Firmicutes	Clostridia	Thermoanaerobacterales	Family III	Caldicellulosiruptor	Known	GGACGAACGCTGGCGGCGTGCCTAACGCATGCAAGTCGAGCGGGGATGGTAGCTGAAGGTGATGAGCTGGAAGCTGCCATCTTAGCGGCGGACGGGTGAGTAACACGTGAGCAACCTACCCTCAGCACGGGGATAACAGCTCGAAAGGGCTGCTAATACCCGATGGGACCACGTCATTGCATGGTGATGTGGTGAAAGGGTGGACGTAAGGTCCATGCCGGCTGGGGATGGGCTCGCGGCCCATCAGCTAGTTGGTGGGGTAACGGCCTACCAAGGCGACGACGGGTAGCCGGCCTGAGAGGGTGACCGGCCACAGTGGGACTGAGACACGGCCCACACTCCTACGGGAGGCAGCAGCGGGGAATCTTGCGCAATGGGCGAAAGCCTGACGCAGCGACG…
FJ885782.1.1285	0.000406375	Cyanobacteria	Cyanobacteria	SubsectionIII	FamilyI	NA	MDM	CTTCGGACTTCAGTGGCGGACGGGTGAGTAACGCGTGAGAACCTACCCTTAGGACGGGGATAACAGCTGGAAACGGCTGCTAATACCCGATGTGCCGAGAGGTGAAAGATTTATTGCCTGAGGAAGGGCTCGCGTCCGATTAGCTAGTTGGAGTGGTAATGGCACCCCAAGGCGACGATCGGTAGCTGGTCTGAGAGGATGATCAGCCACACTGGGACTGAGACACGGCCCAGACTCCTACGGGAGGCAGCAGTGGGGAATTTTCCGCAATGGGCGCAAGCCTGACGGAGCAATACCGCGTGCGGGAGGACGGCCTTTGGGTTGTAAACCGCGTTTCTCAGGGAAGAAGTTCTGACGGTACCTGAGGAATCAGCATCGGCTAACTCCGTGCCAGCAGCC…
HQ609664.1.1517	0.000406375	Proteobacteria	Deltaproteobacteria	Myxococcales	Phaselicystidaceae	Phaselicystis	Known	AGAGTTTGATCCTGGCTCAGAACGAACGTTAGCGGCGCGCTTAACACATGCAAGTCGTGCGAGAAAGGGAGCAATCCCCGGTAAAGCGGCGCACGGGTGAGTAACACGTAGGTAACGTGCCCCCAGGTGGTGGATAACCTTCCGAAAGGAGGGCTAATACAGCATAAGACCACGGCTTCGAAAGGAGCTGAGGTCAAAGTCGGCCTCTATTCATAAGCTGACGCCAGGGGATCGGCCTGCGGCCCATCAGGTAGTTGGTAGGGTAATGGCCTACCAAGCCTAAGACGGGTAGCTGGTCTGAGAGGATGATCAGCCACACTGGAACTGAGACACGGTCCAGACTCCTACGGGAGGCAGCAGTGGGGAATCTTGCGCAATGGGCGAAAGCCTGACGCAGCG…
KF712855.1.1504	0.000405404	Nitrospirae	Nitrospira	Nitrospirales	Nitrospiraceae	Nitrospira	Known	AGAGTTTGATCCTGGCTCAGAACGAACGCTGGCGGCGCGCCTAATACATGCAAGTCGAACGAGAATGTGTAGCAATACACATGTACAGTGGCGAACGGGTGAGGACTACATGGGTAACCTACCCTCGAGTGGGGAATAACTAGCCGAAAGGTTAGCTAATACCGCGTACGCTTCCGGGACTGCGGTTCCGGAAGGAAAGCGATACCGTGGGTATCGCGCTCTTGGATGGGCTCATGCCCTATCAGCTTGTTGGTGAGGTAACGGCTCACCAAGGCTTCGACGGGTAGCTGATCTGAGAGGATGATCAGCCACACTGGCACTGCGACACGGGCCAGACTCCTACGGGAGGCAGCAGTAAGGAATATTGCGCAATGGGCGAAAGCCTGACGCAGCGACGCC…
FJ901012.1.1319	0.000342036	Proteobacteria	Betaproteobacteria	Rhodocyclales	Rhodocyclaceae	NA	MDM	GGCTGCTTTAACATGCAAGTCGAACGGCAGCACGGGCTTCGGCCTGGTGGCGAGTGGCGAACGGGTGAGTAATGCATCGGAACGTGCCCATGTCGGGGGGAATAACGTACCGAAAGCTACGCTAATACCGCATACGCCCTGAGGGGGAAAGCGGGGGATTCTTCGGAACCTCGCGCGATTGGAGCGGCCGATGTCGGATTAGCTAGTAGGTGAGGTAAAGGCTCACCTAGGCGACGATCCGTAGCGGGTCTGAGAGGATGATCCGCCACACTGGGACTGAGACACCGCCCAGACTCCTACRCGAGGCAGCAGTGGGGAATTTTGGACAATGGGGGCACCCTGATCCAGCCATGCCGCGTGAGTGAAGAAGGCCTTCGGGTTGTAAAGCTCTTTCGGCCG…
New Reference OTU27081	0.000311589	Deinococcus-Thermus	Deinococci	Thermales	Thermaceae	Thermus	Known	GTGCCAGCCGCCGCGGTAATACGGAGGGCGCGAGCGTTACCCGGATTTACTGGGCGTAAAGGGCGTGTAGGCGGCTTGGGGCGTCCCATGTGAAAGGCCACGGCTCAACCGTGGAGGAGCGTGGGATACGCTCAAGCTAGAGGGTGGGAGGGGGTGGTGGAATTCCCGGAGTAGCGGTGAAATGCGCAGATACCGGGAGGAACGCCGATAGCGAAAGCAGCTACCTGGACGATTTGTGACGCTGAGGCGCGAAAGCGTGGGGAGCAAACCGGATTAGAAACCCTAGTAGTCC
HQ172900.1.1499	0.000277681	Bacteroidetes	Flavobacteriia	Flavobacteriales	Schleiferiaceae	Schleiferia	Known	GAGTTTGATCCTGGCTCAGGATGAACGCTAGCGGCAGGCCTAACACATGCAAGTCGAACGGTAGTCAGCAGCAATGTTGACGAGAGTGGCGCACGGGTGCGTAACGCGTATGTAACCTGCCCCATACTGGGGGATAGCCTCCCGAAAGGGAGATTAATACCCCATGGTAATACTGAGTTGCATGACTTGGTATTTAAAGCTGAGGCGGTATGGGATGGGCATGCGTCCGATTAGGTAGTTGGTAGGGTAAAGGCCTACCAAGCCTACGATCGGTAGGGGAACTGAGAGGTTGGTCCCCCACACTGGTACTGAGACACGGACCAGACTCCTACGGGAGGCAGCAGTGAGGAATATTGGGCAATGGCCGCAAGGCTGACCCAGCCATGCCGCGTGCAGGAA…
KC211796.1.1267	4.4e-05	Bacteroidetes	Flavobacteriia	Flavobacteriales	Schleiferiaceae	Schleiferia	Known	GTTTGATCCTGGCTCAGGATGAACGCTAGCGGCAGGCCTAACACATGCAAGTCGAACGGTAGTCAGCAGCAATGTTGACGAGAGTGGCGCACGGGTGCGTAACGCGTATGTAACCTGCCCCATGCTGGGGGATAGCCTCCCGAAAGGGAGATTAATACCCCATGGTAATACTGAGTTGCATGACTTGGTATTTAAAGCTGAGGCGGTATGGGATGGGCATGCGTCCGATTAGGTAGTTGGTAGGGTAAAGGCCTACCAAGCCTACGATCGGTAGGGGAACTGAGAGGTTGGTCCCCCACACTGGTACTGAGACACGGACCAGACTCCTACGGGAGGCAGCAGTGAGGAATATTGGGCAATGGCCGCAAGGCTGACCCAGCCATGCCGCGTGCAGGAAGA…
AB924432.1.1486	1.14e-18	Ignavibacteriae	Ignavibacteria	Ignavibacteriales	BSV26	NA	MDM	GACGAACGCTGGCGGCGTGCCTAACACATGCAAGTCTGGGAGAAAGGGATAGCAATATCCTGAGTAAACCGGCGAACGGGTGAGTAATACGTAGGTAACCTACCTTGAAAACGGGGATAACCCGCCGAAAGGCGGACTAATACCCGATGAAATCCTGATGTAGCATTACATTAGGATCAAAGGCTCCAAAAAGAGCGTTTCAAGATGGGCCTGCGTCCCATTAGGTAGTTGGCGGGGTAAAAGCCCACCAAGCCGACGATGGGTAGCTGGTCTGAGAGGATGATCAGCCACACTGGAACTGAGACACGGTCCAGACTCCTACGGGAGGCAGCAGTGAGGAATATTGCTCAATGGGCGAAAGCCTGAAGCAGCGACGCCGCGTGAGGGATGAAATCCGTT…
JQ739008.1.1537	1.14e-18	Acetothermia	NA	NA	NA	NA	MDM	AGAGTTTGATCCTGGCTCGGGGTGAACGCTAGCGGCGCGCCTAACACATGCAAGTCGAGCGATCGGCGCTGGTGAAGTCCTTTCGGGGATGGAACTGGCGTACGGAGCGGCAAACGGGTGAGTAACACGTGGTCAACCTGCCTCCGCGACGGGCACAACCCTCTGAAAGGAGGGCTAATACCCGATGGTCTTCTTGGAGCGCGAGCTCTGGGAAGTAAAGGCACTTCGGTGTCGCGCGGTGAGGGGGCTGCGGCCCATCAGCTAGTTGGTGGGGTAATGGCCCACCAAGGCAACGACGGGTAGGGGGCCTGAAAGGGTGGCCCCCCACATGGGGACTGAGACACGGCTCCGACTCCTACGGGAGGCAGCAGTGGGGAATCTTGGGCAATGGGCGAAAGC…
KX163987.1.1428	1.14e-18	Acetothermia	NA	NA	NA	NA	MDM	ACATGCAAGTCGAGCGATCGGCTGGCCAAAGCCGCAAGGCCGAGGCCAGTACGGAGCGGCAAACGGGTGAGTAACACGTAGCCAACCTGCCTCCGCGACGGGGACAACCCTCCGAAAGGGGGGCTAATCCCCGATGGTCTTCCCGGGGCGCAAGTCCTGGGAAGTAAAGGCACTTCGGTGTCGCGCGGAGAGGGGGCTGCGGCCCATCAGCTAGTTGGTGGGGTAACGGCCCACCAAGGCAGCGACGGGTAGGGGGCCTGAGAGGGTGGCCCCCCACATGGGGACTGAGACACGGCTCCGACTCCTACGGGAGGCAGCAGTGGGGAATCTTGGGCAATGGGCGAAAGCCTGACCCAGCGACGCCGCGTGCGGGACGAAGCCCTTCGGGGTGTAAACCGC…
AF339745.1.1465	0	Thermotogae	Thermotogae	Mesoaciditogales	Mesoaciditogaceae	Mesoaciditoga	Known	GACAAACGCTGGCGGCGTGCCTAACACATGCAAGTCGAACGACAGGCGAGGAATCCGCAAGGAGGAATCGTGCTGAGTGGCGAACGGGTGAGTAATGCATGGGGACATACCCTCGAGAGTGGGATAGCGTTCCGAAAGGGACGGTAATACCACGTACGCTCGGGAGAGGAAAGGTGCAACAGCACCGCTCGAGGAGTGACTCATGGCCCATCAGCTAGTTGGTGAGGTAAAGGCCCACCAAGGCAATGACGGGTAGCTGGTCTGAGAGGATGGTCAGCCACACTGGGACTGAGACACGGCCCAGACTCCTACGGGAGGCAGCAGTGGGGAATTTTTCCCAATGGGCGAAAGCCTGAGGGAGCGACGCCGCGTGGAGGAAGGAGTCTTTCGAGATGTAAA…
AF402976.1.1446	0	Bacteroidetes	SB-5	NA	NA	NA	MDM	GATGAACGCTAGCGGCAGGCCTAACACATGCAAGTCGTGGGGTAACAGGGGTAGCAATACCTGCTGACGACCGGCGCACGGGTGAGTAACACGTATGCAACTTCCCTCTAACTGGGGCATAGCTCGGCGAAAGTCGAATTAATTCCCCATAATATCATCGAAGGGCATCCTTTGATGATTAAAGCTCCGGCGGTTAGAGATGGGCATGCGTACCATTAGCTAGTTGGTGAGGTAATGGCCCACCAAGGCTACGATGGTTAGGGGGTCTGAGAGGATGATCCCCCACACTGGTACTGAGACACGGACCAGACTCCTACGGGAGGCAGCAGTGAGGAATATTGGTCAATGGGCGAAAGCCTGAACCAGCCATGCCGCGTGAAGGATGAAGGCCCTCAGGGT…
KM221394.1.1451	0	Cyanobacteria	Cyanobacteria	SubsectionIII	FamilyI	Leptolyngbya	Known	AGAGTTTGATCCTGGCTCAGGATGAACGCTGGCGGTCTGCTTAACACATGCAAGTCGAACGGGGTTCTTCGGAACCTAGTGGCGGACGGGTGAGTAACGCGTGAGAATCTGCCCTTAGGACGGGGATAACGACTGGAAACGGTCGCTAATACCCGATGTGCCGAGAGGTGAAAAGATTTATTGCCTGAGGATGAGCTCGCGTCTGATTAGCTAGTTGGTGGGGTAATGGCCCACCAAGGCTGCGATCAGTAGCTGGTCTGAGAGGATGATCAGCCACACTGGGACTGAGACACGGCCCAGACTCCTACGGGAGGCAGCAGTGGGGAATTTTCCGCAATGGGCGCAAGCCTGACGGAGCAAGACCGCGTGCGGGAAGACGGCCTGTGGGTTGTAAACCGC…
KM221401.1.1455	0	Cyanobacteria	Cyanobacteria	SubsectionIII	FamilyI	NA	MDM	AGAGTTTGATCCTGGCTCAGGATAAACGCTGGCGGTAGACATAACACATGCAAGTCGAACGGAGTGCTTCGGCACTTAGTGGCGGACGGGTGAGTAACACGTGAGAATCTGCCTTTAGGACGGGGATAACGACTGGAAACGGTCGCTAATACCCGATATGCCTTTTCAGTGAAAAGGAGAAATCCGCCTGAAGATGAGCTCGCGTCCGATTAGCTAGTTGGTGGGGTAATGGCCTACCAAGGCTGCGATCGGTAGCTGGTCTGAGAGGATGATCAGCCACACTGGGACTGAGACACGGCCCAGACTCCTACGGGAGGCAGCAGTGAGGAATTTTCCGCAATGGGCGCAAGCCTGACGGAGTCATACCGCGTGCGGGACGACGCTCTAGGGAGTGTAAAC…
New Reference OTU29236	0	Chloroflexi	SBR2076	NA	NA	NA	MDM	GTGCCAGCCGCCGCGGTAAAACGTAGGAGGCGAGCGTTATCCGGATTTACTGGGCGTAAAGCGCGTGCAGGCGGCCGTGCAAGTTGGGCGTGAAATCTCCTGGCTTAACTGGGAGGGGCCGTCCAATACTGCATGGCTTGAGGGCAGGAGAGGGAAGTGGAATTTCCGGTGTAGCGGTAATATGCGCAGATATCGGAAGGAACACCAGTGGCGAAGGCGGCTTCCTGGCCTGTACCTGACGCTGAGACGCGAAAGCTAGGGGAGCGAACGGGATTAGAAACCCTAGTAGTCC

## Sheet: HY_hub_info
Name	Hub Score	Phylum	Class	Order	Family	Genus	Genus Type	Sequence
New Reference OTU10223	1	NA	NA	NA	NA	NA	MDM	TTGGAGGCTTTTTTATGGTTCGTTCTTATTACCCTTCTGAATGTCACGCTGATTATTTTGACTTTGAGCGTATCGAGGCTCTTAAACCTGCTATTGAGGCTTGTGGCATTTCTACTCTTTCTCAATCCCCAATGCTTGGCTTCCATAAGCAGATGGATAACCGCATCAAGCTCTTGGAAGAGATTCTGTCTTTTCGTATGCAGGGCGTTGAGTTCGATAATGGTGATATGTATGTTGACGGCCATAAGGCT
New Reference OTU20532	0.941462	NA	NA	NA	NA	NA	MDM	CTGGTCGGCAGATTGCGATAAACGGTCACATTAAATTTAACCTGACTATTCCACTGCAACAACTGAACGGACTGGAAACACTGGTCATAATCATGGTGGCGAATAAGTACGCGTTCTTGCAAATCACCAGAAGGCGGTTCCTGAATGAATGGGAAGCCTTCAAGAAGGTGATAAGCAGGAGAAACATACGAAGGCGCATAACGATACCACTGACCCTCAGCAATCTTAAACTTCTTACACGAATCACCAGA
New Reference OTU12509	0.939288	NA	NA	NA	NA	NA	MDM	ATGGCGACCATCCAAAGGATAAACATCATAGGCAGTCGGGAGGGTAGTCGGAACCGAAGAAGACTCAAAGCGAACCAAACAGGCAAAAAATTTAGGGTCGGCATCAAAAGCAATATCAGCACCAACAGAAACAACCTGATTAGCGGCGTTGACAGATGTATCCATCTGAATGCAATGAAGAAAACCACCATTACCAGCATTAACCGTCAAACTATCAAAATATAACGTTGACGATGTAGCTTTAGGTGTCTGTAAAACAGGTGCCGAAGAAGCTGGAGTAACAGAAGTGAGAACCAGCTT
New Reference OTU10571	0.767482	NA	NA	NA	NA	NA	MDM	CTCATCCTTAATACCTTTCTTTTTGGGGTAATTATACTCATCGCGAATATCCTTAAGAGGGCGTTCAGCAGCCAGCTTGCGGCAAAACTGCGTAACCGTCTTCTCGTTCTCTAAAAACCATTTTTCGTCCCCTTCGGGGCGGTGGTCTATAGTGTTATTAATATCAAGTTGGGGGAGCACATTGTAGCATTGTGCCAATTCATCCATTAACTTCTCAGTAACAGATACAAACTCATCACGAACGTCAGAAG
New Reference OTU13239	0.758153	NA	NA	NA	NA	NA	MDM	TGCTATTCAGCGTTTGATGAATGCCATGCGCCAGGCTCATGCTGATGGTTGGTTTATCGTTTTTGACACTCTCACGTTGGCTGACGACCGATTAGAGGCGTTTTATGATAATCCCAATGCTTTGCGTGACTATTTTCGTGATATTGGTCGTATGGTTCTTGCTGCCGAGGGTCGCAAGGCTAATGATTCACACGCCGACTGCTATCAGTATTTTTGTGTGCCTGAGTATGGTACAGCTAATGGCCGTCTTC
New Reference OTU12382	0.737456	NA	NA	NA	NA	NA	MDM	TTATAGATATTCAAATAACCCTGAAACAAATGCTTAGGGATTTTATTGGTATCAGGGTTAATCGTGCCAAGAAAAGCGGCATGGTCAATATAACCAGTAGTGTTAACAGTCGGGAGAGGAGTGGCATTAACACCATCCTTCATGAACTTAATCCACTGTTCACCATAAACGTGACGATGAGGGACATAAAAAGTAAAAATGTCTACAGTAGAGTCAATAGCAAGGCCACGACGCAATGGAGAAAGACGGAGAGCGCCAACGGCGTCCATCTCGAAGGAGTCGCCAGCGATAAC
New Reference OTU1032	0.728515	NA	NA	NA	NA	NA	MDM	CGCTTAAAGCTACCAGTTATATGGCTGTTGGTTTCTATGTGGCTAAATACGTTAACAAAAAGTCAGATATGGACCTTGCTGCTAAAGGTCTAGGAGCTAAAGAATGGAACAACTCACTAAAAACCAAGCTGTCGCTACTTCCCAAGAAGCTGTTCAGAATCAGAATGAGCCGCAACTTCGGGATGAAAATGCTCACAATGACAAATCTGTCCACGGAGTGCTTAATCCAACTTACCAAGCTGGGTTACGACGCGACGCCGTTCAACCAGATATTGAAGCAGAACGCAAAAAGAGAGATG
New Reference OTU13933	0.710529	NA	NA	NA	NA	NA	MDM	CCGCTGATAAAGGAAAGGATACTCGTGATTATCTTGCTGCTGCATTTCCTGAGCTTAATGCTTGGGAGCGTGCTGGTGCTGATGCTTCCTCTGCTGGTATGGTTGACGCCGGATTTGAGAATCAAAAAGAGCTTACTAAAATGCAACTGGACAATCAGAAAGAGATTGCCGAGATGCAAAATGAGACTCAAAAAGAGATTGCTGGCATTCAGTCGGCGACTTCACGCCAGAATACGAAAGACCAGGTATATGCACAAAATGAGATGCTTGCTTATCAACAGAAGGAGTCTACTGCTCGCGT
New Reference OTU14218	0.702777	NA	NA	NA	NA	NA	MDM	TCCATCAACATCATAGCCAGATGCCCAGAGATTAGAGCGCATGACAAGTAAAGGACGGTTGTCAGCGTCATAAGAGGTTTTACCTCCAAATGAAGAAATAACATCATGGTAACGCTGCATGAAGTAATCACGTTCTTGGTCAGTATGCAAATTAGCATAAGCAGCTTGCAGACCCATAATGTCAATAGATGTGGTAGAAGTCGTCATTTGGCGAGAAAGCTCAGTCTCAGGAGGAAGCGGAGCAGTCCAAATGTTTTTGAGATGGCAGCAACGGAAACCATAACGAGCATCATCTTGATT
New Reference OTU12282	0.697917	NA	NA	NA	NA	NA	MDM	TTGTTCATGGTAGAGATTCTCTTGTTGACATTTTAAAAGAGCGTGGATTACTATCTGAGTCCGATGCTGTTCAACCACTAATAGGTAAGAAATCATGAGTCAAGTTACTGAACAATCCGTACGTTTCCAGACCGCTTTGGCCTCTATTAAGCTCATTCAGGCTTCTGCCGTTTTGGATTTAACCGAAGATGATTTCGATTTTCTGACGAGTAACAAAGTTTGGATTGCTACTGACCGCCCTCGTGCTCGTCGCTGCGTTGAGGCTTGCGTTTATGGTACGCTGGACTTTGTAGGATACCCT
New Reference OTU1210	0.696882	NA	NA	NA	NA	NA	MDM	TAGAAGTCGTCATTTGGCGAGAAAGCTCAGTCTCAGGAGGACGCGGAGCAGTCCAAATGTTTTTGAGATGGCAGCAACGGAAACCGTAACGAGCATCATCTTGATTAAGCTCATTAGGGTTAGCCTCGGTACGGTCAGGCATCCACGGCGCTTTAAAATAGTTGTTATAGATATTCAAATAACCCTGAAACAAATGCTTAGGGATTTTATTGGTATCAGGGTTAATCGTGCCAAGAAAAGCGGCATGGTCAATATAACCAGTAGTGTTAACAGTCGGGAGAGGAGTGGCATTAACACCATC
New Reference OTU11909	0.684309	NA	NA	NA	NA	NA	MDM	AGGTAAAACCTCTTATGACGCTGACAACCGTCCTTTACTTGTCATGCGCTCTAATCTCTGGGCATCTGGCTATGATGTTGATGGAACTGACCAAACGTCGTTAGGCCAGTTTTCTGGTCGTGTTCAACAGACCTATAAACATTCTGTGCCGCGTTTCTTTGTTCCTGAGCATGGCACTATGTTTACTCTTGCGCTTGTTCGTTTTCCGCCTACTGCGACTAAAGAGATTCAGTACCTTAACGCTAAAGGTGCTTTGACTTATACCGATATTGCTGGCGACCCTGTTTTGTATGGCAACTTG
New Reference OTU1315	0.683276	NA	NA	NA	NA	NA	MDM	AATGAATGGGAAGCCTTCAAGAAGGTGATAAGCAGGCGAAACATACGAAGGCGCATAACGATACCACTGACCCTCAGCAATCTTAAACTTCTTAGACGAATCACCAGAACGGAAAACATCCTTCATAGAAATTTCACGCGGCGGCAAGTTGCCATACAAAACAGGGTCGCCAGCAATATCGGTATAAGTCAAAGCACCTTTAGCGTTAAGTTACTGAATCTCTTTAGTTGCAGTAGGCGGAAAACGAACAAGCGCAAGAGTAAACATAGTGCCATGCTCAGGAACAAAGAAACGCGGCAC
New Reference OTU12831	0.675593	NA	NA	NA	NA	NA	MDM	TTACTACTGCTTGTTTACGAATTAAATCGAAGTGGACTGCTGGCGGAAAATGAGAAAATTCGACCTATCCTTGCGCAGCTCGAGAAGCTCTTACTTTGCGACCTTTCGCCATCAACTAACGATTCTGTCAAAAACTGACGCGTTGGATGAGGAGAAGTGGCTTAATATGCTTGGCACGTTCGTCAAGGACTGGTTTAGATATGAGTCACATTTTGTTCATGGTAGAGATTCTCTTGTTGACATTTTAAAAGAGCGTGGATTACTATCTGAGTCCGATGCTGTTCAACCACTAATAGGTA
New Reference OTU16473	0.67546	NA	NA	NA	NA	NA	MDM	TATACTCATCGCGAATATCCTTAAGAGGGCGTTCAGCAGCCAGCTTGCGGCAAAACTGCGTAACCGTCTTCTCGTTCTCTAAAAACCATTTTTCGTCCCCTTCGGGGCGGTGGTCTATAGTGTTATTAATATCAAGTTGGGGGAGCACATTGTAGCATTGTGCCAATTCATCCATTAACTTCTCAGTAACAGATACAAACTCATCACGAACGTCAGAAGCAGCCTTATGGCCGTCAACATACATATCACCATTATCGAACTCAACGCCCTGCATACGAAAAGACAGAATCTCTTCCAAG
New Reference OTU11084	0.66029	NA	NA	NA	NA	NA	MDM	TGACGATGAGGGACATAAAAAGTAAAAATGTCTACAGTAGAATCAATAGCAAGGCCACGACGCAATGGAGAAAGACGGAGAGCGCCAACGGCGTCCATCTCGAAGGAGTCGCCAGCGATAACCGGAGTAGTTGAAATGGTAATAAGACGACCAATCTGACCAGCAAGGAAGCCAAGATGGGAAAGGTCATGCGGCATACGCTCGGCGCCAGTTTGAATATTAGACATAATTTATCCTCAAGTAAGGGGCCGAAGCCCCTGCAATTAAAATTGTTGACCACCTACATACCAAAGACGAGCGC
New Reference OTU10027	0.60566	NA	NA	NA	NA	NA	MDM	TAGCGGTAAAGTTAGACCAAACCATGAAACCACCATAAACATTATTGCCCGGCGTACGGGGAAGTACGTCAATAGTCACACAGTCCTTGACGGTATAATAACCACCATCATGGCGACCATCCAAAGGATAAACATCATAGGCAGTCGGGAGGGTAGTCGGAACCGAAGAAGACTCAAAGCGAACCAAACAGGCAAAAAATTTAGGGTCGGCATCAAAAGCGATATCAGCACCAACAGAAACAACCTGATTA
New Reference OTU21422	0.586443	NA	NA	NA	NA	NA	MDM	TGGAGACAAATAATCTCTTTAATAACCTGATTCAGCGAAACCAATCCGCGGCATTTAGTAGCGGTAAAGTTAGACCAAACCATGAAACCAACATAAACATTATTGCCCGGCGTACGGGGAAGGACGTCAATAGTCACACAGTCCTTGACGGTATAATAACCACCATCATGGCGACCATCCAAAGGATAAACATCATAGGCAGTCGGGAGGGTAGTCGGAACCGAAGAAGACTCAAAGCGAACCAAACAGGCAAGAAATTTAGGGTCGGCATCAAAAGCAATATCAGCACCAACAGAAACA
New Reference OTU15957	0.586387	NA	NA	NA	NA	NA	MDM	TGAGATTGAGGCTGGGAAAAGTTACTGTAGCCGACGTTTTGGCGGCGCAACCTGTGACGACAAATCTGCTCAAATTTATGCGCGCTTCGATAAAAATGATTGGCGTATCCAACCTGCAGAGTTTTATCGCTTCCATGACGCAGAAGTTAACACTTTCGGATATTTCTGATGAGTCGAAAAATTATCTTGATAAAGCAGGAATTACTACTGCTTGTTTACGAATTAAATCGAAGTGGACTGCTGGCGGAAAA
New Reference OTU11211	0.566785	NA	NA	NA	NA	NA	MDM	TTATCAATACCATGAAAAATATCAACCACACCAGAAGCAGCATCAGTGACGACATTAGAAATATCCTTTGCAGTAGCGCCAATATGAGAAGAGCCATACCGCTGATTCTGCGTTTGCTGATGAACTAAGTCAACCTCAGCACTAACCTTGCGAGTCATTTCTTTGATTTGGTCATTGGTAAAATACTGACCAGCCGTTTGAGCTTGAGTAAGCATTTGGCGCATAATCTCGGAAACCTGCTGTTGCTTGGA
New Reference OTU14416	0.56603	NA	NA	NA	NA	NA	MDM	GGTATTGGCTCTAATTTGTCTAGGAAATAACCGTCAGGATTGACACCCTCCCAATTGTATGTTTTCATGCCTCCAAATCTTGGAGGCTTTTTTATGGTTCGTTCTTATTACCCTTCTGAATGTCACGCTGATTATTTTGACTTTGAGCGTATCGAGGCTCTTAAACCTGCTATTGAGGCTTGTGGCATTTCTACTCTTTCTCAATCCCCAATGCTTGGCTTCCATAAGCAGATGGATAACCGCATCAAGCTCTTGGAAGAGATTCTGTCTTTTCGTATGCAGGGCGTTGAGTTCGATAATG
New Reference OTU11646	0.56259	NA	NA	NA	NA	NA	MDM	CGCTGAGGGGTTGACCAAGCGAAGCGCGGTAGGTTTTCTGCTTAGGAGTTTAATCATGTTTCAGACTTTTATTTCTCGCCATAATTCAAACTTTTTTTCTGATAAGCTGGTTCTCACTTCTGTTACTCCAGCTTCTTCGGCACCTGTTTTACAGACACCTAAAGCTACATCGTCAACGTTATATTTTGATAGTTTGACGGTTAATGCTGGTAATGGTGGTTTTCTTCATTGCATTCAGATGGATACATCTGTCAACGCCGCTAATCAGGTTGTTTCTGTTGGTGCTGATATTGCTTTTGAT
New Reference OTU10343	0.534741	NA	NA	NA	NA	NA	MDM	CCATAACCGTGACGATGAGGGACATAAAAAGTAAAAATGTCTACAGTAGAGTCAATAGCAAGGCCACGACGCAATGGAGACAGACGGAGAGCGCCAACGGCGTCCATCTCGAAGGAGTCGCCAGCGATAACCGGAGTAGTTGAAATGGTAATAAGACGACCAATCTGACCAGCAAGGAAGCCAAGATGGGAAAGGTCATGCGGCATACGCTCGGCGCCAGTTTGAATATTAGACATAATTTATCCTCAAGT
New Reference OTU15072	0.526518	NA	NA	NA	NA	NA	MDM	CAAACCATGAAACCAACATAAACATTATTGCCCGGCGTACGGGGAAGGACGTCAATAGTCACACAGTCCTTGACGGTATAATAACCACCATCATGGCGACCATCCAAAGGATAAACATCATAGGCAGTCGGGAGGGTAGTCGGAACCGAAGAAGACTCAAAGCGAACCAAACAGGCAAAAAATTTAGGGTCGGCATCAAAAGCAATATCAGCACCAACAGAAACAACCTGATTAGCGGCGTTGACAGATGT
New Reference OTU14527	0.513555	NA	NA	NA	NA	NA	MDM	ACTGGTCATAATCATGGTGGCGAATAAGTACGCGTTCTTGCAAATCACCAGAAGGCGGTTCCTGAATGAATGGGAAGCCTTCAAGAAGGTGATAAGCAGGAGAAACATACGAAGGCGCATAACGATACCACTGACCCTCAGCAATCTTAAACTTCTTAGACGAATCACCAGAACGGAAAACATCCTTCATAGAAATTTCACGCGGCGGCAAGTTGCCATACAAAACAGGGTCGCCAGCAATATCGGTATAAGTCAAAGCACCTTTAGCGTTAAGGTACTGAATCTCTTTAGTCGCAGTAGG
New Reference OTU17611	0.508255	NA	NA	NA	NA	NA	MDM	GAGCCATACCGCTGATTCTGCGTTTGCTGATGAACTAAGTCAACCTCAGCACTAACCTTGCGAGTCATTTCTTTGATTTGGTCATTGGTAAAATACTGACCAGCCGTTTGAGCTTGAGTAAGCATTTGGCGCATAATCTCGGAAACCTGCTGTTGCTTGGAAAGATTGGTGTTTTCCATAATAGACGCAACGCGAGCAGTAGACTCCTTCTGTTGATAAGCAAGCATCTCATTTTGTGCATATACCTGGTC
New Reference OTU17855	0.498022	NA	NA	NA	NA	NA	MDM	TTTACCGCTACTAAATGCCGCGGATTGGTTTCGCTGAATCAGGTTATTAAAGAGATTATTTGTCTCCAGCCACTTAAGTGAGGTGATTTATGTTTGGTGCTATTGCTGGCGGTATTGCTTCTGCTCTTGCTGGTGGCGCCATGTCTAAATTGTTTGGAGGCGGTCAAAAAGCCGCCTCCGGTGGCATTCAAGGTGATGTGCTTGCTACCGATAACAATACTGTAGGCATGGGTGATGCTGGTATTAAATCTGCCATTCAAGGCTCTAATGTTCCTAACCCTGATGAGGCCGTCCCTAGTTT
New Reference OTU18938	0.489224	NA	NA	NA	NA	NA	MDM	GAACGTGAAAAAGCGTCCTGCGTGTAGCGAACTGCGATGGGCATACTGTAACCATAAGGCCACGTATTTTGCAAGCTATTTAACTGGCGGCGATTGCGTACCCGACGACCAAAATTAGGGTCAACGCTACCTGTAGGAAGTGTCCGCATAAAGTGCACCGCATGGAAATGAAGACGGCCATTAGCTGTACCATACTCAGGCACACAAAAATACTGATAGCAGTCGGCGTGTGAATCATTAGCCTTGCGACCCTCGGCAGCAAGAACCATACGACCAATATCACGAAAATAGTCACGCAA
New Reference OTU12634	0.476156	NA	NA	NA	NA	NA	MDM	TCCTGACGGTTATTTCCTAGACAAATTAGAGCCTATACCATCAGCTTTACCGTCTTTCCAGAAATTGTTCCAAGTATCGGCAACAGCTTTATCAATACCATGAAAAATATCAACCACACCAGAAGCAGCATCAGTGACGACATTAGAAATATCCTTTGCAGTAGCGCCAATATGAGAAGAGCCATACCGCTGATTCTGCGTTTGCTGATGAACTAAGTCAACCTCAGCACTAACCTTGCGAGTCATTTCTTTGATTTGGTCATTGGTAAAATACTGACCAGCCGTTTGAGCTTGAGTAAGC
New Reference OTU16186	0.475839	NA	NA	NA	NA	NA	MDM	ACCACTGACCAAATCAAAGAAATGACTCGCACGGTTAGTGCTGAGGTTGACTTAGTTCATCAGCAAACGCAGAATCAGCGGTATGGCTCTTCTCATATTGGCGCTACTGCAAAGGATATTTCTAATGTCGTCACTGATGCTGCTTCTGGTGTGGTTGATATTTTTCATGGTATTGATAAAGCTGTTGCCGATACTTGGAACAATTTCTGGAAAGACGGTAAAGCTGATGGTATTGGCTCTAATTTGTCTAGGAAATAACCGTCAGGATTGACACCCTCCCAATTGTATGTTTTCATGCCTC
New Reference OTU14474	0.473855	NA	NA	NA	NA	NA	MDM	TTTCTTGGCACGATTAACCCTGATACCAATAAAATCCCTAAGCATTTGTTTCAGGGTTATTTGAATATCTATAACAACTATTTTAAAGCGCCGTGGATGCCTGACCGTACCGAGGCTAACCCTAATGAGCTTAATCAAGATGATGCTCGTTATGGTTTCCGTTGCTGCCATCTCAAAAACATTTGGACTGCTCCGCTTCCTCCTGAGACTGAGCTTTCTCGCCAAATGACGACTTCTACCACATCTATTGACATTATGGGTCTGCAAGCTGCTTATGCTAATTTGCATACTGACCAAGAAC
New Reference OTU12799	0.415497	NA	NA	NA	NA	NA	MDM	TTAATGGCGTCGAGCGTCCGGTTAAAGCCGCTGAATTGTTCGCGTTTACCTTGCGTGTACGCGCAGGAAACACTGACGTTCTTACTGACGCAGAAGAAAACGTGCGTCAAAAATTACGTGCAGAAGGAGTGATGTAATGTCTAAAGGTAAAAAACGTTCTGGCGCTCGCCCTGGTCGTCCGCAGCCGTTGCGAGGTACTAAAGGCAAGCGTAAAGGCGCTCGTCTTTGGTATGTAGGTGGTCAACAATTTTAATTGCAGGGGCTTCGGCCCCTTACTTGAGGATAAATTATGTCTAATATT
New Reference OTU16630	0.38664	NA	NA	NA	NA	NA	MDM	TTATCAGAAACGGCAGAAGTGCCAGCCTGCAACGTACCTTCAAGAAGTCCTTTACCAGCTTTAGCCATAGCACCAGAAACAAAACTAGGGACGGCCTCATCAGGGTTAGGAACATTAGAGCCTTGAATGGCAGATTTAATACCAGCATCACCCATGCCTACAGTATTGTTATCGGTAGCAAGCACATCACCTTGAATGCCACCGGAGGCGGCTTTTTGACCGCCTCCAAACAATTTAGACATGGCGCCACCAGCAAGAGCAGAAGCAATACCGCCAGCAATAGCACCAAACATAAATCATC
New Reference OTU17717	0.379591	NA	NA	NA	NA	NA	MDM	CCTGCAACGTACCTTCAAGAAGTCCTTTACCAGCTTTCGCCATAGCACCAGAAACAAAACTAGGGACGGCCTCATCAGAGTTAGGAACATTAGAGCCTTGAATGGCAGATTTAATACCAGCATCACCCATGCCTACAGTATTGTTATCGGTAGCAAGCACATCACCTTGAATGCCACCGGAGGCGGCTTTTTGACCGCCTCCAAACAATTTAGACATGGCGCCACCAGCAAGAGCAGAAGCAATACCGCCAGCAATAGCACCAAACATAAATCACCTCACTTAAGTGGCTGGAGACAAAT
New Reference OTU17120	0.366957	NA	NA	NA	NA	NA	MDM	TACAGTATGCCCATCGCAGTTCGCTCCACGCAGGACGCTTTTTCACGTTCTGGTTGGTTGTGGCCTGTTGATGCTAAAGGTGAGCCGCTTAAAGCTACCAGTTATATGGCTGTTGGTTTCTATGTGGCTAAATACGTTAACAAAAAGTCAGATATGGACCTTGCTGCTAAAGGTCTAGGAGCTAAAGAATGGAACAACTCACTAAAAACCAAGCTGTCGCTACTTCCCAAGAAGCTGTTCAGAATCAGAAT
New Reference OTU12083	0.364787	NA	NA	NA	NA	NA	MDM	AAATGGTTTTTAGAGAACGAGAAGACGGTTACGCAGTTTTGCCGCAAGCTGGCTGCTGAACGCCCTCTTAAGGATATTCGCGATGAGTATAATTACCCCAAAAAGAAAGGTATTAAGGATGAGTGTTCAAGATTGCTGGAGGCCTCCACTATGAAATCGCGTAGAGGCTTTGCTATTCAGCGTTTGATGAATGCAATGCGACAGGCTCATGCTGATGGTTGGTTTATCGTTTTTGACACTCTCACGTTGGC
New Reference OTU20114	0.362761	NA	NA	NA	NA	NA	MDM	GTCCACGGAGTGCTTAATCCAACTTACCAAGCTGGGTTACGACGCGACGCCGTTCAACCAGATATTGAAGCAGAACGCAAAAAGAGAGATGAGATTGAGGCTGGGAAAAGTTACTGTAGCCGACGTTTTGGCGGCGCAACCTGTGACGACAAATCTGCTCAAATTTATGCGCGCTTCGATAAAAATGATTGGCGTATCCAACCTGCAGAGTTTTATCGCTTCCATGACGCAGAAGTTAACACTTTCGGATATTTCTGATGAGTCGAAAAATTATCTTGATAAAGAGATCGGAAGAGCGGTT
New Reference OTU29378	0.35279	NA	NA	NA	NA	NA	MDM	TTCAGCGCCTTCCATGATGAGACAGGCCGTTTGAATGTTGACGGGATGAACATAATAAGCAATGACGGCAGCAATAAACTCAACAGGAGCAGGAAAGCGAGGGTATCCTACAAAGTCCAGCGTACCATAAACGCAAGCCTAAACGCAGCGACGAGCACGAGAGCGGTCAGTAGCAATCCAAACTTTGTTACTCGTCAGAAAATCGAAATCATCTTCGGTTAAATCCAAAACGGCAGAAGCCTGAATGAGCTTAATAGAGGCCAAAGCGGTCTGGAAACGTACGGATTGTTCAGTAACTTG
New Reference OTU10097	0.345273	NA	NA	NA	NA	NA	MDM	CGAAGGGGACGAAAAATGGTTTTTAGAGAACGAGAAGACGGTTACGCAGTTTTGCCGCAAGCTGGCTGCTGAACGCCCTCTTAAGGATATTCTCGATGAGTATAATTACCCCAAAAAGAAAGGTATTAAGGATGAGTGTTCAAGATTGCTGGAGGCCTCCACTATGAAATCGCGTAGAGGCTTTGCTATTCAGCGTTTGATGAATGCAATGCGACAGGCTCATGCTGATGGTTGGTTTATCGTTTTTGACA
New Reference OTU9695	0.341058	NA	NA	NA	NA	NA	MDM	TGTTTCCTGCGCGTACACGCAAGGTAAACGCGAACAATTCAGCGGCTTTAACCGGACGCTCGACGCCATTAATAATGTTTTCCGTAAATTCAGCGCCTTCCATGATGAGACAGGCCGTTTGAATGTTGACGGGATGAACATAATAAGCAATGACGGCAGCAATAAACTCAACAGGAGCAGGAAAGCGAGGGTATCCTACAAAGTCCAGCGTACCATAAACGCAAGCCTCAACGCAGCGACGAGCACGAGAGCGGTCAGTAGCAATCCAAACTTTGTTACTCGTCAGAAAATCGAAATCATC
New Reference OTU17693	0.32639	NA	NA	NA	NA	NA	MDM	CGGCAATCTCTTTCTGATTGTCCAGTTGCATTTTAGTAAGCTCTTTTTGATTCTCAAATCCGGCGTCAACCATACCAGCAGAGGAAGCATCAGCACCAGCACGCTCCCAAGCATTAAGCTCAGGAAATGCAGCAGCAAGATAATCACGAGTATCCTTTCCTTTATCAGCGGCAGACTTGCCACCAAGTCCAACCAAATCAAGCAACTTATCAGAAACGGCAGAAGTGCCAGCCTGCAACGTACCTTCAAGAAGTCCTTTACCAGCTTTAGCCATAGCACCAGAAACAAAACTAGGGACGGC
New Reference OTU1201	0.310433	NA	NA	NA	NA	NA	MDM	TTTCTGATGAGTCGAAAAATTATCTTGATAAAGCAGGAATTACTACTGCTTGTTTACGAATTAAATCGAAGTGGACTGCTGGCGGAAAATGAGAAAATTCGACCTATCCTTGCGCAGCTCGAGAAGCTCTTACTTTGCGACCTTTCGCCATCAACTAACGATTCTGTCAAAAACTGACGCGTTGGATGAGGAGAAGTGGAGATCGGAAGAGCGGTTCAGCAGGAATGCCGAGACCGATCTCGTATGCCGTCTTCTGCTTGAAAAAAAAAA
New Reference OTU10752	0.299562	NA	NA	NA	NA	NA	MDM	AAATGCAGCAGCAAGATAATCACGAGTATCCTTTCCTTTATCAGCGGCAGACTTGCCACCAAGTCGAACCAAATCAAGCAACTTATCAGAAACGGCAGAAGTGCCAGCCTGCAACGTACCTTCAAGAAGTCCTTTACCAGCTTTAGCCATAGCACCAGAAACAAAACTAGGGACGGCCTCATCAGGGTTAGGAACATTAGAGCCTTGAATGGCAGATTTAATACCAGCATCACCCATGCCTACAGTATTGTTATCGGTAGCAAGCACATCACCTTGAATGCCAC
New Reference OTU11739	0.289318	NA	NA	NA	NA	NA	MDM	TTTTGCATCTCGGCAATCTCTTTCTGATTGTCCAGTTTCATTTTAGTCAGCTCTTTTTGATTCTCAAATCCGGCGTCAACCATACCAGCAGCGGAAGCATCAGCACCAGCACGCTCCCAAGCATTAAGCTCAGGAAATGCAGCAGCAAGATAATCACGAGTATCCTTTCCTTTATCAGCGGCAGACTTGCCACCAAGTCCAACCAAATCAAGCAACTTATCAGAAACGGCAGAAGTGCCAGCCTGCAACGT
New Reference OTU294	0.282711	NA	NA	NA	NA	NA	MDM	GCCTTATGGTTACAGTATGCCCATCGCAGTTCGCTACACGCAGGACGCTTTTTCACGTTCTGGTTGGTTGTGGCCTGTTGATGCTAAAGGTGAGCCGCTTAAAGCTACCAGTTATATGGCTGTTGGTTTCTATGTGGCTAAATACGTTAACAAAAAGTCAGATATGGACCTTGCTGCTAAAGGTCTAGGAGCTAAAGAATGGAACAACTCACTAAAAACCAAGCTGTCGCTACTTCCCAAGAAGCTGTTCA
New Reference OTU23846	0.258693	NA	NA	NA	NA	NA	MDM	AACAGGCCACAACCAACCAGAACGTGAAAAAGCGTCCTGCGTGTAGCGAACTGCGATGGGCATACTGTAACCATAAGGCCACGTATTTTGCAAGCTATTTAACTGGCGGCGATTGCGTACCCGACGACCAAAATTAGGGTCAACGCTACCTGTAGGAAGTGTCCGCATAAAGTGCACCGCATGGAAATGAAGACGGCCATTAGCTGTACCATACTCAGGCACACAAAAATACTGATAGCAGTCGGCGTGTGAATCATTAGCCTTGCGACCCTCGGCAGCAAGAACCATACGACCAATATC
New Reference OTU27068	0.252408	NA	NA	NA	NA	NA	MDM	CTGATAGCAGTCGGCGTGTGAATCATTAGCCTTGCGACCCTCGGCAGCAAGAACCATACGACCAATATCACGAAAATAGTCACGCAAAGCATTGGGATTATCATAAAACGCCTCTAATCGGTCGTCAGCCAACGTGAGAGTGTCAAAAACGATAAACCAACCATCAGCATGAGCCTGTCGCATTGCATTCATCAAACGCTGAATAGCAAAGCCTCTACGCGATTTCATAGTGGAGGCCTCCAGCAATCTTGAACACTCATCCTTAATACCTTTCTTTTTGGGGTAATTATACTCATCGCG
New Reference OTU14319	0.208261	NA	NA	NA	NA	NA	MDM	CACGTATTTTGCAAGCTATTTAACTGGCGGCGATTGCGTACCCGACGACCAAAATTAGGGTCAACGCTACCTGTAGGAAGTGTCCGCATAAAGTGCACCGCATGGAAATGAAGACGGCCATTAGCTGTACCATACTCAGGCACACAAAAATACTGATAGCAGTCGGCGTGTGAATCATTAGCCTTGCGACCCTCGGCAGCAAGAACCATACGACCAATATCACGAAAGATCGGAAGAGCGGTTCAGCAGGAATGCCGAGACCGATCTCGTATGCCGTCTTCTG
HM022774.1.1261	0.140232	Proteobacteria	Alphaproteobacteria	Rhodobacterales	Rhodobacteraceae	NA	MDM	ACATCCTGTCCGGCAGCTTACACATGCAGTCGAGCGCACTCTTCGGAGTGAGCGGCGGACGGGTTAGTAACGCGTGGGAATATGCCCTTCACTACGGAATAGCCTCGGGAAACTGAGAGTAATACCGTATACGCCCTTTGGGGGAAAGATTTATCGGTGAAGGATTAGCCCGCGTCTGATTAGATAGTTGGTGGGGTAATGGCCTACCAAGTCTACGATCAGTAGCTGGTTTGAGAGGATGATCAGCAACACTGGGACTGAGACACGGCCCAGACTCCTACGGGAGGCAGCAGTGGGGAATCTTAGACAATGGGCGCAAGCCTGATCTAGCCATGCCGCGTGAGTGACGAAGGCCTTAGGGTCGTAAAGCTCTTTCGCCAGGGATGATAATGACAGTAC…
FR683262.1.1425	0.0584525	Proteobacteria	Alphaproteobacteria	Rhodobacterales	Rhodobacteraceae	NA	MDM	GAGTTTGATCCTGGCTCAGAACGAACGCTGGCGGCAGGCCTAACACATGCAAGTCGAGCGCACCCTTCGGGGCGAGCGGCGGACGGGTTAGTAACGCGTGGGAATGTACCCTTTTCTACGGAATAGCCATTGGAAACGATGAGTAATACCGTATACGCCCTTTGGGGGAAAGATTTATCGGAGAAGGATCAGCCCGCGTTAGATTAGATAGTTGGTGGGGTAATGGCCTACCAAGTCTACGATCTATAGCTGGTTTTAGAGGATGATCAGCAACACTGGGACTGAGACACGGCCCAGACTCCTACGGGAGGCAGCAGTGGGGAATCTTAGACAATGGGCGCAAGCCTGATCTAGCCATGCCGCGTGAGTGAAGAAGGCCTTAGGGTCGTAAAGCTCTTT…
FR744835.1.1557	0.0316264	Proteobacteria	Gammaproteobacteria	Vibrionales	Vibrionaceae	Vibrio	Known	AATGGGCGTCGAGCGGCGGACGGGTGAGTAATGCCTAGGAAATTGCCTTGATGTGGGGGATAACCATTGGAAACGATGGCTAATACCGCATAATGCCTACGGGCCAAAGAGGGGGATCTTCGGACCTCTCGCGTCAAGATATGCCTAGGTGGGATTAGCTAGTTGGTGAGGTAATGGCTCACCAAGGCGACGATCCCTAGCTGGTCTGAGAGGATGATCAGCCACACTGGAACTGAGACACGGTCCAGACTCCTACGGGAGGCAGCAGTGGGGAATATTGCACAATGGGCGAAAGCCTGATGCAGCCATGCCGCGTGTATGAAGAAGGCCTTCGGGTTGTAAAGTACTTTCAGTTGTGAGGAAGGGGGTAAAGTTAAGCTGCACCTCTTGACGTTAGCA…
AB746951.1.1438	0.0136477	Proteobacteria	Gammaproteobacteria	Alteromonadales	Pseudoalteromonadaceae	Pseudoalteromonas	Known	ACACATGCAAGTCGAGCGGTAACATTTCTAGCTTGCTAGAAGATGACGAGCGGCGGACGGGTGAGTAATGCTTGGGAACATGCCTAGAGGTGGGGGACAACCGTTGGAAACGACGGCTAATACCGCATGATGTCTACGGACCAAAGGGGGCTTCGGCTCTCGCCTTTAGATTGGCCCAAGTGGGATTAGCTAGTTGGTGAGGTAATGGCTCACCAAGGCGACGATCCCTAGCTGGTTTGAGAGGATGATCAGCCACACTGGAACTGAGACACGGTCCAGACTCCTACGGGAGGCAGCAGTGGGGAATATTGCACAATGGGCGCAAGCCTGATGCAGCCATGCCGCGTGTGTGAAGAAGGCCTTCGGGTTGTAAAGCACTTTCAGTCAGGAGGAAAGGGT…
FR685795.1.1423	0.0107038	Proteobacteria	Alphaproteobacteria	Rhodobacterales	Rhodobacteraceae	Sulfitobacter	Known	GAGTTTGATCCTGGCTCAGAACGAACGTTGGCGGCAGGCCTAACACATGCAAGTCGAGCGCACCCTTCGGGGCGAGCGGCGGACGGGTTAGTAACGCGTGGGAACATACCCTTTGGTACGGAATAGCCTCGGGAAACTGAGAGTAATACCGTATGTGCCCTTCGGGGGAAAGATTTATCGCCAAAGGATTGGCCCGCGTTAGATTAGATAGTTGGTGGGGTAATGGCCTACCAAGTCTACGATCTATAGCTGGTTTTAGAGGATGATCAGCAACACTGGGACTGAGACACGGCCCAGACTCCTACGGGAGGCAGCAGTGGGGAATCTTAGACAATGGGCGCAAGCCTGATCTAGCCATGCCGCGTGTGTGATGAAGGCCTTAGGGTCGTAAAGCACTTT…
FR684046.1.1434	0.00821791	Proteobacteria	Alphaproteobacteria	Rhodobacterales	Rhodobacteraceae	Planktomarina	Known	GAGTTTGATCCTGGCTCAGAACGAACGCTGGCGGTAGGCTTAACACATGCAAGTCGTGCGAGAAAGTATCTTCGGATATGAGTAGAGCGGCGGACGGGTGAGTAACGCGTGGGAATATGCCCTTCTCTAAGGAATAGCCTCTGGAAACGGAGAGTAATACCTTATACGCCCTTTGGGGGAAAGATTTATCGGAGAAGGATTAGCCCGCGTTAGATTAGGTAGTTGGTGGGGTAATGGCCTACCAAGCCTACGATCTATAGCTGGTTTGAGAGGATGATCAGCCACACTGGGACTGAGACACGGCCCAGACTCCTACGGGAGGCAGCAGTAGGGAATCTTAGACAATGGGGGTAACCCTGATCTAGCCATGCCGCGTGTGTGATGAAGGCCCTAGGGTCG…
GU940685.1.1378	0.00655321	Bacteroidetes	Flavobacteriia	Flavobacteriales	Cryomorphaceae	NA	MDM	AGAGTTTGATCATGGCTCAGGATGAACGCTAGCGGCAGGCCTAACACATGCAAGTCGAGGGGTAACAGGAAAGCTTGCTTTCGCTGACGACCGGCGCACGGGTGCGTAACGCGTATGCAACCTACCTCATACTGGAGAATAGCCCCAGGAAACGGGGATTAATACTCCATAGTATCATTCTTTCGCATGTTTGAATGATTAAAGAATTTCGGTATGAGATGGGCATGCGTCCCATTAGCTAGTTGGTGAGGTAACGGCTCACCAAGGCTACGATGGGTAGGGGGCCTGAGAGGGTGGTCCCCCACACTGGTACTGAGACACGGACCAGACTCCTACGGGAGGCAGCAGTGAGGAATATTGGTCAATGGAGGCAACTCTGAACCAGCCATGCCGCGTGAA…
FR683763.1.1423	0.00596251	Proteobacteria	Alphaproteobacteria	Rhodobacterales	Rhodobacteraceae	Sulfitobacter	Known	GAGTTTGATCCTGGCTCAGAACGAACGCTGGCGGCAGGCCTAATACATGCAAGTCGAGCGCGCCCTTCGGGGTGAGCGGCGGACGGGTGAGTAACGCGTGGGAATATGCCCTTCTCTAAGGAATAGCCATTGGAAACGATGAGTAATACCGTATACGCCCTTTGGGGGAAAGATTTATCGGAGAAGGATCAGCCCGCGTTAGATTAGATAGTTGGTGGGGTAATGGCCTACCAAGTCTACGATCTATAGCTGGTTTTAGAGGATGATCAGCAACACTGGGACTGAGACACGGCCCAGACTCCTACGGGAGGCAGCAGTGGGGAATCTTAGACAATGGGCGCAAGCCTGATCTAGCCATGCCGCGTGAGTGAAGAAGGCCTTAGGGTCGTAAAGCTCTTT…
FR683433.1.1423	0.00540968	Proteobacteria	Alphaproteobacteria	Rhodobacterales	Rhodobacteraceae	NA	MDM	GAGTTTGATCCTGGCTCAGAACGAACGCTGGCGGCAGGCCTAACACATGCAAGTCGAGCGCACCCTTCGGGGCGAGCGGCGGACGGGTTAGTAACGCGTGGGAACATACCCTTTACTACGGAATAGCCTCGGGAAACTGAGAGTAATACCGTATGTGCCCTTCGGGGGAAAGATTTATCGGTAAAGGATTGGCCCGCGTAAGATTAGATAGTTGGTGGGGTAATGGCCTACCAAGTCTACGATCTTTAGCTGGTTTTAGAGGATGATCAGCAACACTGGGACTGAGACACGGCCCAGACTCCTACGGGAGGCAGCAGTGGGGAATCTTAGACAATGGGCGCAAGCCTGATCTAGCCATGCCGCGTGTGTGATGAAGGCCTTAGGGTCGTAAAGCACTCT…
FN433357.1.1482	0.00356221	Bacteroidetes	Flavobacteriia	Flavobacteriales	Flavobacteriaceae	NA	MDM	AGAGTTTGATCCTGGCTCAGGATGAACGCTAGCGGCAGGCTTAACACATGCAAGTCGAGGGGTAACAGAGGTAGCTTGCTACTTGCTGACGACCGGCGCACGGGTGCGTAACGCGTATACAATCTGCCTTATACAGAGGGATAGCCTTTAGAAATGAAGATTAATACCTCATGGTCTATTAATATAGCATTATATAAATAGTAAAGCTTCGGTGGTATAAGATGAGTATGCGTCCTATTAGTTAGTTGGTAAGGTAACGGCTTACCAAGACTACGATAGGTAGGGGCCCTGAGAGGGGGATCCCCCACACTGGTACTGAGACACGGACCAGACTCCTACGGGAGGCAGCAGTGAGGAATATTGGACAATGGAGGAAACTCTGATCCAGCCATGCCGCGT…
FR821225.1.1453	0.00353616	Bacteroidetes	Flavobacteriia	Flavobacteriales	Flavobacteriaceae	Tenacibaculum	Known	GATGAACGCTAGCGGCAGGCTTAACACATGCAAGTCGAGGGGTAACAGGTAGCTTGCTATGCTGACGACCGGCGAACGGGTGCGTAACGCGTATAGAATCTGCCTTGTACAGGAGGATAGCCTTTAGAAATGAAGATTAATACTCCATAATACTGAGATATGGCATCATGTTTTAGTTAAACATTTATGGGTACAAGATGACTATGCGTCCTATTAGCTAGATGGTAAGGTAACGGCTTACCATGGCTACGATAGGTAGGGGGTCTGAGAGGATTATCCCCCACACTGGTACTGAGACACGGACCAGACTCCTACGGGAGGCAGCAGTGAGGAATATTGGACAATGGAGGCAACTCTGATCCAGCCATGCCGCGTGCAGGAAGACGGCCCTATGGGTTG…
GQ274111.1.1456	0.00309344	Proteobacteria	Alphaproteobacteria	Rhodobacterales	Rhodobacteraceae	NA	MDM	AGAGTTTAGTCCTGGCTCAGAACGAACGCTGGCGGCAGGCCTAACACATGCAAGTCGAGCGCACCCTTCGGGGTGAGCGGCGGACGGGTTAGTAACGCGTGGGAATATACCCTTCTCTAAGGAATAGCCTCTGGAAACGGAGAGTAATACCTTATACGCCCTACGGGGGAAAGATTTATCGGTGAAGGATTAGCCCGCGTTGGATTAGGTAGTTGGTGGGGTAATGGCCTACCAAGCCTACGATCCATAGCTGGTTTGAGAGGATGATCAGCCACACTGGGACTGAGACACGGCCCAGACTCCTACGGGAGGCAGCAGTGGGGAATCTTGGACAATGGGCGCAAGCCTGATCCAGCCATGCCGCGTGAGTGATGAAGGCCTTAGGGTCGTAAAGCTCTT…
FR683128.1.1501	0.00265283	Proteobacteria	Gammaproteobacteria	Cellvibrionales	Porticoccaceae	SAR92 clade	Known	GAGTTTGATCATGGCTCAGATTGAACGCTGGCGGAATGCTTTACACATGCAAGTCGAACGGCAGCATAGAGAGCTTGCTCTCTGATGGCGAGTGGCGAACGGGTGAGTAATATATCGGAACGTGCCTAGTAATGGGGAATAACTAGCTGAAAGGTTAGCTAATGCCGCATACGACCTACGGGTGAAAGCAGGGGATCTTCGGACCTTGCGTTATTAGAGCGGCCGATATCTGATTAGCTTGTTGGTGGGGTAATGGCCTACCAAGGCAACGATCAGTAGCTGGTCTGAGAGGACGATCAGCCACACTGGAACTGAGACACGGTCCAGACTCCTACGGGAGGCAGCAGTGGGGAATTTTGGACAATGGGGGCAACCCTGATCCAGCCATTCCGCGTGAGT…
FR683421.1.1473	0.00234972	Proteobacteria	Betaproteobacteria	Methylophilales	Methylophilaceae	OM43 clade	Known	GAGTTTGATCCTGGCTCAGAACGAACGCTGGCGGCAGGCCTAACACATGCAAGTCGAGCGCAGTCCTTCGGGACCGAGCGGCGGACGGGTTAGTAACGCGTGGGAATATACCCTTCACTACGGAATAGCCTCGGGAAACTGAGAGTAATACCGTATACGCCCTTCGGGGGAAAGATTTATCGGTGAAGGATTAGCCCGCGTAAGATTAGATAGTTGGTGGGGTAATGGCCTACCAAGTCTACGATCTTTAGCTGGTTTTAGAGGATGATCAGCAACACTGGGACTGAGACACGGCCCAGACTCCTACGGGAGGCAGCAGTGGGGAATCTTGGACAATGGGCGCAAGCCTGATCCAGCCATGCCGCGTGAGTGAAGAAGGCCTTCGGGTTGTAAAGCTCT…
CVOI01000012.3722.5254	0.00201701	Proteobacteria	Gammaproteobacteria	Vibrionales	Vibrionaceae	Vibrio	Known	AGAGTTTGATCATGGCTCAGATTGAACGCTGGCGGCAGGCCTAACACATGCAAGTCGAGCGGAAACGACTTAACTGAACCTTCGGGGAACGTTAAGGGCGTCGAGCGGCGGACGGGTGAGTAATGCCTGGGAATATGCCTTAGTGTGGGGGATAACTATTGGAAACGATAGCTAATACCGCATAATGTCTTCGGACCAAAGAGGGGGACCTTCGGGCCTCTCGCGCTAAGATTAGCCCAGGTGAGATTAGCTAGTTGGTGAGGTAAGAGCTCACCAAGGCGACGATCTCTAGCTGGTCTGAGAGGATGATCAGCCACACTGGAACTGAGACACGGTCCAGACTCCTACGGGAGGCAGCAGTGGGGAATATTGCACAATGGGCGAAAGCCTGATGCAGCC…
FR685887.1.1491	0.00201686	Bacteroidetes	Flavobacteriia	Flavobacteriales	Flavobacteriaceae	NS5 marine group	Known	GAGTTTGATCATGGCTCAGGATGAACGCTAGCGGCAGGCTTAACACATGCAAGTCGAGGGGTAACAGGGATTGCTTGCAATCCGCTGACGACCGGCGCACGGGTGCGTAACGCGTATGCAACCTACCTTCTACAGGGGGATAGTCAATAGAAATGTTGAATAATACCCCATACGATCTTTGAATAGCATTATTTAAAGAAGAAAGTTCCGACGGTAGAAGATGGGCATGCGTCCTATTAGTTAGTTGGAGAGGTAACGGCTCCCCAAGACATCGATAGGTAGGGGTCCTGAGAGGGAGACCCCCCACACTGGTACTGAGACACGGACCAGACTCCTACGGGAGGCAGCAGTGAGGAATATTGGACAATGGAGGCAACTCTGATCCAGCCATGCCGCGTG…
FR685268.1.1488	0.00194634	Bacteroidetes	Flavobacteriia	Flavobacteriales	NS9 marine group	NA	MDM	GAGTTTGATCATGGCTCAGGATGATCGCTAGCGGCAGGCTTAACACATGCAAGTCGAACGGTAACATTGGTGCTTGCACCAGATGACGAGTGGCGAACGGGTGCGTAACGCGTATACAACCTACCTCTTATTAAGGAATAGCTCAGAGAAATTTGAATTAATACCTTATAATATCATAAAGTCGCATGGCTTAATGATTAAAGAACTTCGATAAGAGATGGGTATGCGTGATATTAGCTAGTTGGTAAGGTAACGGCTTACCAAGGCAACGATATCTAGGGGGTCTGAGAGGATGATCCCCCACACTGGTACTGAGACACGGACCAGACTCCTACGGGAGGCAGCAGTGAGGAATATTGGACAATGGACGAAAGTCCGATCCAGCCATGCCGCGTGAAG…
FJ959961.1.1390	0.00179979	Bacteroidetes	Flavobacteriia	Flavobacteriales	Flavobacteriaceae	NA	MDM	ACCGGCGCACGGGTGCGTAACATGTGTGCAACTTACCTTTATCAGGGGGATAGCCCAGGGAAACTTGGATTAATACCCCATAATATATAATACGGCATCGTATTATATTGAAAACTCTGGTGGATAGAGATAGGCACGCACAAGATTAGTTAGTTGGTAAGGTAACGGCTTACCAAGACATCGATAGGTAGGGGGTTTGAGAGGATTATCCCCCACACTGGTACTGAGACGCGGACCAGACTCCTACGGGAGGCAGCAGTGAGGAATATTGGACAATGGAGGCAACTCTGATCCAGCCATGCCGCGTGCAGGAAGACGGCCCTATGGGTTGTAAACTGCTTTTATACAGGAAGAAACTGCTCTACGTGTAGAGTACTGACGGTACTGTAAGAATAAGCA…
FR683434.1.1426	0.00170505	Proteobacteria	Alphaproteobacteria	Rhodobacterales	Rhodobacteraceae	NA	MDM	GAGTTTGATCCTGGCTCAGAACGAACGCTGGCGGCAGGCCTAACACATGCAAGTCGAGCGCACCCTTCGGGGCGAGCGGCGGACGGGTTAGTAACGCGTGGGAATGTACCCTTTTCTACGGAATAGCCATTGGAAACGATGAGTAATACCGTATACGCCCTTTGGGGGAAAGATTTATCGGAGAAGGATTGGCCCGCGTAAGATTAGATAGTTGGTGGGGTGATGGCCTACCAAGTCTACGATCTTTAGCTGGTTTGAGAGGATGATCAGCAACACTGGGACTGAGACACGGCCCAGACTCCTACGGGAGGCAGCAGTGGGGAATCTTAGACAATGGGGGAAACCCTGATCTAGCGATGCCGCGTGTGTGACGAAGGCCTTAGGGTCGTAAAGCACTTT…
HM022753.1.1297	0.00150077	Bacteroidetes	Flavobacteriia	Flavobacteriales	Flavobacteriaceae	Polaribacter 4	Known	GTCGAGGGGTAACAGGAGTGCTTGCACTCGCTGACGACCGGCGCACGGGTGCGTAACGCGTATAGAACCTACCTTTTACTGGGAGATAGCCTTTAGAAATGAAGATTAATATCCCATAGTATTGAGAATTGGCATCAGTTTTTAATTAAAGATTTATTGGTAAAAGATGGCTATGCGTCCTATTAGTTAGATGGTAAGGTAACGGCTTACCATGGCAATGATAGGTAGGGGTCCTGAGAGGGAGATCCCCCACACTGGTACTGAGACACGGACCAGACTCCTACGGGAGGCAGCAGTGAGGAATATTGGGCAATGGAGGCAACTCTGACCCAGCCATGCCGCGTGCAGGAAGACTGCCCTATGGGTTGTAAACTGCTTTTATACAGGAAGAAACCTACT…
FM206315.1.1279	0.00142042	Proteobacteria	Betaproteobacteria	Burkholderiales	Burkholderiaceae	Burkholderia-Paraburkholderia	Known	GTCCGAKTGGCMRATAAGCTAGTKGTGGTAAGCTACAGCACGATCKAACTGTCGAAGAMGACAGCCAMYGACTGARAMCGTCAGATCTACGGAGGCAGCAKGGGATTGACATGCGAAAGCCTGATCCAGCATGCSCGKKKKGAGAAGCTCGGGTKTAAGCACTTTKTCCGAAAGAAACCTCCGCCTATATGTGGGGGGATGACGGTACCGAAGAATAAGCACCGCTAACTACGTGCCAGCAGCCGCGGTAATACGTAGGGTGCAAGCGTTAATCGGAATTACTGGGCGTAAAGCGTGCGCAGGCGGTCCGCTAAGACAGATGTGAAATCCCCGGGCTTAACCTGGGAACTGCATTTGTGACTGGCGGGCTAGAGTATGGCAGAGGGGGGTAGAATTCCA…
GQ901885.1.1220	0.00132758	Actinobacteria	Actinobacteria	Micrococcales	Microbacteriaceae	NA	MDM	GTAACCTGCCCTTGACTCTGGGATAAGCGTTGGAAACTACGTCTAATACCGGATACGAGCTTCAGCCGCATGGCTAGGAGTTGGAAAGATTTCTCGGTCAAGGATGGACTCGCGGCCTATCAGCTTGTTGGTGAGGTAATGGCTCACCAAGGCGACGACGGGTAGCCGGCCTGAGAGGGTGACCGGCCACACTGGGACTGAGACACGGCCCAGACTCCTACGGGAGGCAGCAGTGGGGAATATTGCACAATGGGCGCAAGCCTGATGCAGCAACGCCGCGTGAGGGACGACGGCCTTCGGGTTGTAAACCTCTTTTAGCAGGGAAGAAGCGCAAGTGACGGTACCTGCAGAAAAAGCACCGGCTAACTACGTGCCAGCAGCCGCGGTAATACGTAGGGT…
FR683596.1.1495	0.00125531	Proteobacteria	Gammaproteobacteria	Cellvibrionales	Halieaceae	Luminiphilus	Known	GAGTTTGATCATGGCTCAGATTGAACGCTGGCGGTAGGCTTAACACATGCAAGTCGTGCGAGAAAGTATCTTCGGATATGAGTAGAGCGGCGGACGGGTGAGTGACGCGTAGGAATCTACCTAGTAGAAGGGGATAGCCCGGGGAAACCCGGATTAATACCGTATACCTCCTTCGGGAGAAAGAAGGCCTCTCTTTGAAGCTTTCGCTACTAGATGAGCCTGCGTAAGATTAGCTTGTTGGTGAGGTAAAGGCTCACCAAGGCAACGATCTTTAGCTGGTCTGAGAGGACGATCAGCCACATTGGGACTGAGACACGGCCCAGACTCCTACGGGAGGCAGCAGTGGGGAATATTGGACAATGGGCGCAAGCCTGATCCAGCCATACCGCGTGTGTGAAG…
FR683972.1.1501	0.00125093	Proteobacteria	Gammaproteobacteria	KI89A clade	NA	NA	MDM	GAGTTTGATCATGGCTCAGATTGAACGCTGGCGGCAGGCTTAACACATGCAAGTCGAGCGGAAACGATGGGAGCTTGCTCCCAGGCGTCGAGCGGCGGACGGGTGAGTAACGCGTAGGAATCTACCCAGTAGTGGGGGATAGCCCGGGGAAACTCGGATTAATACCGCATACGCCCTACGGGGGAAAGGCCGGGATCTTCGGACCGGTCGCTATTGGATGAGCCTGCGTTGGATTAGCTAGTTGGTAGGGTAAAGGCCTACCAAGGCGACGATCCATAGCTGGTCTGAGAGGATGATCAGCCACACTGGAACTGAGACACGGTCCAGACTCCTACGGGAGGCAGCAGTAGGGAATCTTGGGCAATGGGCGAAAGCCTGACCCAGCGATGCCGCGTGTGC…
LN569430.1.1361	0.0012125	Actinobacteria	Acidimicrobiia	Acidimicrobiales	NA	NA	MDM	GGACGAACGCTGGCGGCGTGCCTAACACATGCAAGTCGAGCGGGGTCCAACCAGTGGCAACACTGGGGACGACCTAGCGGCGAACGGGTGAGTAACACGTGAGGAACTTGCCCCGGAGTACGGGATAACCCGAGGAAACTCGAGCTAATACCGTATGCCCTCCTCTGGTCGCATGGCCGGAAGAGGAAAGATTCATCGCTCCGGGAGAGTCTCGCGGCCTATCAGCTAGTTGGTGGGGTAATGGCCCACCAAGGCATCGACGGGTAGCTGGTCTGAGAGGACGATCAGCCACACTGGGACTGAGACACGGCCCAGACTCCTACGGGAGGCAGCAGTGGGGAATCTTGCGCAATGGGCGAAAGCCTGACGCAGCAACGCCGCGTGCGGGATGAAGGCCTT…
GQ140329.1.1452	0.00119034	Proteobacteria	Betaproteobacteria	Burkholderiales	Comamonadaceae	Delftia	Known	GTTCATCTACACAAAGTTGGATCCTGGCTCAGGCTGGTTCGCCTCCTTAAGATTGGGTCCCGGGATCAACCTGAATCTAATACTTCGGAACGTGCCCCGGCGTGGGGGATAACTACTCGAAAGAGTAGCTAATACCGCATACGATCTGAGGATGAAAGCGGGGGACCTTCGGGCCTCGCGCGATTGGAGCGGCCGATGGCAGATTAGGTAGTTGGTGGGATAAAAGCTTACCAAGCGACGATCTGTAGCTGGTCTGAGAGGACGACCAGCCACACTGGGACTGAGACACGGCCCAGACTCCTACGGGAGGCAGCAGTGGGGAATTTTGGACAATGGGCGAAAGCCTGATCCAGCAATGCCGCGTGCAGGATGAAGGCCTTCGGGTTGTAAACTGCTTTT…
FR683792.1.1427	0.0010624	Proteobacteria	Alphaproteobacteria	Rhodobacterales	Rhodobacteraceae	Amylibacter	Known	GAGTTTGATCATGGCTCAGAACGAACGCTGGCGGCAGGCCTAACACATGCAAGTCGAGCGCGCCCTTCGGGGTGAGCGGCGGACGGGTGAGTAACGCGTGGGAATATGCCCTTCTCTAAGGAATAGCCTCTGGAAACGGAGAGTAATACCTTATACGCCCTTTGGGGGAAAGATTTATCGGAGAAGGATTAGCCCGCGTTAGATTAGGTAGTTGGTGGGGTAATGGCCTACCAAGCCTACGATCTATAGCTGGTTTGAGAGGATGATCAGCAACACTGGGACTGAGACACGGCCCAGACTCCTACGGGAGGCAGCAGTGGGGAATCTTAGACAATGGGCGCAAGCCTGATCTAGCCATGCCGCGTGAGTGATGAAGGCCCTAGGGTCGTAAAGCTCTTT…
FR683378.1.1485	0.00100851	Bacteroidetes	Flavobacteriia	Flavobacteriales	Flavobacteriaceae	Formosa	Known	GAGTTTGCTCCTGGCTCAGGATGAACGCTAGCGGCAGGCTTAACACATGCAAGTCGAGGGGTAACGGGGAAGCTTGCTTCCGCCGACGACCGGCGCACGGGTGCGTAACGCGTATACAATCTACCTTATACTGGGGTATAGCCTTTAGAAATGAAGATTAACCCCCCATAGTCTCTTAGAGTGGCATCACTTCTAGAGTAAAGGTTACGGTATAAGATGAGTATGCGTTCTATTAGTTTGTTGGTGTGGTAACGGCACACCAAGACTACGATAGATAGGGGCCCTGAGAGGGGGATCCCCCACACTGGTACTGAGACACGGACCAGACTCCTACGGGAGGCAGCAGTGAGGAATATTGGACAATGGAGGCAACTCTGATCCAGCCATGCCGCGTGCAGG…
FR683449.1.1427	0.000855618	Proteobacteria	Alphaproteobacteria	Rhodobacterales	Rhodobacteraceae	NA	MDM	GAGTTTGATCCTGGCTCAGAACGAACGCTGGCGGCAGGCCTAATACATGCAAGTCGAGCGCGCCCTTCGGGGTGAGCGGCGGACGGGTGAGTAACGCGTGGGAATATGCCCTTCTCTAAGGAATAGCCTCTGGAAACGGAGAGTAATACCTTATACGCCCTTTGGGGGAAAGATTTATCGGAGAAGGATTAGCCCGCGTTAGATTAGGTAGTTGGTGGGGTAATGGCCTACCAAGCCTACGATCTATAGCTGGTTTGAGAGGATGATCAGCCACACTGGGACTGAGACACGGCCCAGACTCCTACGGGAGGCAGCAGTAGGGAATCTTAGACAATGGGGGCAACCCTGATCTAGCCATGCCGCGTGTGTGATGAAGGCCCTAGGGTCGTAAAGCACTTT…
FN435254.1.1524	0.000822246	Bacteroidetes	Sphingobacteriia	Sphingobacteriales	NS11-12 marine group	NA	MDM	AGAGTTTGATCCTGGCTCAGGATGAACGCTAGCGGCAGGCCTAATACATGCAAGTCGAGGGAGAAGTCAGGTGCTTGCACTTGATAGGAACCGGCGAACGGGTGCGTAACACGTATGCAACCTACCTATAACTGGGGGATAGCCCGAAGAAATTCGGATTAATACCCTATAATATTTAGATATCGCATGATATTTATCTTAAAACTCCGGTGGTTATAGATGGGCATGCGGTCTATTAGTTAGTTGGTGAGGTAACGGCTCACCAAGACTACGATAGATAGGGGGTCTGAGAGGATGATCCCCCACACTGGTACTGAGACACGGACCAGACTCCTACGGGAGGCAGCAGTAGGGAATATTGGACAATGGACGCAAGTCTGATCCAGCCATGCCGCGTGC…
FN396694.1.1418	0.000744759	Proteobacteria	Gammaproteobacteria	Cellvibrionales	Halieaceae	OM60(NOR5) clade	Known	CACATGCAAGTCGAGCGAGAAAGTCCTTCGGGGCGAGTAAAGCGGCGGACGGGTGAGTAACGCGTAGGAATCTACCTGGTAGTGGGGGACAACATGGTGAAAACCATGCTAATACCGCATACGCCCTATGGGGGAAAGCGGGGGCCCCGTTTCTTTTACGAGAGGCGGACCTCGCGCTATCAGATGAGCCTGCGTTGGATTAGCTTGTTGGTGAGGTAAAGGCTCACCAAGGCGACGATCCATAGCTGGTCTGAGAGGATGATCAGCCACACTGGGACTGAGACACGGCCCAGACTCCTACGGGAGGCAGCAGTGGGGAATATTGCGCAATGGGCGAAAGCCTGACGCAGCCATGCCGCGTGTGTGAAGAAGGCCTTAGGGTTGTAAAGCACTTTCAAT…
FR683129.1.1486	0.000708271	Proteobacteria	Gammaproteobacteria	Oceanospirillales	SAR86 clade	NA	MDM	GAGTTTGATCATGGCTCAGATTGAACGCTGGCGGTAGGCTTAACACATGCAAGTCGTGCGAGAAAGTATCTTCGGATATGAGTAGAGCGGCGGACGGGTGAGTAACGCGTAGGAATCTACCTAGTAGAAGGGGATAGCCCGGGGAAACCCGGATTAATACCGTATACCTCCTTCGGGAGAAAGAAGGCCTCTCTTTGAAGCTTTCGCTACTAGATGAGCCTGCGTAAGATTAGCTTGTTGGTGAGGTAAAGGCTCACCAAGGCGACGATCTTTAGCTGGTCTGAGAGGACGATCAGCCACATTGGGACTGAGACACGGCCCAGACTCCTACGGGAGGCAGCAGTGGGGAATATTGGACAATGGGCGCAAGCCTGATCCAGCCATACCGCGTGTGTGAAG…
HQ671844.1.1443	0.000688238	Cyanobacteria	Cyanobacteria	SubsectionI	FamilyI	Synechococcus	Known	AGAGTTTGATCCTGGCTCAGGATGAACGCTGGCGGCGTGCTTAACACATGCAAGTCGAACGAACCTTCGGGTTAGTGGCGGACGGGTGAGTAACGCGTGGGAATCTGCCCTCAGGAGGGGGATAACGGCCGGAAACGGCCGCTAATACCCCATATGCCGAGAGGTGAAATGAATTTCGCCTGAGGATGAGCCCGCGTCTGATTAGCTAGTTGGTGAGGTAAGAGCTCACCAAGGCATCGATCAGTAGCTGGTCTGAGAGGATGATCAGCCACACTGGGACTGAGACACGGCCCAGACTCCTACGGGAGGCAGCAGTGGGGAATTTTCCGCAATGGGCGAAAGCCTGACGGAGCAACGCCGCGTGAGGGATGAAGGCCTCTGGGCTGTAAACCTCTTTTA…
FM955874.1.1526	0.00063532	Proteobacteria	Gammaproteobacteria	Alteromonadales	Pseudoalteromonadaceae	Pseudoalteromonas	Known	GAGTTTGATCCTGGCTCAGATTGAACGCTGGCGGCAGGCCTAACACATGCAAGTCGAGCGGTAGAGAGAAGCTTGCTTCTCTTGAGAGCGGCGGACGGGTGAGTAATGCCTAGGAATCTGCCTGGTAGTGGGGGATAACGTTCGGAAACGGACGCTAATACCGCATACGTCCTACGGGAGAAAGCAGGGGACCTTCGGGCCTTGCGCTATCAGATGAGCCTAGGTCGGATTAGCTAGTTGGTGAGGTAATGGCTCACCAAGGCGACGATCCCTAGCTGGTCTGAGAGGATGATCAGCCACACTGGGACTGAGACACGGCCCAGACTCCTACGGGAGGCAGCAGTGGGGAATATTGCACAATGGGCGCAAGCCTGATGCAGCCATGCCGCGTGTGTGAAG…
GU061075.1.1385	0.000628933	Proteobacteria	Alphaproteobacteria	Rhodobacterales	Rhodobacteraceae	NA	MDM	TCAGAACGAACGCTGGCGGCAGGCCTAACACATGCAAGTCGAGCGCTCCCTTCGGGTGAGCGGCGGACGGGTTAGTAACGCGTGGGAACATACCCTTCACTATGGAATAGCCTCGGGAAACTGAGAGTAATACCATATACGCCCTTCGGGGGAAAGATTTATCGGAGAAGGATCGGCCCGCGTAAGATTAGATAGTTGGTGGGGTAATGGCCTACCAAGTCTACGATCTTTAGCTGGTTTTAGAGGATGATCAGCAACACTGGGACTGAGACACGGCCCAGACTCCTACGGGAGGCAGCAGTGGGGAATCTTAGACAATGGGCGCAAGCCTGATCTAGCCATGCCGCGTGTGTGACGAAGGCCTTAGGGTCGTAAAGCACTTTCGCCTGTGATGATAAT…
HM022754.1.1263	0.00062873	Proteobacteria	Gammaproteobacteria	Alteromonadales	Alteromonadaceae	Glaciecola	Known	TCGGAAGGCTACACATGCAAGTCGACGGTAGCAGAACTAGCTTGCTAGTTGCTGACGAGTGGCGGACGGGTGAGTAATACTTAGGGATCTGCCCTTTGGAGGGGGATAACCATTGGAAACGATGGCTAATACCGCATATAGCCTACGGGCAAAAGGGGGCTTTTAGCTCCCGCCAGAGGATGAACCTAAGCGAGATTAGCTAGTTGGTGAGGTAAAGGCCCACCAAGGCGACGATCTCTAGCTGTTCTGAGAGGAAGATCAGCCACACTGGGACTGAGACACGGCCCAGACTCCTACGGGAGGCAGCAGTGGGGAATATTGCACAATGGGGGAAACCCTGATGCAGCCATGCCGCGTGTGTGAAGAAGGCCTTCGGGTTGTAAAGCACTTTCAGTTGTG…
FN421562.1.1366	0.000626147	Proteobacteria	Alphaproteobacteria	Rhizobiales	Phyllobacteriaceae	Mesorhizobium	Known	CATGCAAGTCGAGCGCCCCGCAAGGGGAGCGGCAGACGGGTGAGTAACGCGTGGGAATCTACCCTTCACTACGGAACAACTCCGGGAAACTGGAGCTAATACCGTATACGTCCTTCGGGAGAAAGATTTATCGGTGATGGGTGAGCCCGCGTTGGATTAGCTAGTTGGTGGGGTAATGGCCTACCAAGGCGACGATCCATAGCTGGTCTGAGAGGATGATCAGCCACATTGGGACTGAGACACGGCCCAAACTCCTACGGGAGGCAGCAGTGGGGAATATTGGACAATGGGCGAAAGCCTGATCCAGCCATGCCGCGTGAGTGATGAAGGCCCTAGGGTTGTAAAGCTCTTTCACCGACGAAGATAATGACGGTAGTCGGAGAAGAAGCCCCGGCTAAC…
FR686288.1.1486	0.000610044	Bacteroidetes	Flavobacteriia	Flavobacteriales	Flavobacteriaceae	NS3a marine group	Known	GAGTTTGATCCTGGCTCAGGATGAACGCTAGCGGCAGGCTTAACACATGCAAGTCGAACGGTAACATTGGTGCTTGCACCAGATGACGAGTGGCGAACGGGTGCGTAACGCGTATACAACCTACCTCTTATTAAGGAATAGCTCAGAGAAATTTGAATTAATACCTTATAATATCATAAAGTCGCATGGCTTAATGATTAAAGAACTTCGATAAGAGATGGGTATGCGTGATATTAGCTAGTTGGTAAGGTAACGGCTTACCAAGGCAACGATATCTAGGGGGTCTGAGAGGATGATCCCCCACACTGGTACCGAGACACGGACCAGACTCCTACGGGAGGCAGCAGTGAGGAATATTGGACAATGGGCGAGAGCCTGATCCAGCCATGCCGCGTGCAG…
HQ691997.1.1360	0.000599695	Proteobacteria	Alphaproteobacteria	Rickettsiales	Rickettsiaceae	NA	MDM	CAAGTCGACGGAAATAACTAGAGCTTGCTCTGGTTATTTTAGTGGCAAACGGGTGAGTAACACGTGGGAATCTACCTATCAGTACGGAACAACATTTGGAAACAGATGCTAATACCGTATATTCTCTAAGGAGGAAAGATTTATCGCTGATAGATGAGCCCGCGTAAGATTAGGTAGTTGGTGGGGTAATGGCCTACCAAGCCGACGATCTTTAGCTGGTCTGAGAGGATGATCAGCCACACTGGGACTGAGACACGGCCCAGACTCCTACGGGAGGCAGCAGTGGGGAATATTGGACAATGGGCGAAAGCCTGATCCAGCAATACCGCGTGAATGATGAAGGCCTTAGGGTTGTAAAGTTCTTTTAATAGGGAAGATAATGACGGTACCTATAGAAAA…
FR744466.1.1393	0.000597624	Proteobacteria	Alphaproteobacteria	Rhodobacterales	Rhodobacteraceae	NA	MDM	AACGAACGCTGGCGGCAGGCCTAACACATGCAAGTCGAGCGCTTCCCTTCGGGGAGGAGCGGCGGACGGGTTAGTAACGCGTGGGAATATACCCAGTTCTAAGGAATAGCCTCTGGAAACGGAGAGTAATACCTTATACGCCCTTCGGGGGAAAGATTTATCGGAATTGGATTAGCCCGCGTTAGATTAGATAGTTGGTGGGGTAATGGCCTACCAAGTCGACGATCTATAGCTGGTTTGAGAGGATGATCAGCAACACTGGGACTGAGACACGGCCCAGACTCCTACGGGAGGCAGCAGTGGGGAATCTTAGACAATGGGCGCAAGCCTGATCTAGCCATGCCGCGTGAGTGATGAAGGCCTTAGGGTCGTAAAGCTCTTTCGCCAGAGATGACAATG…
GQ274080.1.1464	0.000592822	Proteobacteria	Alphaproteobacteria	Rhodobacterales	Rhodobacteraceae	NA	MDM	AGAGTTTAGTCATGGCTCAGAACGAACGCTGGCGGCAGGCCTAACACATGCAAGTCGAGCGCGCCCTTCGGGGTGAGCGGCGGACGGGTTAGTAACGCGTGGGAATATACCCAGTTCTAAGGAATAGCCTCTGGAAACGGAGAGTAATACCTTATACGCCCTTCGGGGGAAAGATTTATCGGAATTGGATTAGCCCGCGTTAGATTAGATAGTTGGTGGGGTAACGGCCTACCAAGTCGACGATCTATAGCTGGTTTGAGAGGATGATCAGCAACACTGGGACTGAGACACGGCCCAGACTCCTACGGGAGGCAGCAGTGGGGAATCTTAGACAATGGGCGCAAGCCTGATCTAGCCATGCCGCGTGAGTGATGAAGGCCTTAGGGTCGTAAAGCTCTT…
FJ913065.1.1309	0.000531035	Proteobacteria	Gammaproteobacteria	Enterobacteriales	Enterobacteriaceae	NA	MDM	AGAAATCATGTAGCTTGCTCTGGGTGACGAGCGGCGGACGGGTGAGTAATGTCTGGGAAACTGCCCGATGGAGGGGGATAACTACTGGAAACGGTAGCTAATACCGCATAACGTCTTCGGACCAAAGTGGGGGACCTTCGGGCCTCACACCATCGGATGTGCCCAGATGGGATTAGCTAGTAGGTGAGGTAATGGCTCACCTAGGCGACGATCCCTAGCTGGTCTGAGAGGATGACCAGCCACACTGGAACTGAGACACGGTCCAGACTCCTACGGGAGGCAGCAGTGGGGAATATTGCACAATGGGCGCAAGCCTGATGCAGCCATGCCGCGTGTGTGAAGAAGGCCTTCGGGTTGTAAAGCACTTTCAGCGAGGAGGAAGGGTTCGGTGTTAATAGC…
FR683708.1.1469	0.000443899	Proteobacteria	Gammaproteobacteria	Cellvibrionales	Halieaceae	Luminiphilus	Known	GAGTTTGATCATGGCTCAGATTGAACGCTGGCGGCAGGCCTAACACATGCAAGTCGAGCGCGAAAGCACTTCGGTGTGAGTAGAGCGGCGGACGGGTGAGTAACGCGTAAGAATCTACCTAGTAGTGGGGGACAACTCGAGGAAACTCGAGCTAATACCGCATACGCCCTACGGGGGAAAGCGGGGGACCTTCGGGCCTCGCGCTATTAGATGAGCTTGCGTTGGATTAGCTTGTTGGTGAGGTAATGGCTCACCAAGGCTACGATCCATAGCTGGTCTGAGAGGATGATCAGCCACACCGGGACTGAGACACGGCCCGGACTCCTACGGGAGGCAGCAGTGGGGAATATTGCGCAATGGGCGAAAGCCTGACGCAGCCATGCCGCGTGTGTGAAGAAG…
GQ347796.1.1323	0.000396921	Proteobacteria	Alphaproteobacteria	Rickettsiales	SAR116 clade	NA	MDM	ACGAACGCTGGCGGCATGCCTAACACATGCAAGTCGAACGCTATTTATAGAGTGGCGCACGGGTGAGTAACGCGTGGGAACCTGCCTTTCTCTGCGGGATAACGGTTGGAAACGACCGCTAATACCGCATACGCCCTACGGGGGAAAGGTCCGCCGGAGAAAGAGGGGCCCGCGTCTGATTAGCTTGTTGGTAGGGTAATGGCCTACCAAGGCGACGATCAGTAGCTGGTCTGAGAGGATGATCAGCCACACTGGGACTGAGACACGGCCCAGACTCCTACGGGAGGCAGCAGTGGGGAATATTGGACAATGGGGGCAACCCTGATCCAGCAATGCCGCGTGTGTGATGAAGGCCTTAGGGTTGTAAAGCACTTTCACTGGTGAAGATGATGACGGTAA…
KM051660.1.1454	0.00036471	Proteobacteria	Alphaproteobacteria	Rickettsiales	Rickettsiaceae	NA	MDM	AGAGTTTGATCATGGCTCAGAACGAACGCTGGCGGCATGCCTAACACATGCAAGTCGGACGATAAGCCATCTTCGGATGGTGGACAGTGGCGCACGGGTGAGTAACACGTGGGGACCTGCCTGATAGTAAGGGACAACAGTTGGAAACGACTGCTAATACCTTATACGCTCTTCGGAGGAAAGATTTATCGCTATCAGATGGACCCGCGCTAGATTAGATAGTTGGTGAGGTAATGGCTCACCAAGTCTGCGATCTATAGCTGGTTTGAGAAGATGATCAGCCACATTGGGACTGAGACACGGCCCAGACTCCTACGGGAGGCAGCAGTGGGGAATATTGGACAATGGGCGAAAGCCTGATCCAGCAATACCGCGTGAATGATGAAGGCCTTAGGGTTG…
GQ857653.1.1336	0.000351825	Proteobacteria	Alphaproteobacteria	Rhodobacterales	Rhodobacteraceae	NA	MDM	GCAGTCGAGCGGACATCTTCGGATGTTAGCGGCGGACGGGTGAGTAACGCGTGGGAATATGCCCTTCTCTACGGAATAGCCTCGGGAAACTGAGAGTAATACCGTATACGCCCTACGGGGGAAAGATTTATCGGAGAAGGATTAGCCCGCGTTGGATTAGGTAGTTGGTGGGGTAATGGCCTACCAAGCCTACGATCCATAGCTGGTTTGAGAGGATGATCAGCCACACTGGGACTGAGACACGGCCCAGACTCCTACGGGAGGCAGCAGTGGGGAATCTTAGACAATGGGCGCAAGCCTGATCTAGCCATGCCGCGTGATCGATGAAGGCCTTAGGGTTGTAAAGATCTTTCAGCTGGGAAGATAATGACGGTACCAGCAGAAGAAGCCCCGGCTAAC…
GQ274058.1.1463	0.000309182	Proteobacteria	Alphaproteobacteria	Rhodobacterales	Rhodobacteraceae	Amylibacter	Known	AGAGTTTAGTCCTGGCTCAGAACGAACGCTGGCGGCAGGCCTAACACATGCAAGTCGAGCGCTTCACTTCGGTGAGGAGCGGCGGACGGGTTAGTAACGCGTGGGAATATACCCAGTTCTAAGGAATAGCCTCTGGAAACGGAGAGTAATACCTTATACGCCCTTCGGGGGAAAGATTTATCGGAATTGGATTAGCCCGCGTTAGATTAGATAGTTGGTGGGGTAACGGCCTACCAAGTCTACGATCTATAGCTGGTTTGAGAGGATGATCAGCAACACTGGGACTGAGACACGGCCCAGACTCCTACGGGAGGCAGCAGTGGGGAATCTTAGACAATGGGCGCAAGCCTGATCTAGCCATGCCGCGTGAGTGATGAAGGCCCTAGGGTCGTAAAGCTC…
FR683486.1.1434	0.000307092	Proteobacteria	Alphaproteobacteria	SAR11 clade	Surface 1	NA	MDM	GAGTTTGATCCTGGCTCAGAACGAACGCTGGCGGCAGGCCTAACACATGCAAGTCGAGCGCTACCTTCGGGTGGAGCGGCGGACGGGTTAGTAACGCGTGGGAATATACCCAGTTCTAAGGAATAGCCACTGGAAACGGTGAGTAATACCTTATACGCCCTTCGGGGGAAAGATTTATCGGAATTGGATTAGCCCGCGTTAGATTAGATAGTTGGTGGGGTAATGGCCTACCAAGTCTACGATCTATAGCTGGTTTGAGAGGATGATCAGCAACACTGGGACTGAGACACGGCCCAGACTCCTACGGGAGGCAGCAGTGGGGAATCTTGCACAATGGAGGAAACTCTGATGCAGCGATGCCGCGTGAGTGAAGAAGGCCTTTGGGTTGTAAAGCTCTTT…
FR685417.1.1497	0.000248802	Proteobacteria	Gammaproteobacteria	Cellvibrionales	Halieaceae	OM60(NOR5) clade	Known	GAGTTTGATCATGGCTCAGATTGAACGCTGGCGGTAGGCTTAACACATGCAAGTCGTGCGAGAAAGTATCTTCGGATATGAGTAGAGCGGCGGACGGGTGAGTAACGCGTAGGAATCTACCTAGTAGAAGGGGATAGCCCGGGGAAACCCGGATTAATACCGTATACCTCCTTCGGGAGAAAGAAGGCCTCTCTTTGAAGCTTTCGCTACTAGATGAGCCTGCGTAAGATTAGCTTGTTGGTGAGGTAAAGGCTCACCAAGGCGACGATCTTTAGCTGGTCTGAGAGGACGATCAGCCACATTGGGACTGAGACACGGCCCAGACTCCTACGGGAGGCAGCAGTGGGGAATATTGGACAATGGGCGCAAGCCTGATCCAGCCATACCGCGTGTGTGAAG…
FJ905759.1.1401	0.000221297	Proteobacteria	Gammaproteobacteria	Cellvibrionales	Halieaceae	NA	MDM	ACACATGCAAGTCGAGCGAGAAAGCACTTCGGTGCGAGTAGAGCGGCGGACGGGTGAGTAACGCGTAGGAATCTACCTGGTAGTGGGGGACAACTCGGGGAAACTCGAGCTAATACCGCATACGCCCTTCGGGGGAAAGCGGGGGATCTTCGGACCTCGCGCTATTGGATGAGCCTGCGTCGGATTAGCTTGTTGGTGAGGTAAAGGCTCACCAAGGCGACGATCCGTAGCTGGTCTGAGAGGATGATCAGCCACACTGGGACTGAGACACGGCCCAGACTCCTACGGGAGGCAGCAGTGGGGAATATTGCGCAATGGGGGCAACCCTGACGCAGCCATGCCGCGTGTGTGAAGAAGGCCTTAGGGTTGTAAAGCACTTTCAATAGGGAGAAAAGGCTC…
FR683159.1.1486	0.000207991	Proteobacteria	Gammaproteobacteria	Oceanospirillales	Oceanospirillaceae	Pseudohongiella	Known	GAGTTTGATCATGGCTCAGATTGAACGCTGGCGGCAGGCTTAACACATGCAAGTCGAGCGGAAACGATGGGAGCTTGCTCCCAGGCGTCGAGCGGCGGACGGGTGAGTAACGCGTAGGAATCTACCCAGTAGTGGGGGATAGCCCGGGGAAACTCGGATTAATACCGCATACGCCCTACGGGGGAAAGGCCGGGATCTTCGGACCGGTCGCTATTGGATGAGCCTGCGTTGGATTAGCTAGTTGGTAGGGTAAAGGCCTACCAAGGCGACGATCCATAGCTGGTCTGAGAGGATGATCAGCCACACTGGAACTGAGACACGGTCCAGACTCCTACGGGAGGCAGCAGTGGGGAATATTGGACAATGGGCGCAAGCCTGATCCAGCCATGCCGCGTGTGT…
FR683173.1.1503	0.000176293	Proteobacteria	Gammaproteobacteria	Oceanospirillales	SAR86 clade	NA	MDM	GAGTTTGATCATGGCTCAGATTGAACGCTGGCGGCAGGCTTAACACATGCAAGTCGAACGGTAACAGAACTAGCTTGCTAGTTGCTGACGAGTGGCGGACGGGTGAGTAACGCGTAGGAATCTACCGAGTAGTGGGGGACAACAGTTGGAAACGACTGCTAATACCGCATAATCCCTGAGGGGGAAAGGAGGGGATCTGTTTACAGACCTTTCGCTATTTGATGAGCCTGCGTGAGATTAGCTAGTTGGTGAGGTAATGGCTCACCAAGGCAACGATCTTTAGCTGGTCTGAGAGGACGATCAGCCACATTGGGACTGAGACACGGCCCAGACTCCTACGGGAGGCAGCAGTGGGGAATATTGGACAATGGGCGCAAGCCTGATCCAGCCATACCGCGT…
GAPN01008405.35.1534	0.000172396	Proteobacteria	Gammaproteobacteria	Alteromonadales	Alteromonadaceae	Glaciecola	Known	CTCAGATTGAACGCTGGCGGCAGGCCTAACACATGCAAGTCGAACGGTAACAGGATTAGCTTGCTAATCGCTGACGAGTGGCGGACGGGTGAGTAATGCCTGGGAATTTGCCTTTGCGAGGGGGATAACCATTGGAAACGATGGCTAATACCGCATAATGCCTACGGGCCAAAGGGGGGACTTGTCCTCTCGCGCATTGAGAAGCCCAGGTGAGATTAGCTAGTTGGTGAGGTAAAGGCTCACCAAGGCGACGATCTCTAGCTGTTCTGAGAGGAAGATCAGCCACACTGGAACTGAGACACGGTCCAGACTCCTACGGGAGGCAGCAGTGGGGAATATTGCACAATGGGGGAAACCCTGATGCAGCCATGCCGCGTGTGTGAAGAAGGCCTTCGGGTT…
FR685230.1.1471	0.000163586	Actinobacteria	Acidimicrobiia	Acidimicrobiales	Sva0996 marine group	NA	MDM	GAGTTTGATCCTGGCTCAGAATGAACGTTGGCGACGTGCTTAACACATGCAAGTCGAGCGAGAAAGCTTCTTCGGAAGTTATTAGAGCGGCGGACGGGTGAGTAACACGTAAGAATCTACCCTTTAGTGAAGAATACCTTCGGGAAACTGAAGTTAATACTGCATACGTCCCTTCGGGGAGAAAGGTGGCTTTATGCTGCCGCTAAAGGAGGAGCTTGCGTCTTATTAGTTTGTTGGTGGGGTAAAGGCCTACCAAGACGATGATGAGTAGCCGGCCTGAGAGGGTGTACGGCCACATTGGAACTTAGACACGGTCCAAACTCCTACGGGAGGCAGCAGTGAGGAATATTGCACAATGGGCGAAAGCCTGATGCAGCGACGCCGCGTGGGGGATGAAGG…
FR683704.1.1469	0.000162147	Proteobacteria	Gammaproteobacteria	Cellvibrionales	Halieaceae	Haliea	Known	GAGTTTGATCATGGCTCAGAACGAACGCTGGCGGCAGGCCTAATACATGCAAGTCGAGCGCGCCCTTCGGGGTGAGCGGCGGACGGGTGAGTAACGCGTGGGAATATGCCCTTCTCTACGGAATAGCCTCGGGAAACTGAGAGTAATACCGTATACGCCCTTCGGGGGAAAGATTTATCGGTGAAGGATTAGCCCGCGTAAGATTAGATAGTTGGTGGGGTAATGGCCTACCAAGTCTACGATCTTTAGCTGGTTTTAGAGGATGATCAGCAACACTGGAACTGAGACACGGTCCAGACTCCTACGGGAGGCAGCAGTGGGGAATATTGGACAATGGGCGCAAGCCTGATCCAGCCATGCCGCGTGTGTGAAGAAGGCTCTAGGGTTGTAAAGCACTTT…
FJ897783.1.1339	0.000153723	Proteobacteria	Alphaproteobacteria	Rhodobacterales	Rhodobacteraceae	NA	MDM	CTTACCATGCAAGTCGAGCGAGGTCTTCGGACCTAGCGGCGGACGGGTGAGTAACGCGTGGGAACGTGCCCTTCCCTGCCGGATAGTCCCTGGAAACGGGGTTTAATACGGCATACGCCCTTCGGGGGAAAGAATTTCGGGGAAGGATCGGCCCGCGTCTGATTAGGTAGTTGGTGGGGTAATGGCCTACCAAGCCGACGATCAGTAGCTGGTTTTAGAGGATGATCAGCCACACTGGGACTGAGACACGGCCCAGACTCCTACGGGAGGCAGCAGTGGGGAATCTTAGACAATGGGCGCAAGCCTGATCTAGCCATGCCGCGTGTGTGATGAAGGCCTTAGGGTCGTAAAGCACTTTCGCCAGGGATGATAATGACAGTACCTGGTAAAGAAACCCCG…
GQ346733.1.1322	0.000140335	Proteobacteria	Alphaproteobacteria	Rhodobacterales	Rhodobacteraceae	NA	MDM	ACGAACGCTGGCGGCAGGCCTAACACATGCAAGTCGAGCGCAGTCCTTCGGGACCGAGCGGCGGACGGGTTAGTAACGCGTGGGAATATACCCTTCACTACGGAATAGCCTCGGGAAACTGAGAGTAATACCGTATACGCCCTTCGGGGGAAAGATTTATCGGTGAAGGATTAGCCCGCGTAAGATTAGATAGTTGGTGGGGTAATGGCCTACCAAGTCGACGATCTTTAGCTGGTTTTAGAGGATGATCAGCAACACTGGGACTGAGACACGGCCCAGACTCCTACGGGAGGCAGCAGTGGGGAATCTTGGACAATGGGCGCAAGCCTGATCCAGCCATGCCGCGTGTGTGATGAAGGCCTTAGGGTCGTAAAGCACTTTCGCCAGAGATGATAATGA…
FJ973595.1.1393	0.00013249	Cyanobacteria	Cyanobacteria	SubsectionI	FamilyI	Synechococcus	Known	AGAGTTTGATCCTGGCTCAGGATGAACGCTAGCGGGAGGCTTAATACATGCAAGTCGAACGGTAACATGAGAGCTTGCTCTTGATGACGAGTGGCGCACGGGTGAGTAACGCGTACGCGACCTGCCCTTAATTGGGGAATAGCCCTGGGAAACTGGGATTAATGCCCCATAGTATATGTATTGTAGGGATACATATTAAAGGATTTGATCTGATTAAGGATGGGCGTGCGTGCTATTAGCTAGTTGGTAAGGTAACGGCTTACCAAGGCGATGATAGCTAGGGGGCGTGAGAGCGTGATCCCCCACACGGGTACTGAGACACGGACCCGACTCCTACGGGAGGCAGCAGTAAGGAATATTGGACAATGCCCGCAAGGGTGATCCAGCCATCCCGCGTGC…
GU234844.1.1355	0.00013119	Actinobacteria	Actinobacteria	Micrococcales	Microbacteriaceae	Candidatus Aquiluna	Known	ACGAACGCTGGCGGCGGGCCTAACACATGCAAGTCGAACGCACTCGACCTTCGGGTCACATGAGTGAGTGGCGAACGGGTGAGTAACACGTGAGGAACCTGCCCCGAAGACTGGAATAACCCGAGGAAACTCGGGCTAATACCGGATATCCCCACCAGGTCGCATGGCCAGGTGAGGAAATGCTCCGGCGCTTCGGGAGGGTCTCGCGACCTATCAGCTAGTTGGTGAGGTAACGGCTCACCAAGGCATCGACGGGTAGCTGGTCTGAGAGGACGATCAGCCACACTGGGACTGAGACACGGCCCAGACTCCTACGGGAGGCAGCAGTGGGGAATCTTGCGCAATGGGCGAAAGCCTGACGCAGCCACGCCGCGTGAGGGATGAAGGCTTTCGGGTTGT…
FR683985.1.1474	0.000129153	Proteobacteria	Gammaproteobacteria	Cellvibrionales	Porticoccaceae	Porticoccus	Known	GAGTTTGATCCTGGCTCAGAACGAACGCTGGCGGCAGGCCTAACACATGCAAGTCGAGCGCTACCTTCGGGTGGAGCGGCGGACGGGTTAGTAACGCGTGGGAATATACCCAGTTCTAAGGAATAGCCACTGGAAACGGTGAGTAATACCTTATACGCCCTTCGGGGGAAAGATTTATCGGAATTGGATTAGCCCGCGTTAGATTAGATAGTTGGTAGGGTAATGGCCTACCAAGACTACGATCCGTAGCTGGTCTGAGAGGATGATCAGCCACACTGGGACTGAGACACGGCCCAGACTCCTACGGGAGGCAGCAGTGGGGAATATTGGACAATGGGCGGAAGCCTGATCCAGCCATGCCGCGTGTGTGAAGAAGGCTCTAGGGTTGTAAAGCACTTT…
FN396933.1.1344	0.000122124	Proteobacteria	Betaproteobacteria	Methylophilales	Methylophilaceae	Methylotenera	Known	ATTGAACGCTGGCGGAATGCTTTACACATGCAAGTCGAACGGCAGCACGGACTTCGGTCTGGTGGCGAGTGGCGAACGGGTGAGTAACATATCGGAACGTATCCAATAATGGGGGATAACTAATCGAAAGGTTGGCTAATACCGCATACGCCCTGAGGGGGAAAGCTAGGGATCTTCGGACCTGGCGTTAATGGAGCGGCCGATATCTGATTAGCTAGTTGGTGGGGTAAAGGCCCACCAAGGCGACGATCAGTAGCTGGTCTGAGAGGACGACCAGCCACACTGGAACTGAGACACGGTCCAGACTCCTACGGGGGGCAGCAGTGGGGAATTTTGGACAATGGGCGCAAGCCTGATCCAGCCATTCCGCGTGAGTGAAGAAGGCCTTCGGGTTGTAAA…
FR683217.1.1443	0.00012071	Proteobacteria	Alphaproteobacteria	Rickettsiales	SAR116 clade	NA	MDM	GAGTTTGATCATGGCTCAGAATGAACGCTGGCGGCATGCCTAACACATGCAAGTCGAACGAGATCTTCGGATCTAGTGGCGCACGGGTGAGTAACGCGTGGGAACCTACCTTTTAGTACGGGACAACGTCTGGAAACGGACGCTAATACCGTATACGCCCTCCGGGGGAAAGGCTTGCCGCTAAAAGAGGGGCCCGCGTCTGATTAGCTTGTTGGTAAGGTAATGGCTTACCAAGGCTACGATCAGTAGCTGGTCTGAGAGGATGATCAGCCACACTGGGACTGAGACACGGCCCAGACTCCTACGGGAGGCAGCAGTGGGGAATATTGGACAATGGAGGCAACTCTGATCCAGCAATGCCGCGTGTGTGATGAAGGCCTTAGGGTTGTAAAGCACTTT…
GU940846.1.1513	0.000100549	Proteobacteria	Alphaproteobacteria	SAR11 clade	Surface 1	NA	MDM	ATGCCTTCAGAAAGTGTACGGTGGGCCGACCCCGGCTTTACCGCCTTGCAATGTCGAAGCGATGGTAACCAATTCTTTAGTGGCAGACCGGTGCGAGGATACCACGTGGGGTATCTGCCCTTGGGCCCTGGAATAACTTGGGGTAAACTCGTTGCTAATACCGGGTAAGGTCTTTCTGGAGAATAGCTTTCTGCACCATTGGATGAGCCCGCACTTGATTAGTTTGTTGGTAGGGTTAATGGCCTACCAAGACTGTGATCAATAGCTGATTTGAGAGGATGATCAGCCACATTGGGACTGAGACACGGCCCAAACTCCTACGGGAGGCAGCAGTGGGGAATCTTGCACAATGGAGGAAACTCTGATGCAGCGATGCCGCGTGAGTGAAGAAGGCCTTTG…
FQ658996.1.1356	9.78e-05	Proteobacteria	Gammaproteobacteria	Cellvibrionales	Halieaceae	OM60(NOR5) clade	Known	ATTGAACGCTGGCGGCAGGCCTAACACATGCAAGTCGAGCGCGAAAGGCTTTCGGGCTGAGTAGAGCGGCGGACGGGTGAGTAACGCGTAGGAATCTACCTGGTAGTGGGGGACAACTTGGGGAAACTCAAGCTAATACCGCATACGCCCCACGGGGGAAAGCGGGGGACCTTCGGGCCTCGCGCTATCAGATGAGCCTGCGTAGGATTAGCTAGTTGGTGAGGTAAAGGCTCACCAAGGCGACGATCCTTAGCTGGTCTGAGAGGATGATCAGCCACACTGGGACTGAGACACGGCCCAGACTCCTACGGGAGGCAGCAGTGGAGAATATTGCGCAATGGGGACAACCCTGACGCAGCCATGCCGCGTGTGTGAAGAAGGCCTTCGGGTTGTAAAGCA…
GU584610.1.1323	9.11e-05	Proteobacteria	Alphaproteobacteria	Rhodobacterales	Rhodobacteraceae	NA	MDM	AGAGTTTGATCCTGGCTCAGAACGAACGCTGGCGGCAGGCTTAACACATGCAAGTCGAGCGCACTCTTCGGAGTGAGCGGCGGACGGGTGAGTAACGCGTGGGAACATACCCTTTTCTGCGGAATAGCCTCTGGAAACGGAGAGTAATACCGCATACGCCCTTCGGGGGAAAGATTTATCGGAGAAGGATTGGCCCGCGTTAGATTAGGTAGTTGGTGGGGTAATGGCCTACCAAGCCGACGATCTATAGCTGGTTTGAGAGGATGATCAGCCACACTGGGACTGAGACACGGCCCAGACTCCTACGGGAGGCAGCAGTGAGGAATCTTGGACAATGGGGGGAACCCTGATCCAGCCATGCCGCGTGAGTGATGAAGGCCTTAGGGTCGTAAAGCTCTT…
FR683278.1.1498	8.99e-05	Proteobacteria	Gammaproteobacteria	Oceanospirillales	SAR86 clade	NA	MDM	GAGTTTGATCATGGCTCAGATTGAACGCTGGCGGTAGGCTTAACACATGCAAGTCGTGCGAGAAAGTATCTTCGGATATGAGTAGAGCGGCGGACGGGTGAGTAACGCGTAGGAATCTACCTAGTAGAAGGGGATAGCCCGAGGAAACTCGGATTAATACCGTATACCTCCTTCGGGAGAAAGAAGGCCTCTCTTTGAAGCTTTCGCTACTAGATGAGCCTGCGTAAGATTAGCTCGTTGGTGAGGTAAAGGCTCACCAAGGCTACGATCTTTAGCGGGTCTGAGAGGACGATCCGCCACATTGGGACTGAGACACGGCCCAGACTCCTACGGGAGGCAGCAGTGGGGAATATTGGACAATGGGCGCAAGCCTGATCCAGCCATACCGCGTGTGTGAAG…
FR684643.1.1424	8.55e-05	Proteobacteria	Alphaproteobacteria	Rhodobacterales	Rhodobacteraceae	NA	MDM	GAGTTTGATCCTGGCTCAGAACGAACGCTGGCGGCAGGCCTAACACATGCAAGTCGAGCGAGACCTTCGGGTCTAGCGGCGGACGGGTTAGTAACGCGTGGGAACGTACCCTTTTCTACGGAATAGCCTTTGGAAACGAAGAGTAATACCGTATACGCCCTTCGGGGGAAAGATTTATCGGAGAAGGATCGGCCCGCGTTAGATTAGATAGTTGGTGGGGTAATGGCCTACCAAGTCTACGATCTATAGCTGGTTTTAGAGGATGATCAGCAACACTGGGACTGAGACACGGCCCAGACTCCTACGGGAGGCAGCAGTGGGGAATCTTAGACAATGGGCGCAAGCCTGATCTAGCCATGCCGCGTGAGTGAAGAAGGCCTTAGGGTCGTAAAGCTCTTT…
GU234954.1.1327	7.15e-05	Proteobacteria	Alphaproteobacteria	Rhodobacterales	Rhodobacteraceae	NA	MDM	GAACGCTGGCGGCAGGCTTTAGACATGCAAGTCGAGCGGAAACGATGGGAGCTTGCTCTCAGGCGTCGAGCGGCGGACGGGTGAGTAACGCGTAGGAATCTGCCCAGTAGAGGGGGATAGCCCGGGGAAACTCGGATTAATACCGCATACGCCCTACGGGGGAAAGGCCGGGATCTTCGGACCGGTCACTATTGGATGAGCCTGCGTAAGATTAGCTTGTTGGTGGGGTAAAGGCCTACCAAGGCGACGATCCATAGCTGGTTTGAGAGGATGATCAGCCACACTGGGACTGAGACACGGCCCAGACTCCTACGGGAGGCAGCAGTGGGGAATCTTAGACAATGGGCGCAAGCCTGATCTAGCCATACCGCGTGAGTGATGAAGGCCTTAGGGTCGTAA…
HQ671782.1.1436	6.66e-05	Cyanobacteria	Cyanobacteria	SubsectionI	FamilyI	Prochlorococcus	Known	AGAGTTTGATCCTGGCTCAGGATGAACGCTAGCGGCATGCCTAACACATGCAAGTCGTACGAAATTATTTTAGTGGCGGACGGGTGAGTAACGCGTGAGGATCTACCTTTAGGAAAGGAATACAAACAATTAAATCCTTATAAGCTTTATAGTGAAAAAAGAAATTTGCCTAGAGATGAACTCGCGTCTGATTAGTTAGTTGGTTGGGTAATGGCTCACCAAGGCATCGATCAGTAGCTGGTCTGAGAGGATGATCAGCCACACTGGGACTGAGACACGGCCCAGACTCCTACGGGAGGCAGCAGTGGGGAATTTTCCGCAATGGGCGAAAGCCTGACGGAGCAACGCCGCGTGAGGGATGAAGGCCTCTGGGCTGTAAACCTCTTTTATCAAGGAAGA…
HM248444.1.1359	6.39e-05	Proteobacteria	Gammaproteobacteria	Pseudomonadales	Moraxellaceae	Acinetobacter	Known	ATTGAACGCTGGCGGCAGGCTTAACACATGCAAGTCGAGCGGGCGAGGTTGCTTCGGTAACTGAGCTAGCGGCGGACGGGTGAGTAATGCTTAGGAATCTGCCTATTAGTGGGGGACAACATTCCGAAAGGAATGCTAATACCGCATACGCCCTACGGGGGAAAGCAGGGGATCTTCGGACCTTGCGCTAATAGATGAGCCTAAGTCAGATTAGCTAGTTGGTGGGGTAAAGGCCTACCAAGGCGACGATCTGTAGCGGGTCTGAGAGGATGATCCGCCACACTGGGACTGAGACACGGCCCAGACTCCTACGGGAGGCAGCAGTGGGGAATATTGGACAATGGGCGGAAGCCTGATCCAGCCATGCCGCGTGTGTGAAGAAGGCCTTTTGGTTGTAAA…
FR750940.1.1427	6.17e-05	Proteobacteria	Gammaproteobacteria	Alteromonadales	Pseudoalteromonadaceae	Pseudoalteromonas	Known	AACCATGCAGTCGAGCGGTAACAGAAAGTAGCTTGCTACTTTGCTGACGAGCGGCGGACGGGTGAGTAATGCTTGGGAACATGCCTTGAGGTGGGGGACAACAGTTGGAAACGACTGCTAATACCGCATAATGTCTACGGACCAAAGGGGGCTTCGGCTCTCGCCTTTAGATTGGCCCAAGTGGGATTAGCTAGTTGGTGAGGTAATGGCTCACCAAGGCAACGATCCCTAGCTGGTTTGAGAGGATGATCAGCCACACTGGAACTGAGACACGGTCCAGACTCCTACGGGAGGCAGCAGTGGGGAATATTGCACAATGGGCGAAAGCCTGATGCAGCCATGCCGCGTGTGTGAAGAAGGCCTTCGGGTTGTAAAGCACTTTCAGTCAGGAGGAAAGGG…
FN435917.1.1447	6.13e-05	Proteobacteria	Gammaproteobacteria	Oceanospirillales	Halomonadaceae	Halomonas	Known	GTGGCGGCGGCCTACACATGCNAGTCGAGCGGTAACAGGGGTAGCTTGCTACCCGCTGTACGAGTCGGCGGAACGGGTGAGTAATGCATAGGCAATCTGCCCGCATAGTGGGGGATAACCTGGGGAAACCCAGGCTAATACCGCATACGTCCTACGGGAGAAAGGGGGCTTTGGCTCCCGCTATTGGATGAGCCTATGTCGGATTAGCTAGTTGGTAAGGTAATGGCTTACCAAGGCAACGATCCGTAKCTGGTCTGAGAGGATGATCAGCCACATCGGGACTGAGACACGGCCCGAACTCCTACGGGAGGCAGCAGTGGGGAATATTGGACAATGGGGGCAACCCTGATCCAGCCATGCCGCGTGTGTGAAGAAGGCCCTCGGGTTGTAAAGCACTTT…
FJ900895.1.1281	6.1e-05	Proteobacteria	Gammaproteobacteria	Pseudomonadales	Moraxellaceae	Psychrobacter	Known	AGTCGAGCGGAAACGATACCAGCTTGCTGGTAGGCGTCGAGCGGCGGACAGGTGAGTAATACTTAGGAATCTACCTAGTAGCGGGGGATAGCTCGGGGAAACTCGAATTAATACCGCATACGACCTACGGGAGAAGGGGGCAGTTTACTGCTCTCGCTATTAGATGAGCCTAAGTCGGATTAGCTAGATGGTGGGGTAAAGGCCTACCATGGCGACGATCTGTAGCTGGTCTGAGAGGATGATCAGCCACACCGGGACTGAGACACGGCCCGGACTCCTACGGGAGGCAGCAGTGGGGAATATTGGACAATGGGGGAAACCCTGATCCAGCCATGCCGCGTGTGTGAAGAAGGCCTTTTGGTTGTAAAGCACTTTAAGCAGTGAAGAAGACTCCTCGGT…
JN976129.1.1388	4.03e-05	Actinobacteria	Acidimicrobiia	Acidimicrobiales	Acidimicrobiaceae	Ilumatobacter	Known	CGAGGTCCATGGAGCTTGCTCCGGAAGACTTAGTGGCGAACGGGTGCGTAACACGTGAGAAATCTGCCCCGGACTTCGGAATAACAGTTGGAAACGACTGCTAATACCGGATGCCTTCATTTGACCGCATGGTTGTTTGAAGAAAGATTTATCGGTTTGGGAGGATCTCGCGGCCTATCAGCTTGTTGGAGAGGTAACGGCTCACCAAGGCTTCGACGGGTAGCTGGTCTGAGAGGATGATCAGCCACACTGGAACTGAGACACGGTCCAGACTCCTACGGGAGGCAGCAGTGGGGAATCTTGCACAATGGGCGCAAGCCTGATGCAGCGATGCCGCGTGCGGGAAGAAGGCCTTAGGGTTGTAAACCGCTTTCAGGAGGGAAGAAAATGACGGTACCT…
FR683585.1.1447	3.95e-05	Proteobacteria	Alphaproteobacteria	SAR11 clade	Surface 1	NA	MDM	GAGTTTGATCATGGCTCAGAACGTACGCTGGCGGCACGCCTAACACATGCAAGTCGAACGAAGTAGCAATACTTAGTGGCAGACGGGTGAGTAACATGTGGGTATCTACCCTTTGGCCTGGAATAACACGAGGAAACTTGTGCTAATACCGGATAAGTCTTTACGGAGAAAGCTTTACGCACCATTGGATGAGCCCGCACTTGATTAGTTTGTTGGTAGGGTAATGGCCTACCAAGACTATGATCAATAGCTGATTTGAGAGGATGATCAGCCACATTGGGACTGAGACACGGCCCAAACTCCTACGGGAGGCAGCAGTGGGGAATCTTGCACAATGGAGGAAACTCTGATGCAGCGATGCCGCGTGAGTGAAGAAGGCCTTTGGGTTGTAAAGCTCTT…
FR681764.1.1423	3.81e-05	Proteobacteria	Alphaproteobacteria	Rhodobacterales	Rhodobacteraceae	NA	MDM	CATGGCTCAGTACGACACGCTGGCGGCAGGCTTACACATGCAAGTCGAGCGCACTCTTCGGAGTGAGCGGCGGACGGGTTAGTAACGCGTGGGAACGTGCCCTTCTCTAAGGAATAGCCTCTGGAAACGGAGAGTAATACCTTATACGCCCTTTGGGGGAAAGATTTATCGGAGAAGGATCGGCCCGCGTAAGATTAGATAGTTGGTGGGGTAATGGCCTACCAAGTCTACGATCTATAGCTGGTTTTAGAGGATGATCAGCAACACTGGGACTGAGACACGGCCCAGACTCCTACGGGAGGCAGCAGTGGGGAATCTTGGACAATGGGCGCAAGCCTGATCCAGCCATGCCGCGTGAGTGATGAAGGCCTTAGGGTCGTAAAGCTCTTTCGCCAGAGA…
HF912441.1.1438	3.38e-05	Proteobacteria	Alphaproteobacteria	Rhodobacterales	Rhodobacteraceae	NA	MDM	ACGAACGCTGGCGGCAGGCCTAACACATGCAAGTCGAGCGCCTTAACCACTTCGGTGGAGCGGGAGCGGCGGACGGGTTAGTAACGCGTGGGAACGTGCCCTTCTCTACGGAATAGCCTCGGGAAACTGAGAGTAATACCGTATACGCCCTTTGGGGGAAAGATTTATCGGAGAAGGATCGGCCCGCGTTGGATTAGGTAGTTGGTGAGGTAACGGCTCACCAAGCCGACGATCCATAGCTGGTTTGAGAGGATGATCAGCAACACTGGGACTGAGACACGGCCCAGACTCCTACGGGAGGCAGCAGTGGGGAATCTTAGACAATGGGGGAAACCCTGATCTAGCCATGCCGCGTGAGTGATGAAGGCCCTAGGGTCGTAAAGCTCTTTCGCCAGGGAA…
HQ692002.1.1320	3.38e-05	Proteobacteria	Alphaproteobacteria	Rhodobacterales	Rhodobacteraceae	NA	MDM	CAGTCGAGCGAGATCTTCGGATCTAGCGGCGGACGGGTGAGTAACGCGTGGGAACGTGCCCCTCTCTACGGAATAGTCCCGGGAAACTGGGTTTAATACCGTATACGCCCTTCGGGGGAAAGATTTATCGGAGAGGGATCGGCCCGCGTTGGATTAGGTAGTTGGTGGGGTAATGGCCTACCAAGCCGACGATCCATAGCTGGTTTGAGAGGATGATCAGCCACACTGGGACTGAGACACGGCCCAGACTCCTACGGGAGGCAGCAGTGGGGAATCTTAGACAATGGGGGAAACCCTGATCTAGCCATGCCGCGTGAGTGACGAAGGCCCTAGGGTCGTAAAGCTCTTTCACCAGGGATGATAATGACAGTACCTGGAGAAGAAACCCCGGCTAACTCC…
GU061952.1.1426	2.98e-05	Proteobacteria	Alphaproteobacteria	Rhodobacterales	Rhodobacteraceae	NA	MDM	AGAGTTTGATCCTGGCTCAGAACGAACGCTGGCGGCAGGCTTAACACATGCAAGTCGAGCGAAGACTTCGGTCTTAGCGGCGGACGGGTGAGTAACGCGTGGGAACATGCCCTTCACTACGGAATAGTCCCGGGAAACTGGGTTTAATACCGTATACGCCCTTCGGGGGAAAGATTTATCGGTGAAGGATTGGCCCGCGTTAGATTAGGTAGTTGGTGGGGTAACGGCCTACCAAGCCGACGATCTATAGCTGGTTTGAGAGGATGATCAGCCACACTGGGACTGAGACACGGCCCAGACTCCTACGGGAGGCAGCAGTGGGGAATCTTAGACAATGGGGGCAACCCTGATCTAGCCATGCCGCGTGAGTGATGAAGGCCCTAGGGTCGTAAAGCTCTT…
FJ905721.1.1352	2.35e-05	Proteobacteria	Alphaproteobacteria	Rhodobacterales	Rhodobacteraceae	NA	MDM	TGCAAGTCGAGCGCAGTTGTCACCTTCGGGTGTCAACCGAGCGGCGGACGGGTTAGTAACGCGTGGGAACGTACCCTTCTCTAAGGAATAGCCTCGGGAAACTGAGAGTAATACCTTATACGCCCTCCGGGGGAAAGATTTATCGGAGAGGGATCGGCCCGCGTTAGATTAGATAGTTGGTGGGGTAACGGCCTACCAAGTCTACGATCTATAGCTGGTTTTAGAGGATGATCAGCAACACTGGGACTGAGACACGGCCCAGGCTCCTACGGGAGGCAGCAGTGGGGAATCTTGGACAATGGGCGCAAGCCTGATCCAGCCATGCCGCGTGAGTGATGAAGGCCCTAGGGTCGTAAAGCTCTTTCGCCAGGGATGATAATGACAGTACCTGGTAAAGAA…
FJ973583.1.1319	2.33e-05	Proteobacteria	Alphaproteobacteria	Rhodobacterales	Rhodobacteraceae	NA	MDM	AGAGTTTGATCATGGCTCAGAACGAACGCTGGCGGCAGGCCTAACACATGCAAGTCGAGCGAAACCTTCGGGTTTAGCGGCGGACGGGTGAGTAACGCGTGGGAACGTGCCCTTCTCTGCGGAATAGCCACTGGAAACGGTGAGTAATACCGCATACGCCCTTCGGGGGAAAGATTTATCGGGGAAGGATCGGCCCGCGTCTGATTAGGTAGTTGGTGGGGTAATGGCCTACCAAGCCTACGATCAGTAGCTGGTTTTAGAGGATGATCAGCCACACTGGGACTGAGACACGGCCCAGACTCCTACGGGAGGCAGCAGTGGGGAATCTTAGACAATGGGCGCAAGCCTGATCTAGCCATGCCGCGTGAGTGATGAAGGCCCTAGGGTCGTAAAGCTCTT…
FJ905703.1.1342	1.91e-05	Proteobacteria	Alphaproteobacteria	Rhodobacterales	Rhodobacteraceae	NA	MDM	TGCAAGTCGAGCGCTCACCTTCGGGTGGGAGCGGCGGACGGGTTAGTAACGCGTGGGAACGTGCCCTTCTCTACGGAATAGCCTTTGGAAACGAAGAGTAATACCGTATACGCCCTTCGGGGGAAAGATTTATCGGAGAAGGATCGGCCCGCGTCTGATTAGATAGTTGGTGGGGTAACGGCCTACCAAGTCGACGATCAGTAGCTGGTTTGAGAGGATGATCAGCAACACTGGGACTGAGACACGGCCCAGACTCCTACGGGAGGCAGCAGTGGGGAATCTTGGACAATGGGCGCAAGCCTGATCCAGCCATGCCGCGTGAGTGAAGAAGGCCCTAGGGTCGTAAAGCTCTTTCGCCTGTGATGATAATGACAGTAGCAGGTAAAGAAACCCCGGCTA…
FM209307.1.1493	1.89e-05	Proteobacteria	Betaproteobacteria	Burkholderiales	Burkholderiaceae	Limnobacter	Known	ATAGTTTGATCCTGGCTCAGATTGAACGCTGGCGGCATGCCTTACACATGCAAGTCGAACGGCGGCACGGGGGCAACCCTGGTGGCGAGTGGCGAACGGGTGAGTAATATATCGGAACGTGCCAAGTAGTGGGGGATAACTAGTCGAAAGATTAGCTAATACCGCATACGCTCTACGGAGGAAAGTGGGGGATCGCAAGACCTCATGCTATTTGAGCGGCCGATATCTGATTAGCTAGTTGGTGGGGTAAAAGCCTACCAAGGCGACGATCAGTAGCTGGTCTGAGAGGACGACCAGCCACACTGGGACTGAGACACGGCCCAGACTCCTACGGGAGGCAGCAGTGGGGAATTTTGGACAATGGGGGCAACCCTGATCCAGCAATGCCGCGTGAGTGAA…
FJ966289.1.1506	1.83e-05	Proteobacteria	Gammaproteobacteria	Vibrionales	Vibrionaceae	NA	MDM	AGAGTTTGATCCTGGCTCAGATTGAACGCTGGCGGCAGGCCTAACACATGCAAGTCGAGCGGAAACGAGTTATCTGAACCTTCGGGGAACGATAACGGCGTCGAGCGGCGGACGGGTGAGTAATGCCTAGGAAATTGCCCTGATGTGGGGGATAACCATTGGAAACGATGGCTAATACCGCATGATGCCTACGGGCCAAAGAGGGGGACCTTCGGGCCTCTCGCGTCAGGATATGCCTAGGTGGGATTAGCTAGTTGGTGAGGTAAGGGCTCACCAAGGCGACGATCCCTAGCTGGTCTGAGAGGATGATCAGCCACACTGGAACTGAGACACGGTCCAGACTCCTACGGGAGGCAGCAGTGGGGAATATTGCACAATGGGCGCAAGCCTGATGCAGCC…
HM022777.1.1257	1.72e-05	Proteobacteria	Alphaproteobacteria	Rhodobacterales	Rhodobacteraceae	NA	MDM	TCCAGTGCGGGCGGGGGCCTACCAGCAGTCGAGCGCACCTTCGGGTGAGCGGCGGAGGGTGAGTAACGCGTGGGAATATACCCTTCTCTGCGGAATAGCCTCTGGAAACGGAGAGTAATACCGCATACGCCCTTCGGGGGAAAGATTTATCGGAGAAGGATTAGCCCGCGTTAGATTAGATAGTTGGTGGGGTAACGGCCTACCAAGTCTACGATCTATAGCTGGTTTTAGAGGACGATCAGCCACACTGGGACTGAGACACGGCCCAGACTCCTACGGGAGGCAGCAGTGGGGAATCTTAGACAATGGGCGAAAGCCTGATCTAGCCATGCCGCGTGAGTGATGAAGGCCCTAGGGTCGTAAAGCTCTTTCGCCAGGGATGATAATGACAGTACCTGG…
GQ337305.1.1493	1.43e-05	Proteobacteria	Gammaproteobacteria	Oceanospirillales	JL-ETNP-Y6	NA	MDM	AGAGTTTGATCCTGGCTCAGATTGAACGCTGGCGGTATGCTTAACACATGCAAGTCGAACGGAAACGAAACTAGCTTGCTAGTAGGCGTCGAGTGGCGGACGGGTGAGTAACGCGTAGGAATCTGCCTGATAGTGGGGGATAGCCCGAAGAAATTCGGATTAATACCGCATAATCTATTCGTAGTAAAGTGGGGGACTTTCGAGCCTCACGCTATCAGATGAGCCTGCGTAAGATTAGCTTGTTGGTAGGGTAAAAGCCTACCAAGGCAACGATCTTTAGCTGGTCTGAGAGGATGATCAGCCACATCGGGACTGAGACACGGCCCGAACTCCTACGGGAGGCAGCAGTGGGGAATATTGGACAATGGGGGCAACCCTGATCCAGCAATACCGCGTGTG…
FJ950694.1.1472	1.42e-05	Proteobacteria	Gammaproteobacteria	Enterobacteriales	Enterobacteriaceae	NA	MDM	CGCCCTGATTGACGGCTATACACATGCAAGTCGAACGGTAACAGGAAACAGCTTGCTTCTTTGCTGACGAGTGGCGGACGGGTGAGTAATGTCTGGGAAACTGCCTGATGGAGGGGGATAACTACTGGAAACGGTAGCTAATACCGCATAACGTCGCAAGACCAAAGAGGGGGACCTTCGGGCCTCTTGCCATCGGATGTGCCCAGATGGGATTAGCTAGTAGGTGGGGTAACGGCTCCATCCCTAGGCGAGCCGAATCCTTAGCCTGGTCTGAGAGGAATGACCAGCCACACTGGGACTGAGAACACGGTCCAGACTCCTACGGGAGGCAGCAGTGGGGAATATTGCACAATGGGCGCAAGCCTGATGCAGCCATGCCGCGTGTATGAAGAAGGCCTT…
FQ659678.1.1340	1.41e-05	Actinobacteria	Actinobacteria	PeM15	NA	NA	MDM	GACGAACGCTGGCGGCGTGCTTAACACATGCAAGTCGAACGGTGACGGAGAGCTTGCTCTCCTGATCAGTGGCGAACGGGTGAGTAACACGTGGGCAACCTGCCCCAGACTTCGGGATAACGCTTCGAAAGAGGTGCTAATACCGGATACGAACCTCCCTGGCATCTGGGAGGTTGGAAAGTTTTTCGGTCTGGGATGGGCCCGCGGCCTATCAGCTTGTTGGTGAGGTAACGGCTCACCAAGGCGACGACGGGTAGCCGGCCTGAGAGGGCGACCGGCCACACTGGGACTGAGACACGGCCCAGACTCCTACGGGAGGCAGCAGTGGGGAATATTGCGCAATGGGCGAAAGCCTGACGCAGCGACGCCGCGTGAGGGATGACGGCCTTCGGGTTGTAA…
FQ659064.1.1362	1.38e-05	Proteobacteria	Betaproteobacteria	Burkholderiales	Comamonadaceae	NA	MDM	GATTGAACGCTGGCGGCATGCCTTACACATGCAAGTCGAACGGCAGCACGGGAGCAATCCTGGTGGCGAGTGGCGAACGGGTGAGTAATATATCGGAACGTGCCCAGTCGTGGGGGATAACGCAGCGAAAGCTGTGCTAATACCGCATACGATCTCTGGATGAAAGCGGGGGACTCGCAAGAGCCTCGCGCGATTGGAGCGGCCGATATCAGATTAGCTAGTTGGTGGGGTAAAAGCCCACCAAGGCGACGATCTGTAGCTGGTCTGAGAGGACGACCAGCCACACTGGAACTGAGACACGGTCCAGACTCCTACGGGAGGCAGCAGTGGGGAATTTTGGACAATGGGCGCAAGCCTGATCCAGCAATGCCGCGTGCAGGATGAAGGCCTTCGGGTTGT…
FM161354.1.1520	1.36e-05	Proteobacteria	Betaproteobacteria	Burkholderiales	Comamonadaceae	NA	MDM	GATCCTGGCTCAGATTGTACGCTGGCGGCATGCCTTACACATGCAAGTCGTACGGCAGCACGGGAGTAATCCTGGTGGCGAGTGGCGTACGGGTGAGTAATATATCGGTACGTGCCCAGTCGTGGGGGATTACGCAGTGAAAGCTGTGCTAATACCGCATACGATCTCTGGATGAAAGCGGGGGACTCGCAAGAGCCTCGCGCGATTGGAGCGGCCGATATCAGATTAGCTAGTTGGTGGGGTAAAAGCCCACCAAGGCGACGATCTGTAGCTGGTCTGAGAGGACGACCAGCCACACTGGAACTGAGACACGGTCCAGACTCCTACGGGAGGCAGCAGTGGGGAATTTTGGACAATGGGCGCAAGCCTGATCCAGCAATGCCGCGTGCAGGATGAAGG…
FN421585.1.1365	1.34e-05	Proteobacteria	Alphaproteobacteria	Sphingomonadales	Sphingomonadaceae	Sphingomonas	Known	ATGCAGTCGAACGAATGCCCTTCGGGGTGTTAGTGGCGCACGGGTGCGTAACGCGTGGGAATCTGCCCCTTGGTACGGGATAACAGCGGGAAACTGCTGCTAATACCGTATGATGACGAAAGTCCAAAGATTTATCGCCGAGGGATGAGCCCGCGTAGGATTAGCTAGTTGGTGGGGTAAAGGCCTACCAAGGCTACGATCCTTAGCTGGTCTGAGAGGATGATCAGCCACACTGGGACTGAGACACGGCCCAGACTCCTACGGGAGGCAGCAGTGGGGAATATTGGACAATGGGCGAAAGCCTGATCCAGCAATGCCGCGTGAGTGATGAAGGCCTTAGGGTTGTAAAGCTCTTTTACCCGGGAAGATAATGACAGTACCGGGAGAATAAGCTCCGGC…
FR685614.1.1432	1.26e-05	Proteobacteria	Alphaproteobacteria	SAR11 clade	Chesapeake-Delaware Bay	NA	MDM	GAGTTTGATCATGGCTCAGAACGTACGCTGGCGGCACGCCTAACACATGCAAGTCGAGCGGGGTAGCAATACCTAGCGGCAGACGGGTGCGTAACATGTGGGAATCTGCCTTTTGGTTCGGAACAACATGGGGAAACCTGTGCTAATACCGGATAAGTCCTAACGGAGAAAGTTTTAATGCCAAAAGATGAGCCCGCATTTGATTAGCTTGTTGGTGAGGTAAAAGCTCACCAAGGCTATAATCAATAGCTGATTTGAGAGGATGATCAGCCACACTGGGACTGAGATACGGCCCAGACTCCTACGGGAGGCAGCAGTGGGGAATCTTGCACAATGGGCGAAAGCCTGATGCAGCGATGCCGCGTGAGTGAAGAAGGCCTTTGGGTTGTAAAGCTCTTT…
FN433358.1.1494	1.03e-05	Bacteroidetes	Flavobacteriia	Flavobacteriales	Flavobacteriaceae	NA	MDM	AGAGTTTGATCCTGGCTCAGGATGAACGCTAGCGGCAGGCCTAACACATGCAAGTCGAACGGTAACAGAGAAGAGCTTGCTCTTTTGCTGACGAGTGGCGCACGGGTGCGTAACGCGTATACAATCTACCTTTTACAGGGGGATAGCCTTTAGAAATGAAGATTAATACCCTATAGTATCTAAATATCGCATGGTATTTAGATTAAAATTTCGGTGGTAAAAGATGAGTATGCGTTCTATTAGCTAGATGGTGTGGTAACGGCACACCATGGCAACGATAGATAGGGGCCCTGAGAGGGGGATCCCCCACACTGGTACTGAGACACGGACCAGACTCCTACGGGAGGCAGCAGTGAGGAATATTGGACAATGGGCGAGAGCCTGATCCAGCCATGCCGC…
JQ194860.1.1362	1.01e-05	Proteobacteria	Gammaproteobacteria	Oceanospirillales	Litoricolaceae	Litoricola	Known	ATTGAACGCTGGCGGCAGGCCTAAGACATGCAAGTCGAACGGTAACGACACTAGCTTGCTAGTGGTCGACGAGTGGCGGACGGGTGAGTAACGCGTAGGAATCTACCTAGTAGTGGGGGATAGCCAAGGGAAACTTTGGGTAATACCGCATACGATCTAAGGATGAAAGGGGGCCTCTCTTTGAAGCTCTCGCTATTAGATGAGCCTGCGTAAGATTAGCTTGTTGGTGGGGTAATGGCCCACCAAGGCGACGATCTTTAGCTGGTCTGAGAGGATGATCAGTCACACTGGAACTGAGACACGGTCCAGACTCCTACGGGAGGCAGCAGTCGGGAATATTGGACAATGGGGGAAACCCTGATCCAGCCATGCCGCGTGTGTGAAGAAGGCCCTAGGGTT…
JQ208687.1.1288	9.5e-06	Proteobacteria	Alphaproteobacteria	Rhodobacterales	Rhodobacteraceae	NA	MDM	AACGAACGCTGGCGGCAGGCCTAACACATGCAAGTCGAGCGCACCCTTCGGGGCGAGCGGCGGACGGGTTAGTAACGCGTGGGAACGTGCCCAGATCTACGGAATAGCCTTTGGAAACGAAGAGTAATACCGTATACGCCCTTTGGGGGAAAGATTTATCGGATTTGGATCGGCCCGCGTTAGATTAGATAGTTGGTGGGGTAACGGCCTACCAAGTCTACGATCTATAGCTGGTTTGAGAGGATGATCAGCAACACTGGGACTGAGACACGGCCCAGACTCCTACGGGAGGCAGCAGTGGGGAATCTTGGACAATGGGCGCAAGCCTGATCCAGCCATGCCGCGTGAGTGATGAAGGCCTTAGGGTCGTAAAGCTCTTTCGCCAGGGATGATAATGAC…
JN430133.1.1342	9.3e-06	Proteobacteria	Alphaproteobacteria	NA	NA	NA	MDM	TGGCAAACGGGTGAGTAACACGTGGGAATCTACCTATTGGTGGGGGATAACTCCTGGAAACAGAAGCTAATACCGCATAAGCCCCTCGGGGGAAAGATTTATCGCCAATAGATGAGCCCGCGCTAGATTAGGTTGTTGGTGGGGTAATGGCCTACCAAGCCTTTGATCTATAGCTGGTCTGAGAGGATGATCAGCCACACTGGGACTGAGACACGGCCCAGACTCCTACGGGAGGCAGCAGTGAGGAATATTGGACAATGGGGGAAACCCTGATCCAGCGATGCCGCGTGAGTGAAGAAGGCCCTAGGGTTGTAAAACTCTTTCAATCGGGAAGATGATGACGGTACCGATAGAAGAAGCACCGGCTAACTCCGTGCCAGCAGCCGCGGTAATACGGAG…
FN435236.1.1444	8.63e-06	Proteobacteria	Gammaproteobacteria	Oceanospirillales	Oceanospirillaceae	Pseudohongiella	Known	AGAGTTTGATCATGGCTCAGATTGAACGCTGGCGGCAGGCTTAACACATGCAAGTCGAGCGGAAACGATGGGAGCTTGCTCCCAGGCGTCTAGCGGCGGACGGGTGAGTAACGCGTAGGAATCTACCCGGTAAAGGGGGATAGCCCGGGGAAACCCGGATTAATACCGCATACGCCCTAAGGGGGAAAGGCCGGGATCTTCGGACCGGTCACTATTGGATGAGCCTGCGTAAGATTAGCTAGTTGGTGGGGTAAAGGCCTACCAAGGCGACGATCTTTATCTGGTCTGAGAGGATGATCAGCCTCACTGGAACTGAAACACGGTCCAGACTCCTACGGGAGGCAGCAGTGGGGAATATTGGACAATGGGCGCGAGCCTGATCCAGCCATGCCGCGTGTG…
GQ274159.1.1528	8.28e-06	Proteobacteria	Gammaproteobacteria	Cellvibrionales	Spongiibacteraceae	BD1-7 clade	Known	AGAGTTTAGTCATGGCTCAGATTGAACGCTGGCGGCAGGCCTAACACATGCAAGTCGAGCGTGAAAGCACTTCGGTGTGAGTAGAGCGGCGGACGGGTGAGTAACGCGTAGAAATCTGCCTAGTAGTGGGGGACAACCTGGTGAAAACCAGGCTAATACCGCATACGTCCTACGGGAGAAAGCAGGGGACCTTCGGGCCTTGCGCTATTAGATGAGTCTGCGTTGGATTAGCTTGTTGGTGGGGTAAAAGCCTACCAAGGCGACGATCCATAGCTGGTCTGAGAGGACGATCAGCCACACTGGAACTGAGACACGGTCCAGACTCCTACGGGAGGCAGCAGTGGGGAATATTGCACAATGGGCGAAAGCCTGATGCAGCCATGCCGCGTGTGTGAAGAA…
FJ973519.1.1465	8.15e-06	Proteobacteria	Gammaproteobacteria	Oceanospirillales	Halomonadaceae	Halomonas	Known	GGGACTACTTAGAGTTTGGTCCTGGCTCCGGCGCAGGGGTCGCTTGTCCCCGCTGACGAGCGGAGGACGGGTGAGTAATGCATAGGAATCTGCCCGATAGTGGGGGATAACCTGGGGAAACCCAGGCTAATACCGCATACGTCCTACGGGAGAAAGGGGGCTCCGGCTCCCGCTATCGGATGAGCCTATGTCGGATTAGCTGGTTGGTGAGGTAAAGGCTCACCAAGGCGACGATCCGTAGCTGGTCTGAGAGGATGATCACCCACATCGGCACTGAGACACGGCCCGAACTCCTACGGGAGGCAGCAGTGGGGAATATTGGACAATGGGGGCAACCCTGATCCAGCCATGCCGCGTGTGTGAAGAAGGCCCTCGGGTTGTGAAGCACTTTCAGTGAGG…
HE604651.1.1393	7.23e-06	Proteobacteria	Gammaproteobacteria	Alteromonadales	Alteromonadaceae	Marinobacter	Known	AGAGTTTGATCATGGCTCAGATTGAACGCTGGCGGCAGGCTTAACACATGCAAGTCGAGCGGTAACAGGTCCTTCGGGATGCTGACGAGCGGCGGACGGGTGAGTAATACATAGGAAACTGCCCAGTAGTGGGGAATAGCCCGGGGAAACCCGGATTAATACCGCGTACGCCCTTCGGGGGAAAGCAGGGGATCTTCGGACCTTGCGCTATTGGATGTGCCTATGTCGGATTAGCTAGTTGGTGGGGTAAAGGCCTACCAAGGCGACGATCCGTAGCTGGTCTGAGAGGATGATCAGCCACATCGGGACTGAGACACGGCCCGAACTCCTACGGGAGGCAGCAGTGGGGAATATTGGACAATGGGGGCAACCCTGATCCAGCCATGCCGCGTGTGTGAA…
KT880277.1.1503	6.39e-06	Verrucomicrobia	Verrucomicrobiae	Verrucomicrobiales	Verrucomicrobiaceae	Roseibacillus	Known	AGAGTTTGATCCTGGCTCAGAACGAACGCTGGCGGCGTGGATCABACWTGCAAGTCGAGCGAGGAATTTCAATAGCTTGCTAATGGAATTCCTAGCGGCGGACGGGTTAGTAACACGTGAGATACCTACCCCCTAGACAGGAATAGCCCATGGAAACGTGGATTAATGCCTGATAGTCTCTACGGAGTAAAGGATGCCTTCGGGTGTCGCTAAGGGATGGGCTCGCGGCCTATCAGCTTGTTGGTGAGGTAAAGGCTCACCAAGGCGACGACGGGTAGCTGGTCTGAGAGGACGATCAGCAACACTGGAACTGAGACACGGTCCAGACACCTACGGGTGGCAGCAGTCGAGAATCATTCACAATGGACGAAAGTCTGATGGTGCAACGCCGCGTGGAGG…
HM127609.1.1456	6.12e-06	Proteobacteria	Gammaproteobacteria	Cellvibrionales	Halieaceae	Halioglobus	Known	GATTGAACGCTGGCGGCAGGCCTAACACATGCAAGTCGAGCGAGAAAGGTTTTCGGACTGAGTACAGCGGCGGACGGGTGAGTAACGCGTAGGAATCTACCCAGTAGTGGGGGACAACTTAGGGAAACTTAAGCTAATACCGCATACGCCCTATGGGGGAAAGCGGGGGATCTTCGGACCTCGCGCTATTGGAAGAGCTTGCGTTAGATTAGCTAGTTGGTGGGGTAAAGGCTCACCAAGGCGACGATCTATAGCTGGTCTGAGAGGATGATCAGCCACACTGGGACTGAGACACGGCCCAGACTCCTACGGGAGGCAGCAGTGGGGAATATTGCGCAATGGGCGAAAGCCTGACGCAGCCATGCCGCGTGTGTGAAGAAGGCCTTAGGGTTGTAAAGC…
HM022723.1.1284	5e-06	Proteobacteria	Gammaproteobacteria	Vibrionales	Vibrionaceae	Salinivibrio	Known	GCCTAACACATGCAAGTCGAGCGGAAACGGCAGTATTGAAGCTTCGGTGGATTTACTGGACGTCGAGCGGCGGACGGGTGAGTAACGGCTGGGAACCTGCCCTGACGAGGGGGATAACCGTTGGAAACGACGGCTAATACCGCATAATGTCTACGGACCAAAGGTGGCCTCTACATGTAAGCTATCGCGTTGGGATGGGCCCAGTTAGGATTAGCTAGTTGGTAAGGTAACGGCTTACCAAGGCGACGATCCTTAGCTGGTTTGAGAGGATGATCAGCCACACTGGGACTGAGACACGGCCCAGACTCCTACGGGAGGCAGCAGTGGGGAATATTGCACAATGGGGGAGACCCTGATGCAGCCATGCCGCGTGTGTGAAGAAGGCCTTCGGGTTGTAAA…
FM204983.1.1452	4.66e-06	Proteobacteria	Betaproteobacteria	Burkholderiales	Comamonadaceae	NA	MDM	ACGCTGGCGGCATGCCTTACACATGCAAGTCGAACGGCAGCACGGGAGCAATCCTGGTGGCGAGTGGCGAACGGGTGAGTAATGTATCGGAACGTACCTTTCAGTGGGGGATAACGTAGCGAAAGTTACGCTAATACCGCATATTCTGTGAGCAGGAAAGCAGGGGATCGCAAGACCTTGCGCTGATTGAGCGGCCGATATCAGATTAGCTAGTTGGTGAGGTAAAGGCTCACCAAGGCGACGATCTGTAGCGGGTCTGAGAGGACGACCAGCCACACTGGAACTGAGACACGGTCCAGACTCCTACGGGAGGCAGCAGTGGGGAATTTTGGACAATGGGCGCAAGCCTGATCCAGCAATGCCGCGTGCAGGATGAAGGCCTTCGGGTTGTAAACTGCT…
GU941055.1.1253	4.17e-06	Cyanobacteria	Cyanobacteria	SubsectionI	FamilyI	NA	MDM	AGAGTTTGATCATGGCTCAGGATGAACGCTGGCGGCGTGCTTAACACATGCAAGTCGAACGAACCTTCGGGTTAGTGGCGGACGGGTGAGTAACGCGTGAGAATCTGCCCTCAGGAGGGGGACAACAGCTGGAAACGGCTGCTAATACCCCATATGCCGCGAGGTGAAATGAATTTCGCCTGAGGATGAGCTCGCGTCTGATTAGCTAGTTGGTGTAGGTAATGGCTCACCAAGGCATCGATCAGTAGCTGGTCTGAGAGGATGATCAGCCACACTGGGACTGAGACACGGCCCAGACTCCTACGGGAGGCAGCAGTGGGGAATTTTCCGCAATGGGCGAAAGCCTGACGGAGCAACGCCGCGTGAGGGATGAAGGCCTCTGGGCTGTAAACCTCTTTT…
HM032014.1.1319	4.15e-06	Proteobacteria	Alphaproteobacteria	Rhodobacterales	Rhodobacteraceae	NA	MDM	ACACATGCAGTCGAGCGCTACCTTCGGGTGGAGCGGCGGACGGGTTAGTAACGCGTGGGAACATACCCTTTTCTAAGGAATAGCCACTGGAAACGGTGAGTAATACCTTATACGCCCTTCGGGGGAAAGATTTATCGGTGAAGGATTGGCCCGCGTTAGATTAGATAGTTGGTGGGGTAATGGCCTACCAAGTCTACGATCTATAGCTGGTTTGAGAGGATGATCAGCAACACTGGGACTGAGACACGGCCCAGACTCCTACGGGAGGCAGCAGTGGGGAATCTTAGACAATGGGCGAAAGCCTGATCTAGCGATGCCGCGTGTGTGACGAAGGCCTTAGGGTCGTAAAGCACTTTCGCCAGGGATGATAATGACAGTACCTGGTAAAGAAACCCCGGC…
HM126944.1.1445	3.98e-06	Actinobacteria	Actinobacteria	Micrococcales	Microbacteriaceae	Candidatus Aquiluna	Known	GGACGAACGCTGGCGGCGTGCTTAACACATGCAAGTCGAACGATGAACACCGGAGCTTGCTCTGGTGGGATTAGTGGCGAACGGGTGAGTAACACGTGAGCAATCTGCCCCCGACTCTGGGATAAGCGTTGGAAACGACGTCTAATACCGGATACGACATCCCCTGGCATCAGGTGGGTGTGGAAAGAACTTCGGTTGGGGATGAGCTCGCGGCCTATCAGCTTGTTGGTGAGGTAATGGCTCACCAAGGCGACGACGGGTAGCCGGCCTGAGAGGGTGACCGGCCACACTGGGACTGAGACACGGCCCAGACTCCTACGGGAGGCAGCAGTGGGGAATATTGCACAATGGGCGCAAGCCTGATGCAGCAACGCCGCGTGGGGGACGAAGGCCTTCGGG…
FJ946540.1.1290	3.53e-06	Proteobacteria	Betaproteobacteria	Burkholderiales	Comamonadaceae	Delftia	Known	GCTGAGATTGAACGCTGGCGGCATGCCTTACACATGCAAGTCGAACGGCAGCGCGGGGCAACCTGGCGGCGAGTGGCGAACGGGTGAGTAATATATCGGAACGTACCCTGGAGTGGGGGATAACGTAGCGAAAGTTACGCTAGTACCGCATACGATCTAAGGATGAAAGTGGGGGATTCGCAAGAACCTCATGCTCCTGGAGCGGCCGATATCTGATTAGCTAGTTGGTAGGGTAAAAGCCTACCAAGGCATCGATCAGTAGCTGGTCTGAGAGGACGACCAGCCACACTGGAACTGAGACACGGTCCAGACTCCTACGGGAGGCAGCAGTGGGGAATTTTGGACAATGGGCGCAAGCCTGATCCAGCAATGCCGCGTGAGTGAAGAAGGCCTTCGGGT…
AACY020304192.1.1216	3.14e-06	Actinobacteria	Actinobacteria	PeM15	NA	NA	MDM	GAGGGCGACCGGCCACACTGGGACTGAGACACGGCCCAGACTCCTACGGGAGGCAGCAGTGGGGAATATTGCGCAATGGGCGAAAGCCTGACGCAGCAACGCCGCGTGCGGGATGACGGCCTTCGGGTTGTAAACCGCTTTCAGCAGGGAAGAAGCCGCAAGGTGACGGTACCTGCAGAAGAAGCACCGGCTAACTACGTGCCAGCAGCCGCGGTAATACGTAGGGTGCAAGCGTTGTCCGGATTTATTGGGCGTAAAGAGCTCGTAGGCGGTATGTCGCGTCGGATGTGAAAATCCAAGGCTCAACCTTGGACCTGCATCCGATACGGGCACACTAGAGTGTGGTAGGGGAGACTGGAACTCCTGGTGTAGCGGTGAAATGCGCAGATATCAGGAAGA…
HM022741.1.1252	3.08e-06	Proteobacteria	Alphaproteobacteria	Rhodobacterales	Rhodobacteraceae	Roseovarius	Known	CGCCGTACGCATAGCAATGTCAGTCGAGCGCTCTCTTCGGAGGGAGCGGCCGACGGGTGAGTAACGCGTGGGAATATGCCCTTCTCTGCGGAATAGCCACTGGAAACGGTGAGTAATACCGCATACGCCCTTCGGGGGAAAGATTTATCGGAGAAGGATTAGCCCGCGTTAGATTAGGTAGTTGGTGGGGTAATGGCCTACCAAGCCTACGATCTATAGCTGGTTTTAGAGGATGATCAGCCACACTGGGACTGAGACACGGCCCAGACTCCTACGGGAGGCAGCAGTGGGGAATCTTAGACAATGGGCGCAAGCCTGATCTAGCCATGCCGCGTGAGTGATGAAGGCCTTAGGGTCGTAAAGCTCTTTCGCCAGGGATGATAATGACAGTACCTGGTA…
HM128604.1.1442	2.89e-06	Actinobacteria	Actinobacteria	Micrococcales	Microbacteriaceae	NA	MDM	ACGAACGCTGGCGGCGTGCTTAACACATGCAAGTCGAACGATGAAGCTGGAGCTTGCTCCGGTGGATTAGTGGCGAACGGGTGAGTAACACGTGAGCAATCTGCCCTTGACTCTGGGATAACTGCGGGAAACTGTAGCTAATACCGGATACGACACCTTGGGGCATCCCGGGGTGTGGAAAGAATTTTGGTCAAGGATGAGCTCGCGGCCTATCAGCTAGTTGGTGAGGTAATGGCTCACCAAGGCGACGACGGGTAGCCGGCCTGAGAGGGTGACCGGCCACACTGGAACTGAGATACGGTCCAGACTCCTACGGGAGGCAGCAGTGGGGAATATTGCACAATGGGCGAAAGCCTGATGCAGCAACGCCGCGTGAGGGATGAAGGCCTTCGGGTTGTA…
JQ197464.1.1342	2.88e-06	Actinobacteria	Actinobacteria	PeM15	NA	NA	MDM	GACGAACGCTGGCGGCGTGCTTAACACATGCAAGTCGAACGGTGAAAGCGGAGCTTGCTCCGCTGGATCAGTGGCGAACGGGTGAGTAACACGTGGGCAACCTGCCCCAGACTTCGGGATAACTCTTCGAAAGAGGCGCTAATACCGGATATGAACTCTGCAGGCATCTGCGGAGTTGGAAAGTTTTTCGGTCTGGGATGGGCCCGCGGCCTATCAGCTAGTTGGTGAGGTAGTGGCTCACCAAGGCGACGACGGGTAGCCGGCCTGAGAGGGCGACCGGCCACACTGGGACTGAGACACGGCCCAGACTCCTACGGGAGGCAGCAGTGGGGAATATTGCGCAATGGGCGAAAGCCTGACGCAGCAACGCCGCGTGCGGGATGAAGGCCTTCGGGTTGT…
HM127059.1.1443	2.46e-06	Actinobacteria	Actinobacteria	Micrococcales	Microbacteriaceae	Rathayibacter	Known	ACGAACGCTGGCGGCGTGCTTAACACATGCAAGTCGAACGATGAAGCTGGAGCTTGCTCCGGTGGATTAGTGGCGAACGGGTGAGTAACACGTGAGCAACCTGCCCTTCACTCTGGGATAACTGCGGGAAACTGTAGCTAATACCGGATATTAGGATCCGAGGCATCTCGGATCTTGGAAAGAATTTCGGTGAAGGATGGGCTCGCGGCCTATCAGCTTGTTGGTGAGGTAAAGGCTCACCAAGGCGACGACGGGTAGCCGGCCTGAGAGGGTGACCGGCCACACTGGAACTGAGACACGGTCCAGACTCCTACGGGAGGCAGCAGTGGGGAATATTGCACAATGGGCGCAAGCCTGATGCAGCAACGCCGCGTGAGGGATGAAGGCCTTCGGGTTGTA…
FM209322.1.1496	2.28e-06	Proteobacteria	Betaproteobacteria	Burkholderiales	Comamonadaceae	Limnohabitans	Known	ATGGTTTGATCCTGGCTCAGATTGAACGCTGGCGGAACGTCTACACATGCAAGTCGAACGGCAGCACGGGGGCAACCCTGGTGGCGAGTGGCGAACGGGTGAGTAATACATCGGAACGTGCCCAGTCGTGGGGGATAACGTAGCGAAAGCTACGCTAATACCGCATACGAACTCTGGTTGAAAGCGGGGGACCCGTAAGGGCCTCGCGCGATTGGAGCGGCCGATGGCAGATTAGGTAGTTGGTGGGGTAAAGGCTCACCAAGCCGACGATCTGTAGCTGGTCTGAGAGGACGACCAGCCACACTGGGACTGAGACACGGCCCAGACTCCTACGGGAGGCAGCAGTGGGGAATTTTGGACAATGGACGCAAGCCTGATCCAGCCATTCCGCGTGCAGGA…
GQ347921.1.1306	2.26e-06	Proteobacteria	Alphaproteobacteria	Rhodobacterales	Rhodobacteraceae	NA	MDM	GAACGAACGCTGGCGGCAGGCCTAATACATGCAAGTCGAGCGCGCCCTTCGGGGTGAGCGGCGGACGGGTGAGTAACGCGTGGGAATATGCCCTTCTCTAAGGAATAGCCTCTGGAAACGGAGAGTAATACCTTATACGCCCTTTGGGGGAAAGATTTATCGGAGAGGGATTAGCCCGCGTTAGATTAGGTAGTTGGTGGGGTAATGGCCTACCAAGCCTACGATCTATAGCTGGTTTGAGAGGATGATCAGCCACACTGGGACTGAGACACGGCCCAGACTCCTACGGGAGGCAGCAGTAGGGAATCTTAGACAATGGGGGCAACCCTGATCTAGCCATGCCGCGTGTGTGATGAAGGCCTTAGGGTCGTAAAGCACTTTCGCCAGAGATGATAATGA…
GU941079.1.1314	2.25e-06	Proteobacteria	Alphaproteobacteria	Rhodobacterales	Rhodobacteraceae	Roseovarius	Known	AGAGTTTGATCATGGCTCAGAACGAACGCTGGCGGCAGGCCTAACACATGCAAGTCGAGCGCACCTTCGGGTGAGCGGCGGACGGGTTAGTAACGCGTGGGAACGTGCCCAGATCTGCGGAATAGCCACTGGAAACGGTGAGTAATACCGCATACGCCCTTCGGGGGAAAGATTTATCGGATTTGGATCGGCCCGCGTTAGATTAGATAGTTGGTGGGGTAACGGCCTACCAAGTCTACGATCTATAGCTGGTTTTAGAGGATGATCAGCAACACTGGGACTGAGACACGGCCCAGACTCCTACGGGAGGCAGCAGTGGGGAATCTTGGACAATGGGCGCAAGCCTGATCCAGCCATGCCGCGTGAGTGATGAAGGCCCTAGGGTCGTAAAGCTCTTTC…
HM126967.1.1391	2.19e-06	Proteobacteria	Alphaproteobacteria	Rhodobacterales	Rhodobacteraceae	Roseovarius	Known	ACGAACGCTGGCGGCAGGCCTAACACATGCAAGTCGAACGAAGCCTTCGGGCTTAGTGGCGGACGGGTTAGTAACGCGTGGGAACGTGCCTTTCACTACGGAATAGTCCTGGGAAACTGGGTTTAATACCGTATACGCCCTTCGGGGGAAAGAATTTCGGTGAAAGATCGGCCCGCGTTAGATTAGATAGTTGGTGGGGTAATGGCCTACCAAGTCTACGATCTATAGCTGGTTTTAGAGGATGATCAGCAACACTGGGACTGAGACACGGCCCAGACTCCTACGGGAGGCAGCAGTGGGGAATCTTGGACAATGGGCGCAAGCCTGATCCAGCCATGCCGCGTGAGTGATGAAGGCCTTAGGGTCGTAAAGCTCTTTCAACGGTGAAGATAATGACGG…
ADAE01000015.413.1876	2.11e-06	Proteobacteria	Alphaproteobacteria	Sphingomonadales	Erythrobacteraceae	Altererythrobacter	Known	AGAGTTTGATCCTGGCTCAGAACGAACGCTGGCGGCATGCCTCATACATGCAAGTCGAACGAAGTCTTCGGACTTAGTGGCGAACGGGTGCGTAACGCGTGGGAACCTGCCCTTAGGTTCGGAATAACAGTTAGAAATGACTGCTAATGCCGGATAATGTCTTCGGACCAAAGATTTATCGCCTTTGGATGGGCCCGCGTAGGATTAGGTAGTTGGTGAGGTAAAGGCTCACCAAGCCGACGATCCTTAGCTGGTCTGAGAGGATGATCAGCCACACTGGGACTGAGACACGGCCCAGACTCCTACGGGAGGCAGCAGTAGGGAATATTGGACAATGGGCGAAAGCCTGATCCAGCAATGCCGCGTGAGTGATGAAGGCCTTAGGGTTGTAAAGCTCTT…
GU437576.1.1455	2.01e-06	Proteobacteria	Alphaproteobacteria	Rhodobacterales	Rhodobacteraceae	Roseovarius	Known	GGAGTTTGATCCTGGCTCAGAACGAACGCTGGCGGCAGGCCTAACACATGCAAGTCGAGCGCGCCCTTCGGGGTGAGCGGCGGACGGGTGAGTAATGCGTGGGAACGTACCCTCTTCTGCGGGATAGCCTCTGGAAACGGAGAGTAATACCGCATACGCCCTTTTGGGGAAAGATTTATCGGAGGAGGATCGGCCCGCGTTGGATTAGGTAGTTGGTGGGGTAACGGCCTACCAAGCCTACGATCCATAGCTGGTTTTAGAGGATGATCAGCCACACTGGGACTGAGACACGGCCCAGACTCCTACGGGAGGCAGCAGTGGGGAATCCTAGACAATGGGCGCAAGCCTGATCTAGCCATGCCGCGTGAGTGACGAAGGTCTTAGGATCGTAAAGCTCTT…
FM992719.1.1420	1.67e-06	Proteobacteria	Gammaproteobacteria	Alteromonadales	Alteromonadaceae	Alteromonas	Known	ATTGAACGCTGGCGGCAGGCCTAACACATGCAAGTCGAACGGTAACATTTCTAGCTTGCTAGAAGATGACGAGTGGCGGACGGGTGAGTAATGCTTGGGAACTTGCCTTTGCGAGGGGGATAACCACTGGAAACGGTGGCTAATACCGCATAATGTCTACGGACCAAACAGGGCTTTCGGGCTCTGGCGCAAAGAGAGGCCCAAGTGAGATTAGCTAGTTGGTGAGGTAAGAGCTCACCAAGGCAACGATCTCTAGCTGTTCTGAGAGGAAGATCAGCCACACTGGGACTGAGACACGGCCCAGACTCCTACGGGAGGCAGCAGTGGGGAATATTGGACAATGGGGGCAACCCTGATCCAGCCATGCCGCGTGTGTGAAGAAGGCCTTCGGGTTGTAAA…
FJ999615.1.1376	1.52e-06	Actinobacteria	Actinobacteria	PeM15	NA	NA	MDM	AGAGTTTGATCCTGGCTCAGGACGAACGCTGGCGGCGTGCTTAACACATGCAAGTCGAACGGTGAAAGCGGAGCTTGCTCCGCTGGATCAGTGGCGAACGGGTGAGTAACACGTGGGCAACCTGCCCCAGACTTCGGGATAACTCTTCGAAAGAGGCGCTAATACCGGATATGAACTCTGCAGGCATCTGCGGAGTTGGAAAGTTTTTCGGTCTGGGATGGGCCCGCGGCCTATCAGCTAGTTGGTGAGGTAGTGGCTCACCAAGGCGACGACGGGTAGCCGGCCTGAGAGGGCGACCGGCCACACTGGGACTGAGACACGGCCCAGACTCCTACGGGAGGCAGCAGTGGGGAATATTGCGCAATGGGCGAAAGCCTGACGCAGCAACGCCGCGTGCGG…
AACY020309696.232.1729	1.5e-06	Bacteroidetes	Flavobacteriia	Flavobacteriales	Flavobacteriaceae	NA	MDM	AGAGTTTGATCCTGGCTCAGGATGAACGCTAGCGGCAGGCCTAACACATGCAAGTCGAGGGGCAGCGGGAGTGCTTGCACTCGCCGGCGACCGGCGCACGGGTGCGGAACGCGTATGGAATCTACCTCTTTCTGGGGAATAGCCCATGGAAACGTGGATTAATACCCCATAGTATTCAGAGATCGCCTGATCTCTGTCTTAAAGCTTTGGCGGAAAGAGATGACCATGCGTATCATTAGCTAGTAGGCGAGGTAACGGCTCACCTAGGCAACGATGATTAGGGGTCCTGAGAGGGAGATCCCCCACACTGGTACTGAGACACGGACCAGACTCCTACGGGAGGCAGCAGTGAGGAATATTGGACAATGGTCGAAAGACTGATCCAGCCATGCCGCGTGC…
HM129796.1.1447	1.35e-06	Actinobacteria	Actinobacteria	PeM15	NA	NA	MDM	ACGAACGCTGGCGGCGTGCTTTACACATGCAAGTCGAACGGTGAAGGTGGAGCTTGCTCCGCCGGAACAGTGGCGAACGGGTGAGTAACACGTGGGCAATCTGCCCCTAACTCTGGGATAACTACTCGAAAGAGTAGCTAATACCGGATACGAAATTTGAGGACATCCTCGAATTTGGAAAGTTTTTCGGTTAGGGATGAGCCCGCGGCCTATCAGCTAGTTGGTGAGGTAGTGGCTCACCAAGGCGACGACGGGTAGCCGGCCTGAGAGGGCGACCGGCCACACTGGGACTGAGACACGGCCCAGACTCCTACGGGAGGCAGCAGTGGGGAATATTGCGCAATGGGCGAAAGCCTGACGCAGCAACGCCGCGTGCGGGATGAAGGCCTTCGGGTTGTA…
GQ870455.1.1457	1.31e-06	Proteobacteria	Alphaproteobacteria	Rickettsiales	Rickettsiaceae	NA	MDM	GTTTGATTATGGCTCAGAACGAACGCTGGCGGTATGCTTAACACATGCAAGTCGAACGGATGCCTTTGGAGCTTGCTCCAAAAGCGTTAGTGGCAAACGGGTGAGTAACGCGTGGGAATCTACCTATCAGTACGGAATAACATTTGGAAACAGATGCTAATACCGTATATTCTCTTCGGAGGAAAGATTTATCGCTGATAGATGAGCCCGCGTAAGATTAGGTAGTTGGTGGGGTAATAGCCTACCAAGCCGACGATCTTTAGCTGATCTGAGAGGATGATCAGCCACACTGGGACTGAGACACGGCCCAGACTCCTACGGGAGGCAGCAGTGGGGAATATTGGACAATGGGCGAAAGCCTGATCCAGCAATACCGCGTGAATGATGAAGGCCTTAGGG…
GQ359327.1.1334	1.13e-06	Proteobacteria	Alphaproteobacteria	Rhodobacterales	Rhodobacteraceae	NA	MDM	TGCAAGTCGAGCGAGACCTTCGGGTCTAGCGGCGGACGGGTGAGTAACGCGTGGGAACGTGCCCTTCTCTACGGAATAGTCCCGGGAAACTGGGTTTAATACCGTATACGCCCTTCGGGGGAAAGATTTATCGGAGAAGGATCGGCCCGCGTCTGATTAGATAGTTGGTGGGGTAATGGCCTACCAAGTCGACGATCAGTAGCTGGTTTGAGAGGATGATCAGCCACACTGGGACTGAGACACGGCCCAGACTCCTACGGGAGGCAGCAGTGGGGAATCTTAGACAATGGGGGCAACCCTGATCTAGCCATGCCGCGTGAGTGAAGAAGGCCTTAGGGTCGTAAAGCTCTTTCGCTGGGGAAGATAATGACGGTACCCAGTAAAGAAACCCCGGCTAAC…
EU672847.1.1492	1.12e-06	Proteobacteria	Gammaproteobacteria	Cellvibrionales	Halieaceae	NA	MDM	AGAGTTTGATCATGGCTCAGATTGAACGCTGGCGGCAGGCCTAACACATGCAAGTCGAGCGCGAAAGTACTTCGGTATGAGTAGAGCGGCGGACGGGTGAGTAACGCGTAGGAATCTATCCAGTAGTGGGGGACAACTCGGGGAAACCCGAGCTAATACCGCATACGTCCTAAGGGAGAAAGCGGGGGATCTTCGGACCTCGCGCTATTGGAGGAGCCTGCGTTGGATTAGCTAGTTGGTGGGGTAAAGGCCCACCAAGGCGACGATCCATAGCTGGTCTGAGAGGATGATCAGCCACACCGGGACTGAGACACGGCCCGGACTCCTACGGGAGGCAGCAGTGGGGAATATTGCGCAATGGGCGAAAGCCTGACGCAGCCATGCCGCGTGTGTGAAGAA…
HF541944.1.1471	1.03e-06	Proteobacteria	Gammaproteobacteria	Vibrionales	Vibrionaceae	Vibrio	Known	GCTACACATGCAGTCGAGCGGAACGAGTTAACTGACCCTTCGGGTGACGTTAACGGCGTCGAGCGGCGGACGGGTGAGTAATGCCTGGGAAATTGCCCTGATGTGGGGGATAACCATTGGAAACGATGGCTAATACCGCATAATGCCTTCGGGCCAAAGAGGGGGACCTTCGGGCCTCTCGCGTCAGGATATGCCCAGGTGGGATTAGCTAGTTGGTGAGGTAATGGCTCACCAAGGCGACGATCCCTAGCTGGTCTGAGAGGATGATCAGCCACACTGGAACTGAGACACGGTCCAGACTCCTACGGGAGGCAGCAGTGGGGAATATTGCACAATGGGCGCAAGCCTGATGCAGCCATGCCGCGTGTGTGAAGAAGGCCTTCGGGTTGTAAAGCACTT…
HQ326314.1.1427	1.01e-06	Proteobacteria	Alphaproteobacteria	Rhodobacterales	Rhodobacteraceae	Loktanella	Known	AGAGTTTGATCCTGGCTCAGAACGAACGCTGGCGGCAGGCCTAACACATGCAAGTCGAGCGCACCTTCGGGTGAGCGGCGGACGGGTTAGTAACGCGTGGGAACGTGCCCTTCTCTACGGAATAGCCATTGGAAACGATGAGTAATACCGTATACGCCCTTCGGGGGAAAGATTTATCGGAGAAGGATCGGCCCGCGTTAGATTAGATAGTTGGTGGGGTAATGGCCTACCAAGTCTACGATCTATAGCTGGTTTTAGAGGATGATCAGCAACACTGGGACTGAGACACGGCCCAGACTCCTACGGGAGGCAGCAGTGGGGAATCTTAGACAATGGGCGCAAGCCTGATCTAGCCATGCCGCGTGAGTGATGAAGGCCTTAGGGTCGTAAAGCTCTTTC…
GQ347167.1.1333	9.86e-07	Proteobacteria	Alphaproteobacteria	Rhodobacterales	Rhodobacteraceae	NA	MDM	TGAACGCTGGCGGTATGCTTAACACATGCAAGTCGAACGGAAACGATACTAGCTTGCTAGTAGGCGTCGAGTGGCGGACGGGTGAGTAACGCGTAGGAATCTACCTAATAGTGGGGGATAGCCCAGAGAAATCTGGATTAATACCGCATAATCTCTATGGAGTAAAGGGGCCCTCTTCTTGAAAGGGTTCGCTATCAGATGAGCCTGCGTAAGATTAGCTAGTTGGTGAGGTAAAAGCTCACCAAGGCGACGATCTTTAGCTGGTCTGAGAGGATGATCAGCCACACTGGAACTGAGACACGGTCCAGACTCCTACGGGAGGCAGCAGTGGGGAATATTGGACAATGGGCGAAAGCCTGATCTAGCCATGCCGCGTGAGTGAAGAAGGCCCTAGGGTCG…
GU194178.1.1465	5.44e-07	Proteobacteria	Gammaproteobacteria	Vibrionales	Vibrionaceae	Vibrio	Known	GCGTGGGACAGAGACTACACATGCAAGTCGAGCGGAAACGACTCTATCTGAACCTTCGGGTGGAACGATAAGGGCGTCGAGCGGCGGACGGGTGAGTAATGCCTAGGAAATTGCCTTGATGTGGGGGATAACCATTGGAAACGATGGCTAATACCGCATAATGCCTACGGGCCAAAGAGGGGGACCTTCGGGCCTCTCGCGTCAAGATATGCCTAGGTGGGATTAGCTAGTTGGTGAGGTAATGGCTCACCAAGGCGACGATCCCTAGCTGGTCTGAGAGGATGATCAGCCACACTGGAACTGAGACACGGTCCAGACTCCTACGGGAGGCAGCAGTGGGGAATATTGCACAATGGGCGAAAGCCTGATGCAGCCATGCCGCGTGTATGAAGAAGGCCT…
FJ937845.1.1374	4e-07	Cyanobacteria	Cyanobacteria	SubsectionI	FamilyI	Synechococcus	Known	AGAGTTTGATCCTGGCTCAGGACGAACGCTGGCGGCGTGCTTAACACATGCAAGTCGAACGGTGAAAGCGGAGCTTGCTCCGCTGGATCAGTGGCGAACGGGTGAGTAACACGTGGGCAACCTGCCCCAGACTTCGGGATAACTCTTCGAAAGAGGCGCTAATACCGGATATGAACTCTGCAGGCATCTGCGGAGTTGGAAAGTTTTTCGGTCTGGGATGGGCCCGCGGCCTATCAGCTAGTTGGTGAGGTAGTGGCTCACCAAGGCGACGACGGGTAGCCGGCCTGAGAGGGCGACCGGCCACACTGGGACTGAGACACGGCCCAGACTCCTACGGGAGGCAGCAGTGGGGAATATTGCGCAATGGGCGAAAGCCTGACGGAGCAACGCCGCGTGAGG…
JQ196313.1.1354	3.98e-07	Planctomycetes	Planctomycetacia	Planctomycetales	Planctomycetaceae	Rubripirellula	Known	AATGAACGTTGGCGGCGTGGATTAGGCATGCAAGTCGCACGAGAAACTAATTAGCTTGCTAAGAGGTGGACAGTGGCGCAAGGGAGAGTAACGCGTGGTTACTTGCCCTCGAGACCGGGATAGTGTCGGGAAACTGGCAGTAATACCGGATAACATCTTCGGATCAAATGGTGTGATTCCGCTCGAGGATAGGACCGCGTACTATTAGCTTGTTGGTGAGGTAATGGCTCACCAAGGCTTCGATGGTTACCGGGTGTGAGAGCATGGCCCGGCTCACTGGGACTGAGACACTGCCCAGACACCTACGGGTGGCTGCAGTCGAGAATCTTCGGCAATGGACGAAAGTCTGACCGAGCGACGCCGCGTGCGGGATGAAGGCCCTCGGGTTGTAAACCGCTG…
FJ973584.1.1382	3.98e-07	Bacteroidetes	Flavobacteriia	Flavobacteriales	Flavobacteriaceae	NA	MDM	AGAGTTTGGTCATGGCTCAGGACGAACGCTGGCGGCGTGCTTAACACATGCAAGTCGAACGGTGAAAGCGGAGCTTGCTCCGCTGGATCAGTGGCGAACGGGTGAGTAACACGTGGGCAACCTGCCCCAGACTTCGGGATAACTCCTCGAAAGAGGCGCTAATACCGGATACGAACTCTGCAGGCATCTGCGGAGTTGGAAAGTTTTTCGGTCTGGGATGGGCCCGCGGCCTATCAGCTAGTTGGTGAGGTATCGGCTCACCTAGGCAACGATGATTAGGGGTCCTGAGAGGGAGATCCCCCACACTGGTACTGAGACACGGACCAGACTCCTACGGGAGGCAGCAGTGAGGAATATTGGACAATGGTCGAAAGACTGATCCAGCCATGCCGCGTGCAG…
GU061039.1.1385	2.41e-07	Proteobacteria	Alphaproteobacteria	Rhodobacterales	Rhodobacteraceae	Loktanella	Known	TCAGAACGAACGCTGGCGGCAGGCCTAACACATGCAAGTCGAGCGCAGTCCTTGGACCGAGCGGCGGACGGGTTAGTAACGCGTGGGAACATACCCTTTTCTACGGAATAGCCTCGGGAAACTGAGAGTAATACCGTATAAGCCCTTCGGGGGAAAGATTTATCGGGAAAGGATTGGCCCGCGTTAGATTAGATAGTTGGTGGGGTAATGGCCTACCAAGTCTACGATCTATAGCTGGTTTTAGAGGATGATCAGCAACACTGGGACTGAGACACGGCCCAGACTCCTACGGGAGGCAGCAGTGGGGAATCTTAGACAATGGGCGCAAGCCTGATCTAGCCATGCCGCGTGTGTGATGAAGGTCTTAGGATCGTAAAGCACTTTCGCCAGGGATGATAA…
FJ947138.1.1499	2.21e-07	Proteobacteria	Betaproteobacteria	Burkholderiales	Oxalobacteraceae	Massilia	Known	AGAGTTTGATCCTGGCTCAGATTGAACGCTGGCGGCATGCTTTACACATGCAAGTCGAACGGCAGCACGGGGGGGTAACCCTCTGGTGGCGAGTGGCGAACGGGTGAGTAATGCATCGGAACGCGTCCTGTAATGGGGGATAACCTGGCGAAAGTCAGGCTAATACCGCATACGTCCTGAGGGAGAAAGCGGGGGATTGGCAACGACCTCGTGTTATAGGAGCGGCCGATGTCGGATTAGCTAGTTGGTGGGGTAAAGGCCTACCAAGGCGACGATCCGTAGCGGGTCTGAGAGGACGGCCCGCCACACTGGGACTGAGACACGGCCCAGACTCCTACGGGAGGCAGCAGTGGGGAATTTTGGACAATGGGGGCAAGCCTGATCCAGCAATGCCGCGTG…
FJ893995.1.1363	1.93e-07	Proteobacteria	Gammaproteobacteria	Oceanospirillales	Halomonadaceae	Halomonas	Known	ATTGAACGCTGGCGGCAGGCCTAACACATGCAAGTCGAGCGGTAGCACAGAGAAGCTTGCTTCTTGGGTGACGAGCGGCGGACGGGTGAGTAATGCATAGGAATCTGCCCGATAGTGGGGGATAACCTGGGGAAACCCAGGCTAATACCGCATACGTCCTACGGGAGAAAGGGGGGCTTCGGCTCCCGCTATTGGATGAGCCTATGTCGGATTAGCTAGTTGGTAGGGTAAAGGCCTACCAAGGCGACGATCCGTAGCTGGTCTGAGAGGATGATCAGCCACATCGGGACTGAGACACGGCCCGAACTCCTACGGGAGGCAGCAGTGGGGAATATTGGACAATGGGGGCAACCCTGATCCAGCCATGCCGCGTGTGTGAAGAAGGCCCTCGGGTTGTAA…
FM242233.1.1484	1.08e-07	Proteobacteria	Gammaproteobacteria	Oceanospirillales	Oleiphilaceae	Oleiphilus	Known	AGTTTGATCCTGGCTCAGATTGAACGCTGGCGGCAGGCTTAACACATGCGAGTCGAGCGGTAACAGGCCTTCGGGTGCTGACGAGCGGCGGACGGGTGAGTAACGCGTAAAAAACTGCCCGGTAGTGGGGGATAGCCCAGAGAAATTTGGATTAATACCGCATAAGCTCTACGGAGGAAAGCGGGCTTCGGCTCGCGCTATCGGATGTGTCTGCGTGAGATTAGCTAGTTGGTGAGGTAATGGCTCACCAAGGCGACGATCTCTAGCTGGTCTGAGAGGATGATCAGCCACACTGGGACTGAGACACGGCCCAGACTCCTACGGGAGGCAGCAGTGGGGAATATTGCACAATGGGGGAAACCCTGATGCAGCCATGCCGCGTGTGTGAAGAAGGCCTTC…
GU061244.1.1415	9.94e-08	Actinobacteria	Actinobacteria	Micrococcales	Microbacteriaceae	Candidatus Aquiluna	Known	TCAGAACGAACGCTGGCGGCATGCCTAACACATGCAAGTCGAACGATGCTGGAGCTTTCCGGTGGATTAGTGGCGAACGGGTGAGTAACACGTGAGCATCTGCCCTTGACTCTGGGATAACTGCGGGAAACTGTAGCTAATACCGGATAGGTGGGCATCAGAAAGAATTTCGGTCAAGGATGAGCTCGCGACCTATCAGCTAGTTGGTGAGGTAATGGCTCACCAAGGCGACGACGGGTAGCCGGCCTGAGAGGGTGACCGGCCACACTGGGACTGAGACACGGCCCAGACTCCTACGGGAGGCAGCAGTGGGGAATATTGCACAATGGGCGCAAGCCTGATGCAGCAACGCCGCGTGAGGGACGAAGGCCTTCGGGTTGTAAACCTCTTTTAGCAGGG…
FJ900980.1.1311	2.12e-08	Proteobacteria	Betaproteobacteria	Burkholderiales	Comamonadaceae	Hydrogenophaga	Known	GCGGCATGCTTTAACATGCAAGTCGAACGGTAACAGGCCTTCGGGTGCTGACGAGTGGCGAACGGGTGAGTAATGCATCGGAACGTGCCCAGTCGTGGGGGATAACTATCCGAAAGGATAGCTAATACCGCATACGATCTGCGGATGAAAGCGGGGGACCTTCGGGCCTCGCGCGATTGGAGCGGCCGATGTCAGATTAGGTAGTTGGTGGGGTAAAGGCTCACCAGGCCAACGATCTGTAGCTGGTCTGAGAGGACGACCAGCCACACTGGGACTGAGACACGGCCCAGACTCCTACGGGAGGCAGCAGTGGGGAATTTTGGACAATGGGCGCAAGCCTGATCCAGCAATGCCGCGTGCAGGAAGAAGGCCTTCGGGTTGTAAACTGCTTTTGTACGG…
GU941035.1.1370	9.54e-09	Actinobacteria	Actinobacteria	Micrococcales	Microbacteriaceae	NA	MDM	AGAGTTTGATCATGGCTCAGGACGAACGCTGGCGGCGTGCTTAACACATGCAAGTCGAACGATGAAAGCTGGAGCTTGCTCCGGCTGGATTAGTGGCGAACGGGTGAGTAACACGTGAGCAATCTGCCCTGGACTCTGGGATAACCCCGAGAAATCGGAGCTAATACCGGATACGACACCTCCCGGCATCGGGTGGGTGTGGTAAGAATTTCGGTCCAGGATGAGCTCGCGGCCTATCAGCTTGTTGGTGAGGTAACGGCTCACCAAGGCGACGACGGGTAGCCGGCCTGAGAGGGTGACCGGCCACACTGGGACTGAGACACGGCCCAGACTCCTACGGGAGGCAGCAGTGGGGAATATTGCACAATGGGCGCAAGCCTGATGCAGCAACGCCGCGTG…
FJ950542.1.1459	6.81e-18	Proteobacteria	Gammaproteobacteria	Pseudomonadales	Pseudomonadaceae	Pseudomonas	Known	GCGTTGGTTTCATGCATTCTAGTATATACATGCTCACATTCATAACATCACGATTGCATCTCTTGAGAGCGGCGGACGGGTGAGTAATGCCTAGGAATCTGCCTGGTAGTGGGGGATAACGCTCGGAAACGGACGCTAATACCGCATACGTCCTACGGGAGAAAGCAGGGGACCTTCGGGCCTTGCGCTATCAGATGAGCCTAGGTCGGATTAGCTAGTTGGTGAGGTAATGGCTCACCAAGGCGACGATCCGTAACTGGTCTGAGAGGATGATCAGTCACACTGGAACTGAGACACGGTCCAGACTCATACGGGAGGCAGCAGTGGGGAATATTGGACAATGGGCGAAAGCCTGATCCAGCCATGCCGCGTGTGTGAAGAAGGTCTTCGGATTGTAAA…
GBKB01000906.322.1853	6.81e-18	Firmicutes	Bacilli	Bacillales	Staphylococcaceae	Staphylococcus	Known	AGAGTTTGATCCTGGCTCAGGATGAACGCTGGCGGCGTGCCTAATACATGCAAGTCGAGCGAACGGACGAGAAGCTTGCTTCTCTGATGTTAGCGGCGGACGGGTGAGTAACACGTGGATAACCTACCTATAAGACTGGGATAACTTCGGGAAACCGGAGCTAATACCGGATAATATTTTGAACCGCATGGTTCAAAAGTGAAAGACGGTCTTGCTGTCACTTATAGATGGATCCGCGCTGCATTAGCTAGTTGGTAAGGTAACGGCTTACCAAGGCAACGATGCATAGCCGACCTGAGAGGGTGATCGGCCACACTGGAACTGAGACACGGTCCAGACTCCTACGGGAGGCAGCAGTAGGGAATCTTCCGCAATGGGCGAAAGCCTGACGGAGCAACG…
GDHX01215817.4.1477	6.81e-18	Proteobacteria	Alphaproteobacteria	Rhizobiales	Bradyrhizobiaceae	Bradyrhizobium	Known	AGAGTTTGATCCTGGCTCAGGACGAACGCTGGCGGCGTGCCTAACACATGCAAGTCGAGCGGGATCCAGTCGGTAGCAATACCGAGGACGATCTAGCGGCGAACGGGTGAGTAACACGTGGGTGACCTGCCCTCCACTCTGGGATAAGCCCGGGAAACTGGGTCTAATACCGGATAGGACCACTGATCGCATGGTTGGTGGTGGAAAGTTTTTTCGGTGGGGGATGGGCCCGCGGCCTATCAGCTTGTTGGTGGGGTGATGGCCTACCAAGGCGGTGACGGGTAGCCGGCCTGAGAGGGCGACCGGCCACACTGGGACTGAGACACGGCCCAGACTCCTACGGGAGGCAGCAGTGGGGAATATTGGACAATGGGGGCAACCCTGATCCAGCCATGCCGC…
GQ379616.1.1236	6.81e-18	Proteobacteria	Betaproteobacteria	Burkholderiales	Alcaligenaceae	Verticia	Known	CGTCGGCGATATATCTCTCTGAGAAGAGTATGTCTAATCGCATTTGCTTTAAGAAAAAAAGATATGATTCTGCGCCCTCCCATAATGGAGGCGGCTGATATCCGGATTAGTTAGTGTAAAGAAAAGCTCCCCCAAGGCGCCCGTTCTTTGTTGGTTGGAGAGGACGACCACCCACAGTAGAACTGGGCCACGGCCCAGACTTCTTAGGAGAGGCAGCAGTGGGGATTTTTGGACAATGGGAGGAAACCCTTGATCCCAGCCATTCCGCGTGTGTGAAGAAGGCCTTCGGGTTGTAAAGCACTTTGGCGAGAAAGAAACGGCGTCGACTAATACTCGGCGTAACTGACGGTACCCGCAGAATAAGCACCGGCTAACTACGTGCCAGCAGCCGCGGTAATA…

## Sheet: DS_hub_info
Name	Hub Score	Phylum	Class	Order	Family	Genus	Genus Type	Sequence
GQ870455.1.1457	1	Proteobacteria	Alphaproteobacteria	Rickettsiales	Rickettsiaceae	NA	MDM	GTTTGATTATGGCTCAGAACGAACGCTGGCGGTATGCTTAACACATGCAAGTCGAACGGATGCCTTTGGAGCTTGCTCCAAAAGCGTTAGTGGCAAACGGGTGAGTAACGCGTGGGAATCTACCTATCAGTACGGAATAACATTTGGAAACAGATGCTAATACCGTATATTCTCTTCGGAGGAAAGATTTATCGCTGATAGATGAGCCCGCGTAAGATTAGGTAGTTGGTGGGGTAATAGCCTACCAAGCCGACGATCTTTAGCTGATCTGAGAGGATGATCAGCCACACTGGGACTGAGACACGGCCCAGACTCCTACGGGAGGCAGCAGTGGGGAATATTGGACAATGGGCGAAAGCCTGATCCAGCAATACCGCGTGAATGATGAAGGCCTTAGGG…
GU305749.1.1449	0.894042	Cyanobacteria	Cyanobacteria	SubsectionI	FamilyI	Synechococcus	Known	AGAGTTTGATCCTGGCTCAGGATGAACGCTGGCGGCGTGCTTAACACATGCAAGTCGAACGAACCTTCGGGTTAGTGGCGGACGGGTGAGTAACGCGTGAGAATCTGCCCTCAGGAGGGGGATAACGGCTGGAAACGGCCGCTAATACCCCATATGCCGAGAGGTGAAATGAATTTCGCCTGAGGATGAGCTCGCGTCTGATTAGCTAGTTGGTAGGGTAAAGGCCTACCAAGGCATTGATCAGTAGCTGGTCTGAGAGGATGATCAGCCACACTGGGACTGAGACACGGCCCAGACTCCTACGGGAGGCAGCAGTGGGGAATTTTCCGCAATGGGCGCAAGCCTGACGGAGCAACGCCGCGTGAGGGATGAAGGCCTCTGGGCTGTAAACCTCTTTTA…
GU305803.1.1484	0.808665	Actinobacteria	Actinobacteria	Frankiales	Sporichthyaceae	hgcI clade	Known	AGAGTTTGATCCTGGCTCAGGACGAACGCTGGCGGCGTGCTTAACACATGCAAGTCGAGCGATGAAGTTTCTTCGGAAATGGATTAGCGGCGAACGGGTGAGGAACACGTGAAGAATCTGCCCTCCACTTTGGGATAACACCGGGAAACCGGTGCTAATACCGAATATTGAAACATAAGTGGCATCACTGAGTTTTGAAAGAATTTCGGTGGAGGATGACTTCGCGGCCTATCAGCTAGTTGGTGAGGTAATGGCTCACCAAGGCAACGACGGGTAGCCGGCCTGAGAGGGCGACCGGCCACACTGGGACTGAGACACGGCCCAGACTCCTACGGGAGGCAGCAGTGGGGAATATTGGGCAATGGAGGAAACTCTGACCCAGCGACGCCGCGTGCGGGA…
GQ288964.1.1307	0.706613	Proteobacteria	Alphaproteobacteria	Caulobacterales	Caulobacteraceae	Brevundimonas	Known	ACGAACTCTTCGGAGTTAGTGGCGGACGGGTGAGTAACACGTGGGAACGTGCCTTTAGGTTCGGAATAACTCAGGGAAACTTGTGCTAATACCTAATGTGCCCTTCGGGGGAAAGATTTATCGCCTTTAGAGCGGCCCGCGTCTGATTAGCTAGTTGGTGAGGTAAAGGCTCACCAAGGCGACGATCAGTAGCTGGTCTGAGAGGATGATCAGCCCCATTGGGACTGAGACACGGCCCAAACTCCTACGGGAGGCAGCAGTGGGGAATCTTGCGCAATGGGCGAAAGCCTGACGCAGCCATGCCGCGTGAATGATGAAGGTCTTAGGATTGTAAAATTCTTTCAGTAGGGACGATAATGACGGTACCTACAGAAGAAGCCCCGGCTAACTTCGTGCCAG…
FN668098.1.1488	0.698287	Bacteroidetes	Sphingobacteriia	Sphingobacteriales	Chitinophagaceae	Sediminibacterium	Known	AGAGTTTGATCATGGCTCAGGATGAACGCTAGCGGCAAGCTTAATACATGCAAGTCGTGGGGCAGCATGAAGTAGCAATACTTTGATGGCGACCGGCAAACGGGTGCGGAACACGTACACAACCTTCCGGTAAGTGGGGAATAGCCCAGAGAAATTTGGATTAATACCCCGTAACATTGCGATGTGGCATCACATTGCAATTATAGCTTCGGCGCTTATTGATGGGTGTGCGTATGATTAGATAGTTGGCGAGGTAACGGCTCACCAAGTCTACGATCATTAGCTGATGTGAGAGCATGATCAGCCACACGGGCACTGAGACACGGGCCCGACTCCTACGGGAGGCAGCAGTAAGGAATATTGGTCAATGGACGAAAGTCTGAACCAGCTATGCCGCGT…
EU117671.1.1506	0.661075	Actinobacteria	Actinobacteria	Frankiales	Sporichthyaceae	hgcI clade	Known	AGAGTTTGATCCTGGCTCAGGACGAACGCTGGCGGCGTGCTTAACACATGCAAGTCGAGCGATGAAGCACCTTCGGGTGTGAATTAGCGGCGAACGGGTGAGGAACACGTGAGAAATCTGCCTTCAACACTGGGATAACTCCGGGAAACCGGGGCTAATACCGGATATGAAATCTGCGGGCATCCGCGGATTTGGAAAGTTTTTCGGTTGAAGATGATCTCGCGGCCTATCAGCTTGTTGGTGAGGTAATGGCTCACCAAGGCGACGACGGGTAGCCGGCCTGAGAGGGCGACCGGCCACACTGGGACTGAGACACGGCCCAGACTCCTACGGGAGGCAGCAGTGGGGAATATTGGGCAATGGAGGAAACTCTGACCCAGCGACGCCGCGTGCGGGATG…
HQ003417.1.1401	0.630559	Proteobacteria	Alphaproteobacteria	Caulobacterales	Caulobacteraceae	Brevundimonas	Known	CGTAGCGTCGTTCGAGTATGTCCGGCGAACGAACTCTTCGGAGTTAGTGGCGGACGGGTGAGTAACACGTGGGAACGTGCCTTTTGGTTCGGAATAACTCAGGGAAACTTGTGCTAATACCGAATGTGCCCTTCGGGGGAAAGATTTATCGCCATTAGAGCGGCCCGCGTCTGATTAGCTAGTTGGTGAGGTAAAGGCTCACCAAGGCGACGATCAGTAGCTGGTCTGAGAGGATGATCAGCCACATTGGGACTGAGACACGGCCCAAACTCCTACGGGAGGCAGCAGTGGGGAATCTTGCGCAATGGGCGAAAGCCTGACGCAGCCATGCCGCGTGAATGATGAAGGTCTTAGGATTGTAAAATTCTTTCACCGGGGACGATAATGACGGTACCCGGA…
FJ948822.1.1302	0.533104	Proteobacteria	Alphaproteobacteria	Sphingomonadales	Sphingomonadaceae	Sphingomonas	Known	CATGCAGTCGAACGAAGGCTTCGGCCTTAGTGGGCACGGGTGCGTAACGCGTGGGAATCTGCCCCTTGGTTCGGAATAACAGTTGGAAACACTGCTAATACCGGATGACGACGTAAGTCCAAAGATTTATCGCCGAGGGATGAGCCCGCGTAGGATTAGGTAGTTGGTGTGGTAAAGGCGCACCAAGCCGACGATCCTTAGCTGGCTGAGAGGATGATCAGCCACACTGGGACTGAGACACGGCCCAGACTCCTACGGGAGGCAGCAGTGGGGAATATTGGACAATGGGCGAAAGCCTGATCCAGCAATGCCGCGTGAGTGATGAAGGCCTTAGGGTTGTAAAGCTCTTTTACCCGGGATGATAATGACAGTACCGGGAGAATAAGCTCCGGCTAACTC…
HQ219919.1.1407	0.514718	Proteobacteria	Alphaproteobacteria	Rhizobiales	Methylobacteriaceae	Methylobacterium	Known	CAACATAAATATAAGTAGGCGGTTAACACATGCAAGTCGAACGGGCTTCTTCGGAAGTCACTGGCAGACGGGTGAGTAACACCTGGGAACGTGCCCTTCGGTTCGGAATAACTCAGGGAAACTTGAGCTAATACCGGATACGCCCTTACGGGGAAAGGTTTACTGCCGAATGATCGGCCCGCGTCTGATTAGCTTGTTGGTGGGGTAACGGCCTACCAAGGCGACGATCAGTAGCTGGTCTGAGAGGATGATCAGCCACACTGGGACTGAGACACGGCCCAGACTCCTACGGGAGGCAGCAGTGGGGAATATTGGACAATGGGCGCAAGCCTGATCCAGCCATGCCGCGTGAGTGATGAAGGCCTTAGGGTTGTAAAGCTCTTTTGTCCGGGACGATAA…
GU127206.1.1228	0.509686	Proteobacteria	Betaproteobacteria	Burkholderiales	Burkholderiaceae	Polynucleobacter	Known	GCTTGCACCTGGTGGCGAGTGGCGAACGGGTGAGTAATACATCGGAACGTACCTTATCGTGGGGGATAACGCAGCGAAAGTTGCGCTAATACCGCATACGCCCTGAGGGGGAAAGCGGGGGACCGTAAGGCCTCGCGCGATTAGAGCGGCCGATGTCTGATTAGCTTGTTGGTGAGGTAAAAGCTCACCAAGGCGATGATCAGTAGCTGGTCTGAGAGGACGATCAGCCACACTGGGACTGAGACACGGCCCAGACTCCTACGGGAGGCAGCAGTGGGGAATTTTGGACAATGGGGGTAACCCTGATCCAGCAATGCCGCGTGAGTGAAGAAGGCCTTCGGGTTGTAAAGCTCTTTTGTCAGGGAAGAAACAGCAGCTCTAACACAGTCTGCGAATGAC…
New Reference OTU22868	0.456819	Proteobacteria	Alphaproteobacteria	Rhizobiales	Methylobacteriaceae	Methylobacterium	Known	CCTACGGGTGGCTGCAGTGGGGAATATTGGACAATGGGCGCAAGCCTGATCCAGCCATGCCGCGTGAGTGATGAAGGCCTTAGGGTTGTAAAGCTCTTTTGTCCGGGACGATAATGACGGTAACGGAAGAATAAGCCCCGGCTAACTTCGTGCCAGCAGCCGCGGTAATACGAAGGGGGCTAGCGTTGCTCGGAATCACTGGGCGTAAAGGGCGCGTAGGCGGCCGATTAAGTCGGGGGTGAAAGCCTGTGGCTCAACCACAGAATTGCCTTCGATACTGGTTGGCTTG
FN668057.1.1443	0.456698	Proteobacteria	Alphaproteobacteria	Caulobacterales	Caulobacteraceae	Brevundimonas	Known	AGAGTTTGATCCTGGCTCAGAGCGAACGCTGGCGGCAGGCCTAACACATGCAAGTCGAACGGACCTTTCGGGGTTAGTGGCGGACGGGTGAGTAACACGTGGGAACGTGCCTTTAGGTTCGGAATAGCTCCTGGAAACGGGTGGTAATGCCGAATGTGCCCTTCGGGGGAAAGATTTATCGCCTTTAGAGCGGCCCGCGTCTGATTAGCTTGTTGGTGAGGTAATGGCTCACCAAGGCGACGATCAGTAGCTGGTCTGAGAGGATGACCAGCCACATTGGGACTGAGACACGGCCCAAACTCCTACGGGAGGCAGCAGTGGGGAATCTTGCGCAATGGGCGAAAGCCTGACGCAGCCATGCCGCGTGGATGATGAAGGTCTTAGGATTGTAAAATCCTT…
FN668259.1.1474	0.451879	Actinobacteria	Actinobacteria	Frankiales	Sporichthyaceae	hgcI clade	Known	AGAGTTTGATCATGGCTCAGGACGAACGCTGGCGGCGTGCTTAACACATGCAAGTCGAGCGATGAAGTTTCTTCGGAAATGGATTAGCGGCGAACGGGTGAGGAACACGTGAAGAATCTGCCCTCCACTTTGGGATAACACCGGGAAACCGGTGCTAATACCGAATATTGAAACATAAGTGGCATCACTGAGTTTTGAAAGAATTTCGGTGGAGGATGACTTCGCGGCCTATCAGCTAGTTGGTGAGGTAATGGCTCACCAAGGCAACGACGGGTAGCCGGCCTGAGAGGGCGACCGGCCACACTGGGACTGAGACACGGCCCAGACTCCTACGGGAGGCAGCAGTGGGGAATATTGGGCAATGGAGGAAACTCTGACCCAGCGACGCCGCGTGCGGGA…
FN421919.1.1366	0.430475	Proteobacteria	Alphaproteobacteria	Sphingomonadales	Sphingomonadaceae	Sphingomonas	Known	CATGCAAGTTCGAACGAAGCCTTCGGGTTTAGTGGCGCACGGGTGCGTAACGCGTGGGAATCTGCCCCTTGGTTCGGAATAACAGTTGGAAACGACTGCTAATACCGGATGATGACGTAAGTCCAAAGATTTATCGCCGAGGGATGAGCCCGCGTAGGATTAGGTAGTTGGTGTGGTAAAGGCGCACCAAGCCGACGATCCTTAGCTGGTCTGAGAGGATGATCAGCCACACTGGGACTGAGACACGGCCCAGACTCCTACGGGAGGCAGCAGTGGGGAATATTGGACAATGGGCGAAAGCCTGATCCAGCAATGCCGCGTGAGTGATGAAGGCCTTAGGGTTGTAAAGCTCTTTTACCCGTGATGATAATGACAGTAGCGCGAGAATAAGCCCCGGCT…
GQ332407.1.1304	0.425643	Proteobacteria	Alphaproteobacteria	Rhizobiales	Methylobacteriaceae	Methylobacterium	Known	TGACTAACACGTGGGAACGTGCCCTCCGGTCTGGGATAACCCTGGGAAACTAGGGCTAATACCGGATACGTGCTTTGGCAGAAAGGTTTACTGCCGGAGGATCGGCCCGCGTCTGATTAGCTAGTTGGTGGGGTAACGGCCTACCAAGGCGACGATCAGTAGCTGGTCTGAGAGGATGATCAGCCACACTGGGACTGAGACACGGCCCAGACTCCTACGGGAGGCAGCAGTGGGGAATATTGGACAATGGGCGCAAGCCTGATCCAGCCATGCCGCGTGAGTGATGACGGCCTTAGGGTTGTAAAGCTCTTTTCTCCGGGACGATAATGACGGTACCGGAGGAATAAGCCCCGGCTAACTTCGTGCCAGCAGCCGCGGTAATACGAAGGGGGCTAGCGT…
GQ389095.1.1445	0.383929	Proteobacteria	Alphaproteobacteria	Sphingomonadales	Sphingomonadaceae	Sphingopyxis	Known	GAGTTTGATCCTGGCTCAGAACGAACGCTGGCGGCATGCTTAACACATGCAAGTCGAACGAGACCTTCGGGTCTAGTGGCGCACGGGTGCGTAACGCGTGGGGATCTGCCCTTAGGTACGGAATAACTCAGAGAAATTTGTGCTAATACCGTATGATGTCGAAAGACCAAAGATTTATCGCCTAAGGATGAGCCCGCGTAAGATTAGCTAGTTGGTAAGGTAAAAGCTTACCAAGGCGACGATCTTTAGCTGGTCTGAGAGGATGATCAGCCACACTGGGACTGAGACACGGCCCAGACTCCTACGGGAGGCAGCAGTGGGGAATATTGGACAATGGGCGAAAGCCTGATCCAGCAATGCCGCGTGAGTGATGAAGGCCTTAGGGTTGTAAAGCTCTTT…
FN421555.1.1369	0.378957	Proteobacteria	Alphaproteobacteria	Sphingomonadales	Sphingomonadaceae	Sphingomonas	Known	CATGCAAGTCGAACGAATTACCTTCGGGTAGTTAGTGGCGCACGGGTGCGTAACGCGTGGGAATCTGCCCCTTGGTTCGGAATAACAGTTGGAAACGACTGCTAATACCGGATGACGACGTAAGTCCAAAGATTTATCGCCGAGGGATGAGCCCGCGTAGGATTAGGTAGTTGGTGTGGTAAAGGCGCACCAAGCCGACGATCCTTAGCTGGTCTGAGAGGATGATCAGCCACACTGGGACTGAGACACGGCCCAGACTCCTACGGGAGGCAGCAGTGGGGAATATTGGACAATGGGCGAAAGCCTGATCCAGCAATGCCGCGTGAGTGATGAAGGCCTTAGGGTTGTAAAGCTCTTTTACCCGGGATGATAATGACAGTACCGGGAGAATAAGCTCCG…
HQ691997.1.1360	0.359028	Proteobacteria	Alphaproteobacteria	Rickettsiales	Rickettsiaceae	NA	MDM	CAAGTCGACGGAAATAACTAGAGCTTGCTCTGGTTATTTTAGTGGCAAACGGGTGAGTAACACGTGGGAATCTACCTATCAGTACGGAACAACATTTGGAAACAGATGCTAATACCGTATATTCTCTAAGGAGGAAAGATTTATCGCTGATAGATGAGCCCGCGTAAGATTAGGTAGTTGGTGGGGTAATGGCCTACCAAGCCGACGATCTTTAGCTGGTCTGAGAGGATGATCAGCCACACTGGGACTGAGACACGGCCCAGACTCCTACGGGAGGCAGCAGTGGGGAATATTGGACAATGGGCGAAAGCCTGATCCAGCAATACCGCGTGAATGATGAAGGCCTTAGGGTTGTAAAGTTCTTTTAATAGGGAAGATAATGACGGTACCTATAGAAAA…
FM204983.1.1452	0.353622	Proteobacteria	Betaproteobacteria	Burkholderiales	Comamonadaceae	NA	MDM	ACGCTGGCGGCATGCCTTACACATGCAAGTCGAACGGCAGCACGGGAGCAATCCTGGTGGCGAGTGGCGAACGGGTGAGTAATGTATCGGAACGTACCTTTCAGTGGGGGATAACGTAGCGAAAGTTACGCTAATACCGCATATTCTGTGAGCAGGAAAGCAGGGGATCGCAAGACCTTGCGCTGATTGAGCGGCCGATATCAGATTAGCTAGTTGGTGAGGTAAAGGCTCACCAAGGCGACGATCTGTAGCGGGTCTGAGAGGACGACCAGCCACACTGGAACTGAGACACGGTCCAGACTCCTACGGGAGGCAGCAGTGGGGAATTTTGGACAATGGGCGCAAGCCTGATCCAGCAATGCCGCGTGCAGGATGAAGGCCTTCGGGTTGTAAACTGCT…
JN626727.1.1334	0.337377	Actinobacteria	Actinobacteria	Frankiales	Sporichthyaceae	NA	MDM	GACGAACGCTGGCGGCGTGCTTAACACATGCAAGTCGAGCGATGAAACACCTTCGGGTGTGAATTAGCGGCGAACGGGTGAGGAACACGTGAAGAATCTGCCTTCAACTCTGGGATAACTCCGGGAAACCGGGGCTAATACCGGATATGAGCCTCGATCGCATGATTGGGGCTGGAAAGTTTTTCGGTTGAAGATGACTTCGCGGCCTATCAGCTTGTTGGTGAGGTAATGGCTCACCAAGGCGACGACGGGTAGCCGGCCTGAGAGGGCGACCGGCCACACTGGGACTGAGACACGGCCCAGACTCCTACGGGAGGCAGCAGTGGGGAATATTGGGCAATGGAGGAAACTCTGACCCAGCGACGCCGCGTGAGGGATGAAGGCCTTCGGGTTGTAAAC…
HQ673103.1.1463	0.335369	Proteobacteria	Alphaproteobacteria	Rhodospirillales	AT-s3-44	NA	MDM	AGAGTTTGATCCTGGCTCAGAACGAACGCTGGCGGCAGGCTTAACACATGCAAGTCGAACGAGAAGCCATCCTTCGGGGTGGTGGAAAGTGGCGCACGGGTGAGTAACACGTGGGAACCTACCCTTTGGTTTGGAATAACCGCGGGAAACTGCGGCTAATACCGGATAAGCCCTCTGGGGGAAAGATTTATCGCCGAAGGATGGGCCCGCGGCGGATTAGCTTGTTGGTAGGGTAACGGCCTACCAAGGCTACGATCCGTAGCTGGTCTGAGAGGATGGTCAGCCACACTGGGACTGAGACACGGCCCAGACTCCTACGGGAGGCAGCAGTGGGGAATATTGGACAATGGGCGCAAGCCTGATCCAGCCATGCCGCGTGAGTGAAGAAGGCCCTAGGGT…
HM129375.1.1455	0.319909	Actinobacteria	Actinobacteria	Frankiales	Sporichthyaceae	hgcI clade	Known	GGACGAACGCTGGCGGCGTGCTTAATATATGCAAGTCGAGCGATGAGATCACTTCGGTGAAGGATTAGCGGCGAACGGGTGAGGAACACGTGAAGAATCTGCCTTCAACTCTGGGATAACTCCGGGAAACCGGGGCTAATACCGGATATGAGCCTTGATCGCATGATCGGGGCTGGAAAGTTTTTCGGTTGAAGATGACTTCGCGGCCTATCAGCTTGTTGGTGAGGTAATGGCTCACCAAGGCGACGACGGGTAGCCGGCCTGAGAGGGCGACCGGCCACACTGGGACTGAGACACGGCCCAGACTCCTACGGGAGGCAGCAGTGGGGAATATTGGGCAATGGACGAAAGCCTGACCCAGCGACGCCGCGTGCGGGATGAAGGCCTTCGGGTTGTAAA…
HQ673309.1.1505	0.319193	Proteobacteria	Gammaproteobacteria	NA	NA	NA	MDM	AGAGTTTGATCCTGGCTCAGGACGAACGCTGGCGGCATGCCTAACACATGCAAGTCGAACGAGAAAGTTCCTTCGGGAGCAATTAAAGTGGCGCACGGGTGAGTAACGCGTAGACAATCTACCCTTCAGTCTGGGACAACTTTTCGAAAGGAGAGCTAATACCGGATAACAATGTTTAACATAAGTTAAGTATTTGAAAGCTTTATGTGCTGAAGGAGGGGTCTGCGTCCCATTAGCTAGTTGGTAAGGTAAAGGCTTACCAAGGCAACGATGGGTAGCGGGTTTGAGAGGACGATCCGTCACATTGGGACTGAGATACGGCCCAGACTCCTACGGGAGGCAGCAGTGGGGAATATTGCGCAATGGACGAAAGTCTGACGCAGCGACGCCGCGTGTGGG…
GU118478.1.1407	0.288461	Cyanobacteria	Cyanobacteria	SubsectionI	FamilyI	Prochlorococcus	Known	GGATGAACGCTGGCGGCGTGCTTAACACATGCAAGTCGAACGAACCTTCGGGTTAGTGGCGGACGGGTGAGTAACGCGTGAGAATCTGCCCTCAGGAGGGGGATAACGGCTGGAAACGGCCGCTAATACCCCATATGCCGAGAGGTGAAATGAATTTCGCCTGAGGATGAGCTCGCGTCTGATTAGCTTGTTGGTGGGGTAATGGCCTACCAAGGCGACGATCAGTAGCTGGTCTGAGAGGATGATCAGCCACACTGGGACTGAGACACGGCCCAGACTCCTACGGGAGGCAGCAGTGGGGAATTTTCCGCAATGGGCGAAAGCCTGACGGAGCAACGCCGCGTGAGGGATGAAGGCCTCTGGGCTGTAAACCTCTTTTATCAAGGAAGAAGATCTGAC…
HM129128.1.1449	0.274021	Proteobacteria	Betaproteobacteria	Burkholderiales	Comamonadaceae	NA	MDM	TTGAACGCTGGCGGAATGCTTTACACATGCAAGTCGAACGGTAGAGGGGGCAACCCCTCGAGAGTGGCGAACGGGTGAGTAATATATCGGAACGTGCCCAGTCGTGGGGGATAACGTAGCGAAAGTTACGCTAATACCGCATACGATCTATGGATGAAAGCGGGGGACCGTAAGGCCTCGCGCGATTGGAGCGGCCGATATCAGATTAGGTAGTTGGTGGGGTAAAGGCTCACCAAGCCAACGATCTGTAGCTGGTCTGAGAGGACGACCAGCCACACTGGAACTGAGACACGGTCCAGACTCCTACGGGAGGCAGCAGTGGGGAATTTTGGACAATGGACGCAAGTCTGATCCAGCCATTCCGCGTGCAGGATGAAGGCCCTCGGGTTGTAAACTGCT…
HE574392.1.1305	0.25601	Actinobacteria	Actinobacteria	Frankiales	Sporichthyaceae	hgcI clade	Known	AGGATTAGCGGCGAACGGGTGAGGAACACGTGAGGAATCTGCCTTCAACACTGGGATAACTCCGGGAAACCGGGGCTAATACCGGATACGAGACCTGCAGGCATCTGCGGGTCTGGAAAGTTTTTCGGTTGAAGATGACCTCGCGGCCTATCAGCTTGTTGGTGAGGTAATGGCTCACCAAGGCGACGACGGGTAGCCGGCCTGAGAGGGCGACCGGCCACACTGGGACTGAGACACGGCCCAGACTCCTACGGGAGGCAGCAGTGGGGAATATTGGGCAATGGAGGGAACTCTGACCCAGCGACGCCGCGTGCGGGATGAAGGCCTTCGGGTTGTAAACCGCTTTCAGCAAGGAAGAAGCGAAAGTGACGGTACTTGCAGAAGAAGCACCGGCTAACT…
FN668020.1.1490	0.222872	Proteobacteria	Betaproteobacteria	Burkholderiales	Comamonadaceae	NA	MDM	AGAGTTTGATCATGGCTCAGATTGAACGCTGGCGGAATGCTTTACACATGCAAGTCGAACGGTAGAGGGGGCAACCCCTTGAGAGTGGCGAACGGGTGAGTAATATATCGGAACGTGCCCAGTCGTGGGGGATAACGTAGTGAAAATTACGCTAATACCGCATACGATCTAAGGATGAAAGCGGGGGATCGCAAGACCTCGCGCGACTGGAGCGGCCGATATCAGATTAGGTAGTTGGTAGGGTAAAGGCCTACCAAGCCAACGATCTGTAGCTGGTCTGAGAGGACGACCAGCCACACTGGAACTGAGACACGGTCCAGACTCCTACGGGAGGCAGCAGTGGGGAATTTTGGACAATGGGCGAAAGCCTGATCCAGCAATGCCGCGTGCAGGATGAAG…
GQ396969.1.1464	0.205819	Proteobacteria	Alphaproteobacteria	Sphingomonadales	Sphingomonadaceae	Sphingopyxis	Known	AGAGTTTGATCCTGGCTCAGAACGAACGCTGGCGGCATGCTTAACACATGCAAGTCGAACGAACCCCCAACTTCGGTTGGACGGTTAGTGGCGCACGGGTGCGTAACGCGTGGGAATCTGCCCTTTGCTACGGAATAACAGTGAGAAATTACTGCTAATACCGTATGATGTCGTAAGACCAAAGATTTATCGGCAAAGGATGAGCCCGCGTAGGATTAGCTTGTTGGTGTGGTAAAAGCGCACCAAGGCGACGATCCTTAGCTGGTCTGAGAGGATGATCAGCCACACTGGGACTGAGACACGGCCCAGACTCCTACGGGAGGCAGCAGTGGGGAATATTGGACAATGGGCGAAAGCCTGATCCAGCAATGCCGCGTGAGTGATGAAGGCCTTAGGGTT…
HM445338.1.1506	0.205394	Proteobacteria	Betaproteobacteria	Burkholderiales	Comamonadaceae	NA	MDM	AGAGTTTGATCCTGGCGCAGATTGAACGCTGGCGGCATGCCTTACACATGCAAGTCGAACGGCAGCACGGGAGCAATCCTGGTGGCGAGTGGCGAACGGGTGAGTAATATATCGGAACGTGCCCAGTCGTGGGGGATAACGTAGAGAAATTTACGCTAATACCGCATACGATCTAAGGATGAAAGCGGGGGACCGTAAGGCCTCGCGCGATTGGAGCGGCTGATATCAGATTAGGTTGTTGGTGAGGTAAAAGCTCACCAAGCCGACGATCTGTAGCTGGTTTGAGAGAACGACCAGCCACACTGGGACTGAGACACGGCCCAGACTCCTACGGGAGGCAGCAGTGGGGAATTTTGGACAATGGGCGAAAGCCTGATCCAGCAATGCCGCGTGCAGGAA…
FN421899.1.1362	0.205034	Proteobacteria	Alphaproteobacteria	Sphingomonadales	Sphingomonadaceae	Sphingomonas	Known	ATGCAAGTTCGAACGATGCTTTCGGGCATAGTGGCGCACGGGTGCGTAACGCGTGGGAATCTGCCCTTAGGTTCGGAATAACAGTTGGAAACGACTGCTAATACCGGATGATGACGTTAAGTCCAAAGATTTATCGCCTAGGGATGAGCCCGCGTAGGATTAGCTAGTTGGTGTGGTAAGAGCGCACCAAGGCGACGATCCTTAGCTGGTCTGAGAGGATGATCAGCCACACTGGGACTGAGACACGGCCCAGACTCCTACGGGAGGCAGCAGTGGGGAATATTGGACAATGGGCGAAAGCCTGATCCAGCAATGCCGCGTGAGTGATGAGGGCCTTAGGGTTGTAAAGCTCTTTTACCCGGGATGATAATGACAGTACCGGGAGAATAAGCTCCGGCT…
FN421585.1.1365	0.195016	Proteobacteria	Alphaproteobacteria	Sphingomonadales	Sphingomonadaceae	Sphingomonas	Known	ATGCAGTCGAACGAATGCCCTTCGGGGTGTTAGTGGCGCACGGGTGCGTAACGCGTGGGAATCTGCCCCTTGGTACGGGATAACAGCGGGAAACTGCTGCTAATACCGTATGATGACGAAAGTCCAAAGATTTATCGCCGAGGGATGAGCCCGCGTAGGATTAGCTAGTTGGTGGGGTAAAGGCCTACCAAGGCTACGATCCTTAGCTGGTCTGAGAGGATGATCAGCCACACTGGGACTGAGACACGGCCCAGACTCCTACGGGAGGCAGCAGTGGGGAATATTGGACAATGGGCGAAAGCCTGATCCAGCAATGCCGCGTGAGTGATGAAGGCCTTAGGGTTGTAAAGCTCTTTTACCCGGGAAGATAATGACAGTACCGGGAGAATAAGCTCCGGC…
FM873313.1.1441	0.194417	Proteobacteria	Alphaproteobacteria	Sphingomonadales	Sphingomonadaceae	Blastomonas	Known	AACGAACGCTGGCGGCATGCCTAACACATGCAAGTCGAACGAAGGCTTCGGCCTTAGTGGCGCACGGGTGCGTAACGCGTGGGAACCTGCCCTTAGGTTCGGAATAACAGTTAGAAATGACTGCTAATACCGGATAATGTCTTCGGACCAAAGATTTATCGCCTTTGGATGGGCCCGCGTAAGATTAGGTAGTTGGTGGGGTAATGGCCTACCAAGCCGACGATCTTTAGCTGGTCTGAGAGGATGATCAGCCACACTGGGACTGAGACACGGCCCAGACTCCTACGGGAGGCAGCAGTGGGGAATATTGGACAATGGGCGAAAGCCTGATCCAGCAATGCCGCGTGAGTGATGAAGGCCTTAGGGTTGTAAAGCTCTTTTACCAGGGATGATAATGAC…
HQ673189.1.1515	0.172916	Proteobacteria	Deltaproteobacteria	Desulfurellales	Desulfurellaceae	G55	Known	AGAGTTTGATCCTGGCTCAGAGCGAACGCTGGCGGCGTGCTTAACACATGCAAGTCGAGCGAGAAAGGGAACTTCGGTTCCTGAGTACAGCGGCGAACGGGTGAGTAACACGTGGGTGATCTACCCTCAGGGCGGGAATAACCCGGGGAAACCCGGGCTAATACCGGATAAGACCACAGAAGGAAACTTTAGGGGTCAAAGGGAGCTTCGGCCTCCCCCAGAGGATGAGCCCGCGGCCTATCAGCTTGTTGGTGAGGTAACGGCCCACCAAGGCGAAGACGGGTAGCTGGTCTGAGAGGATGACCAGCCACACGGGGACTGAGACACGGCCCCGACTCCTACGGGAGGCAGCAGTGGGGAATATTGGACAATGGGGGAAACCCTGATCCAGCGACGCCG…
GU437470.1.1472	0.172581	Proteobacteria	Alphaproteobacteria	Sphingomonadales	Erythrobacteraceae	NA	MDM	AGAGTTTGATCCTGGCTCAGAACGAACGCTGGCGGCATGCCTAACACATGCAAGTCGAACGAGACCTTCGGGTCTAGTGGCGCACGGGTGCGTAACGCGTGGGAACCTGCCTTTAGGTTCGGAATAACAGTGAGAAATTACTGCTAATACCGGATAATGTCTTCGGACCAAAGACTTATCGCCTTTAGATGGGCCCGCGTTGGATTAGCTAGTTGGTGGGGTAAAGGCCTACCAAGGCGACGATCCATAGCTGGTCTGAGAGGATGATCAGCCACACTGGGACTGAGACACGGCCCAGACTCCTACGGGAGGCAGCAGTGGGGAATATTGGACAATGGGCGAAAGCCTGATCCAGCAATGCCGCGTGAGTGATGAAGGCCTTAGGGTTGTAAAGCTCTT…
HQ674142.1.1460	0.148813	Chloroflexi	SAR202 clade	NA	NA	NA	MDM	AGAGTTTGATCCTGGCTCAGGGTGAACGCTGGCGGCGCGCTTAATGCATGCAAGTCGAACGTGCCTTCGGGCAAGTGGCAGACGGCTGAGTAACGCGTGAGTAACACACCCTTCGGTGGGGTATAGCCTCGGGAAACTGAGGGTAATCCCGCATACGATCCCTACACTCTGGTGTAGGGATGAAAGCCTTCGGGCGCCGAAGGAGTGGCTCGCGTCCTATCAGGTAGTTGGTGAGGTAACGGCTCACCAAGCCGATGACGGGTAGCTGGTCTTAGAGGACGATCAGCCAGAGGGGGACTGAGACACGGCCCCCACTCCTACGGGAGGCAGCAGCAGGGAATTTTGGGCAATGGACGAAAGTCTGACCCAGCGACGTCGCGTGGGGGATGAAGGCTCTAG…
HQ674237.1.1523	0.134877	Gemmatimonadetes	BD2-11 terrestrial group	NA	NA	NA	MDM	AGAGTTTGATCCTGGCTCAGGACGAACGCTGGCGGCGTGCTTAACACATGCAAGTCGAACGAGGACCTGGTGCTTGCACCAGCGAGCCGAGTGGCGGACGGGTGAGTAACACGTGACCAACCTACCTTTGGGAGGGGGATAACCTGGGGAAACCCGGACTAATACCGCATATCGTCCACGGGCCGCATGACCTGTGGATAAAAGGGAGCCTCTGCTTGCAAGCTCTCACCCAAAGAGGGGGTCGCGGCGTATCAGCTAGTTGGTGGGGTAATGGCCTACCAAGGCAGCGACGCGTAGCGGGTCTGAGAGGACGACCCGTCACATTGGGACTGAGATACGGCCCAGACTCCTACGGGAGGCAGCAGTGGGGAATATTGCGCAATGGCCGAAAGGTTGACG…
KP005002.1.1381	0.132792	Chloroflexi	SAR202 clade	NA	NA	NA	MDM	TTGGCTCAGGACGAACGTTGGCGGTGCGCCTAATGCATGCAAGTCGAACGGGCGAAGGGACTTCGGTCCCCTAGCTAGTGGCAGACGGCTGAGTAACACGTAAATGATCTGCCCCGAAGTGAGGGACAACCCCGAGAAATCGGGCCTAATACCTCGTAAGTTCATTGGATCACGGTCCAGTGAAGAAAGGTTTCGGCCACTTTGGGAGGAGTTTGCGGCCTATCAGGTAGTTGGTGGGGTAATAGCCTACCAAGCCGAAGACGGGTAACCGGTGTGAGAGCACGATCGGTCAGAGGGGGACTGAGACACGGCCCCCACTCCTACGGGAGGCAGCAGCAGGGAATCTTGCACAATGGACGAAAGTCTGATGCAGCGACACCGCGTGAGGGAAGAAGGCCT…
FJ999613.1.1344	0.124075	Cyanobacteria	Cyanobacteria	SubsectionI	FamilyI	Prochlorococcus	Known	AGAGTTTGATCCTGGCTCAGGATGAACGCTGGCGGTATGCCTAACACATGCAAGTCGAACGAACTCTTCGGAGAAAGTGGCGGACGGGTGAGTAACACGTAAGAATCTGCCTTTTGGTCGGGGATAACAGTGGGAAACCACTGCTAATACCGGATGAGCTGAGAAGTAAAAGATTTATTGCCAAAAGAGGAGCTTGCGTCTGATTAGCTAGATGGTGGGGTAAGAGCGTACCATGGCAACGATCAGTAGCTGGTCTGAGAGGATGATCAGCCACATTGGGACTGAGACACGGCCCAGACTCCTACGGGAGGCAGCAGTGAGGAATTTTCCGCAATGGGCGAAAGCCTGACGGAGCAACGCCGCGTGAGGGATGAAGGCCTCTGGGCTGTAAACCTCTTT…
HQ673197.1.1478	0.118926	Proteobacteria	Alphaproteobacteria	Rhodospirillales	Rhodospirillaceae	NA	MDM	AGAGTTTGATCCTGGCTCAGGACGAACGTTGGCGGCAGGCTTAACACATGCAAGTCGAACGAGAAGGGTGTCTTCGGATGCCTGGACAGTGGCGGACGGGTGAGTAACGCGTGGGTACTTGCCTCCCAGTACGGGACAACCTCGGGAAACTGGGGCTAATACCGTATATACCGGCCTTGGTGGTTCTTGGTCGGGAAAGATTTATCGCTGGGAGATAGACCCGCGTCCGATTAGCTAGTTGGTGTGGTAAAGGCGCACCAAGGCTTCGATCGGTAGCTGGTTTGAGAGGATGATCAGCCACACTGGGACTGAGACACGGCCCAGACTCCTACGGGAGGCAGCAGTGGGGAATATTGGACAATGGGCGCAAGCCTGATCCAGCCATGCCGCGTGAGTGAA…
HQ672885.1.1523	0.115871	Gemmatimonadetes	BD2-11 terrestrial group	NA	NA	NA	MDM	AGAGTTTGATCCTGGCTCAGGACGAACGCTGGCGGCGTGCTTAACACATGCAAGTCGAACGAGGGCCCGGAGCTTGCTCTGGTGACCCGAGTGGCGGACGGGTGAGTAACACGTGACCAACCTACCTTCGGGAGGGGGACAACCTGGGGAAACCCGGGCTAATACCGCATATCGTCCACGGGCCGCATGGCCTATGGATAAAAGGGAGCCTCTGCTTGCAAGCTCTCACCCGAAGAGGGGGTCGCGGCGTATCAGCTAGTTGGTGGGGTAATGGCCTACCAAGGCATCGACGCGTAGCGGGTCTGAGAGGACGACCCGTCACATTGGGACTGAGATACGGCCCAGACTCCTACGGGAGGCAGCAGTGGGGAATATTGCGCAATGGCCGAAAGGTTGACG…
FQ659720.1.1356	0.113956	Proteobacteria	Betaproteobacteria	Burkholderiales	Comamonadaceae	NA	MDM	ATTGAACGCTGGCGGCATGCCTTACACATGCAAGTCGAACGGCAGCACGGGAGCAATCCTGGTGGCGAGTGGCGAACGGGTGAGTAATATATCGGAACGTGCCCAGTCGTGGGGGATAACGCAGCGAAAGCTGTGCTAATACCGCATACGATCTGCGGATGAAAGCGGGGGATCGCAAGACCTCGCGCGATTGGAGCGGCCGATATCAGATTAGCTAGTTGGTGGGGTAAAGGCCCACCAAGGCGACGATCTGTAGCTGGTCTGAGAGGACGACCAGCCATACTGGAACTGAGACACGGTCCAGACTCCTACGGGAGGCAGCAGTGGGGAATTTTGGACAATGGGCGCAAGCCTGATCCAGCAATGCCGCGTGCAGGATGAAGGCCTTCGGGTTGTAAA…
HQ674260.1.1476	0.109258	Chloroflexi	SAR202 clade	NA	NA	NA	MDM	AGAGTTTGATCCTGGCTCAGGATGAACGTTGGCGGCGCGCATAATGCATGCAAGTCGAACGAAGTCCCACCCTTCGGGGTGACGACTTAGTGGCAGACGGCTGAGTAACGCGTGAGTGATCTGCCTTTGGGTAGGGGATAACAGAGAGAAATTTCTGCTAATACCGCATACGATCCGCAGTGTAGAGGCTGCGGATGAAAGGTGCCGGGTAACCGGTTGCCGCCCTTAGATGAGCTCGCGTCCTATCAGGTAGTTGGTGGGGTAATGGCCTACCAAGCCTTAGACGGGTAACTGGTGTGAGAGCATGACCAGTCAGAGGGGGACTGAGACACGGCCCCCACTCCTACGGGAGGCAGCAGCAGGGAATCTTCCACAATGGGCGAAAGCCTGATGGAGCGA…
FN562899.1.1323	0.108823	Fusobacteria	Fusobacteriia	Fusobacteriales	Fusobacteriaceae	Psychrilyobacter	Known	GATGAACGCTGACAGAATGCTTAACACATGCAAGTCGACTGGAATTCTTCTTCGGAAGATAGTACGGTGGCGGACGGGTGAGTAACGCGTAAAGAATTTGCCCTTCAGACTGGGACAACTAACCGAAAGGTTAGCTAATACCGGATATTATGACAACTCGGCATCGAGAAGTTATGAAAGCTATATGCGCTGGAGGAGAACTTTGCGTCCCATTAGGTAGTTGGTAGGGTAATGGCCTACCAAGCCGACGATGGGTAGCCGGCCTGAGAGGGTGAACGGCCACAAGGGGACTGAGACACGGCCCTTACTCCTACGGGAGGCAGCAGTGGGGAATATTGGACAATGGACCAAAAGTCTGATCCAGCAATTCTGTGTGCACGATGAAGGTCTTCGGATTGT…
HQ674222.1.1525	0.103884	Gemmatimonadetes	BD2-11 terrestrial group	NA	NA	NA	MDM	AGAGTTTGATCCTGGCTCAGGACGAACGCTGGCGGCGTGCTTAATACATGCAAGTCGAACGAGGACCAGGGAGCTTGCTCCCTGTAACCGAGTGGCGAACGGGTGAGTAACACGTGATCAACCTGTCCTAGGGCGGGGGACAACCTGGGGAAACCCGGGCTAATACCGCATTATGTCTCATTCTCGCATGGGGATGAGATCAAAGAGGGCCTCTGCTTGCAAGCTCTCGCCCAAGGAGGGGATCGCGACGTATCAGCTTGTTGGTAGGGTAACGGCCTACCAAGGCTATGACGCGTAGCGGGTCTGAGAGGATGACCCGTCACATTGGGACTGAGATACGGCCCAGACTCCTACGGGAGGCAGCAGTAGGGAATATTGCGCAATGGACGAAAGTCTGAC…
FM200864.1.1352	0.101706	Proteobacteria	Alphaproteobacteria	Sphingomonadales	Sphingomonadaceae	Sphingopyxis	Known	TGCAGTCGAACGAGACCTTCGGGTCTAGTGGCGCACGGGTGCGTAACGCGTGRRAATCTACCCTTTGCTACGGAATAACTCAGAGAAATTTGTGCTAATACCGTATGATGTCGAAAGACCAAAGATTTATCGGCAAAGGACGAGCCCGCGTAGGATTAGCTAGTTGGTGTGGTAAAGGCGCACCAAGGCGACGATCCTTAGCTGGTCTGAGAGGATGATCAGCCACACTGGGACTGAGACACGGCCCAGACTCCTACGGGAGGCAGCAGTGGGGAATATTGGACAATGGGCGAAAGCCTGATCCAGCAATGCCGCGTGAGTGATGAAGGCCTTAGGGTTGTAAAGCTCTTTTACCAGGGATGATAATGACAGTACCTGAAGAATAAGCTCCGGCTAACT…
New Reference OTU26824	0.09662	Proteobacteria	Alphaproteobacteria	Rhodobacterales	Rhodobacteraceae	Roseobacter clade NAC11-7 lineage	Known	GAGATCCCTACGGGTGGCTGCAGTGGGGAATCTTAGACAATGGGCGCAAGCCTGATCTAGCGATGCCGCGTGAGTGATGAAGGTCTTAGGATCGTAAAGCTCTTTCGCCAGGGATGATAATGACAGTACCTGGTAAAGAAACCCCGGCTAACTCCGTGCCAGCAGCCGCGGTAATACGGAGGGGGTTAGCGTTGTTCGGAATTACTGGGCGTAAAGCGCACGTAGGCGGATTGGAAAGTTGGGGGTGAAATCCCAGGGCTCAACCCTGGAACTGCCTCCAAAACTAACAGTCTAGAGTTCGAGAGAGGTGAGTGGAATTCCAAGTGTAGAGGTGAAATTCGTAGATATTTGGAGGAACACCAGTGGCGAAGGCGGCTCACTGGCTCGATACTGACGCTG…
GQ337204.1.1522	0.0943553	Marinimicrobia (SAR406 clade)	NA	NA	NA	NA	MDM	AGAGTTTGATCCTGGCTCAGGACGAACGCTGGCGGCGTGCTTAACACATGCAAGTCAAGGAGAACGGATTCTTCGGGATACTAGTAAACTGGCGAACGGGTGAGTAACACGTAGGTAATCTACCCTAGAGATTGGGATAACCCCGGGAAACCGGAGCTAATACTGAATAATGCAGCGGATCCTTCGGGATATGTTGTTAAAGCGGGCTTTTGCTCGCACTTTAGGATGAGCCTGCGTCCGATTAGCTTGTTGGTGGGGTAATGGCCTACCAAGGCGATGATCGGTAGCTGGTCTGAGAGGATGATCAGCCACACTGGGATTGAGATACGGCCCAGACTCCTACGGGAGGCAGCAGTGGGGAATTTTGCGCAATGGGCGAAAGCCTGACGCAGCAACGCC…
GQ337218.1.1501	0.0823858	Marinimicrobia (SAR406 clade)	NA	NA	NA	NA	MDM	AGAGTTTGATCCTGGCTCAGGACGAACGCTGGCGGCGTGCTTAACACATGCAAGTCTAAGGAGAAAGTTCCTTCGGGAGCGAGTAAACTGGCGAACGGGTGAGTAACGCGTAGGTAACCTACCCTTAAGCTTGGGATAACCCACCGAAAGGTGAGCTAATACCGGATAATATCTTTCCTCATAAGGGGTAAAGATCAAAGGTGGCTTCGGCTATCACTTATGGATGGGCCTGCGTCTGATTAGCTAGTTGGTAGGGTAACGGCCTACCAAAGCAATGATCAGTAGCTGGTCTGAGAGGGCGATCAGCCACATTGGGACTGAGATACGGCCCAGACTCCTACGGGAGGCAGCAGTGGGGAATTTTGCGCAATGAGCGAAAGCTTGACGCAGCAACGCCGC…
HQ672313.1.1513	0.0823847	Marinimicrobia (SAR406 clade)	NA	NA	NA	NA	MDM	AGAGTTTGATCCTGGCTCAGGACGAACGCTGGCGGCGTGCTTAACACATGCAAGTCAAGGAGAACGTTTTCTTCGGAAAATTATTAAACTGGCGAACGGGTGAGTAACGCGTAGGCAACCTGCCCTAGAGATTGGGATAACCCCGGGAAACCGGGACTAATACCGAATAATGCAGCGGATCCTTTGGGATACAGTTGTTAAAGTGGGCTTCGGCTCACACTTTAGGATGGGCCTGCGTCTGATTAGCTTGTTGGTGAGGTAATGGCTCACCAAGGCGATGATCGGTAGCTGGTTTGAGAGGATGATCAGCCACACTGGGATTGAGATACGGCCCAGACTCCTACGGGAGGCAGCAGTGGGGAATTTTGCGCAATGGGGGAAACCCTGACGCAGCAACGC…
AJ567556.1.1454	0.0821717	Chloroflexi	SAR202 clade	NA	NA	NA	MDM	AGAGTTTGATCCTGGCTCAGGGTGAACGCTGGCGGCGTGCCTAATGCATGCAAGTTGAGCGATCCACTTCGGTGGAGAGCAGCGAACGGCTGAGGAACGCGTAGGTGACCTGCCCTTTAGTGGGGGACAACACCGGGAAACGGGTGCTGATACCGCATAAGTTCTTCTGGCTGCGGCCAGAAGAGGAAAGTCGTAAACGCTGAAGGAGGGGCCTGCGTCCCATCAGGTAGTTGGGGGGGTAACGGCCCACCAAGCCGACGACGGGTAGCTGGTCTGAGAGGACGATCAGCCAGAGGGGGACTGAGACACGGCCCCCACTCCTACGGGAGGCAGCAGCAGGGGATCTTGGGCAATGGGCGAAAGCCTGACCCAGCGACGCCGCGTGGGGGATGAAGGCCT…
HQ673390.1.1528	0.0819217	Marinimicrobia (SAR406 clade)	NA	NA	NA	NA	MDM	AGAGTTTGATCCTGGCTCAGGACGAACGCTGGCGGCGTGCTTAACACATGCAAGTCAAGGAGAACATCCCGCTTGCGGGATTATTAAACTGGCGAACGGGTGAGTAACGCGTAGGTAACTTGCCTTAAAGTTTGGGATAACTTTGGGAAACTGGAGCTAATACCGGATAATGCAGTTAATTCTCAGGTGTATACTGTTAAAGCGGGCTTCGGCTCGCGCTTTAAGATAGACCTGCGTCCGATTAGCTTGTTGGTGAGGTAACGGCTCACCAAGGCTATGATCGGTAGCTGGTTTGAGAGGATGATCAGCCACACTGGGATTGAGATACGGCCCAGACTCCTACGGGAGGCAGCAGTGGGGAATTTTGCACAATGGGCGAAAGCCTGATGCAGCAACGCC…
FJ951849.1.1476	0.081055	Firmicutes	Clostridia	Clostridiales	Lachnospiraceae	NA	MDM	AGAGTTTGATCCTGGCTCAGGACGAACGCTGGCGGCGTGCCTAACACATGCAAGTCGAACGGAGTTGTTCTTCGGAGCAACTTAGTGGCGAACGGGTGAGTAACGCGTGAGGAACCTGCCTTTCAGTGGGGGACAACAGTTGGAAACGACTGCTAATACCGCATAACGTCATCGGATGGCATCATCTGGTGACCAAAGATTTATTGCTGAAAGATGGCCTCGCGTCTGATTAGCTAGTTGGAGGGGTAACGGCCCACCAAGGCGACGATCAGTAGCCGGTCTGAGAGGATGAACGGCCACATTGGGACTGAAATACGGCCCAGACTCCTACGGGAGGCAGCAGTGGGGAATATTGGGCAATGGGCGAAAGCCTGACCCAGCAACGCCGCGTGAAGGAAG…
GQ337178.1.1462	0.0783639	Proteobacteria	Alphaproteobacteria	Rhodospirillales	Rhodospirillaceae	NA	MDM	AGAGTTTGATCCTGGCTCAGAACGAACGCTGGCGGCATGCCTAACACATGCAAGTCGAACGAAGGCCCGGAGCTTGCTCCGGTCACCTTAGTGGCGAACGGGTGAGTAACGCGTGGGAACCTGCCTAGGAGCGGGGAATAACTACTGGAAACGGTAGCTAATACCGCATACGCCCTCCGGGGGAAAGGCTTCGGCCACTCCTAGATGGTCCCGCGTCTGATTAGCTAGTTGGTGGAGTAACGGTTCACCAAGGCGACGATCAGTAGCTGGTCTGAGAGGATGATCAGCCACACTGGGACTGAGACACGGCCCAGACTCCTACGGGAGGCAGCAGTGGGGAATATTGGACAATGGGCGAAAGCCTGATCCAGCAATGCCGCGTGAGTGAAGAAGGCCTTA…
FN397673.1.1476	0.0742921	Proteobacteria	Alphaproteobacteria	Sphingomonadales	Erythrobacteraceae	NA	MDM	AGTTTGATCCTGGCTCAGAACGAACGCTGGCGGCATGCCTAACACATGCAAGTCGAACGAAGCCTTCGGGCTTAGTGGCGCACGGGTGCGTAACGCGTGGGAATCTACTCCAGGGGTCCGGGATAACAGTTGGAAACGACTGCTAATACCGGATGATGACTTCGGTCCAAAGATTTATTGCCCTTGGATGAGCCCGCGTTGGATTAGCTAGTTGGTGAGGTAAAGGCTCACCAAGGCGACGATCCATAGCTGGTCTGAGAGGATGATCAGCCACACTGGGACTGAGACACGGCCCAGACTCCTACGGGAGGCAGCAGTGGGGAATATTGGACAATGGGCGAAAGCCTGATCCAGCAATGCCGCGTGAGTGATGAAGGCCTTAGGGTTGTAAAGCTCTTT…
GQ337095.1.1485	0.0676522	Proteobacteria	Deltaproteobacteria	SAR324 clade(Marine group B)	NA	NA	MDM	AGAGTTTGATCCTGGCTCAGGACGAACGCTGGCGGCGTGCTTAACACATGCAAGTCTAAGGAGAAAATCCCTTCGGGGACAAGTACACTGGCGAACGGGTTAGTAACGCGTAGGCAACCTGCCCTTAAGTTTGGGATAACCCCGCGAAAGCGGGGCTAATACCGAATAATATCCCATCTCATAAGAGACTGGGATTAAAGAAGGCTTCGGCTTTTGCTTTTGGATGGGCCTGCGTCTGATTAGTTTGTTGGTGAGGTAATGGCTCACCAAGGCGATGATCAGTAGCTGGTTTGAGAGGACGATCAGCAACATTGGGACTGAGATACGGCCCAGACTCCTACGGGAGGCAGCAGTGGGGAATTTTGCGCAATGGGCGAAACTCTGATGCAGCAATGTCGC…
KP005005.1.1325	0.0661529	Chloroflexi	SAR202 clade	NA	NA	NA	MDM	TGTGGCTTCGGCTACAATAGGAAAGCGGCAGACGGCTGAGTAACGCGTGAGTAACACACCCTTCGGTGGGGTATAGCCTCGGGAAACTGAGGGTAATCCCGCATAAGATCCTTCTCCCCTGGGGGAAGGATGAAAGCCTTCGGGCGCCAGAGGAGGGGCTCGCGTCCTATCAGGTAGTTGGTGAGGTAACGGCTCACCAAGCCGATGACGGGTAGCTGGTCTGAGAGGACGACCAGCCAGAGGGGGACTGAGACACGGCCCCCACTCCTACGGGAGGCAGCAGCAGGGAATTTTGGGCAATGGGCGAAAGCCTGACCCAGCGACGTCGCGTGAGGGATGAAGGCCTTAGGGCTGTAAACCTCTTTTCCAAGGGAAGAGGAAGGACGGTACTTTGGGAAT…
LC081037.1.1463	0.0626892	Chloroflexi	SAR202 clade	NA	NA	NA	MDM	GAGTTTGATCCTGGCTCAGATTGAACGCTGGCGGCATGGTTAAGACATGCAAATTGAGCGCGAAAGCCCCTTCGGGGGTGAGTAGAGCGGCGCAAGGGCGAGGAATACGTTCCTACGTACCCCGAGGTCAGGGATAGCCCAGGGAAACCTGGATTAATACCTGATGTGGTCCTTCGGGATCAAAGGCTTGCTGCCTCGGGAGCGGGGAACGTCCTATCAGGTAGTTGGTGGGGTAACGGCCCACCAAGCCGATGACGGGTAGCTGGTCTTAGAGGATGATCAGCCAGAGGGGGACTGAGACACGGCCCCCACTCCTACGGGAGGCAGCAGCAGGGAATTTTGGGCAATGGACGAAAGTCTGACCCAGCGACGTCGCGTGGGGGATGAAGGCTCTAGGGC…
GQ337138.1.1518	0.0584009	Proteobacteria	Gammaproteobacteria	Xanthomonadales	NA	NA	MDM	AGAGTTTGATCCTGGCTCAGATTGAACGCTGGCGGCATGCTTAACACATGCAAGTCGAACGGTAACAGACCGCTGTGATCCCTTCGGGGTGAACTTGGTGCTGACGAGTGGCGGACGGGTGAGTAATGCTTAGAAATCTGCCCAGTAGTGGGGGACAACCCGGGGAAACCCGGGCTAATACCGCGTACGCTCTACGGAGGAAAGCGGGGGATCTTTGGACCTCGCGCTATTGGATGAGCCTAAGTCGGATTAGCTTGTTGGTAGGGTAACGGCCTACCAAGGCGACGATCCGTAGCTGGTCTGAGAGGACGACCAGCCACACTGGGACTGAGACACGGCCCAGACTCCTACGGGAGGCAGCAGTGGGGAATATTGGACAATGGGCGCAAGCCTGATCCA…
HM128919.1.1456	0.058225	Proteobacteria	Betaproteobacteria	Burkholderiales	Burkholderiaceae	Polynucleobacter	Known	GATTGAACGCTGGCGGCATGCCTTACATATGAAGTCGAACGGCAGCACGGGTGCTTGCACCTGGTGGCGAGTGGCGAACGGGTGAGTAATATATCGGAACGTACCTTATCGTGGGGGATAACGCAGCGAAAGCTGCGCTAATACCGCATACGCCCTGAGGGGGAAAGCGGGGGACCGTAAGGCCTCGCGCGATTAGAGCGGCCGATATCTGATTAGCTTGTTGGTGGGGTAAAAGCCCACCAAGGCGACGATCAGTAGCTGGTCTGAGAGGACGATCAGCCACACTGGGACTGAGACACGGCCCAGACTCCTACGGGAGGCAGCAGTGGGGAATTTTGGACAATGGGGGCAACCCTGATCCAGCAATGCCGCGTGAGTGAAGAAGGCCTTCGGGTTGTA…
GQ169380.1.1438	0.0581303	Proteobacteria	Gammaproteobacteria	Pseudomonadales	Pseudomonadaceae	Pseudomonas	Known	CGTGGAGCCTACCATGCAGTCGAGCGGAAGAGAGGGGCGTTGCACCTTCCTTGAGAGCGGCGGACGGGTTGAGTAATGCCCTAGGAATCTGCCTGGTAGTGGGGGATAACGCTCGGAAACGGACGCTAATACCGCATACGTCCTACGGGAGAAAGCAGGGGACCTTCGGGCCTTGCGCTATCAGATGAGCCTAGGTCGGATTAGCTAGTTGGTGGGGTAATGGCTCACCAAGGCGACGATCCGTAACTGGTCTGAGAGGATGATCAGTCACACTGGAACTGAGACACGGTCCAGACTCCTACGGGAGGCAGCAGTGGGGAATATTGGACAATGGGCGAAAGCCTGATCCAGCCATGCCGCGTGTGTGAAGAAGGTCTTCGGATTGTAAAGCACTTTAAG…
GQ337305.1.1493	0.0465268	Proteobacteria	Gammaproteobacteria	Oceanospirillales	JL-ETNP-Y6	NA	MDM	AGAGTTTGATCCTGGCTCAGATTGAACGCTGGCGGTATGCTTAACACATGCAAGTCGAACGGAAACGAAACTAGCTTGCTAGTAGGCGTCGAGTGGCGGACGGGTGAGTAACGCGTAGGAATCTGCCTGATAGTGGGGGATAGCCCGAAGAAATTCGGATTAATACCGCATAATCTATTCGTAGTAAAGTGGGGGACTTTCGAGCCTCACGCTATCAGATGAGCCTGCGTAAGATTAGCTTGTTGGTAGGGTAAAAGCCTACCAAGGCAACGATCTTTAGCTGGTCTGAGAGGATGATCAGCCACATCGGGACTGAGACACGGCCCGAACTCCTACGGGAGGCAGCAGTGGGGAATATTGGACAATGGGGGCAACCCTGATCCAGCAATACCGCGTGTG…
KM203504.1.1200	0.0448436	Proteobacteria	Gammaproteobacteria	Chromatiales	Granulosicoccaceae	Granulosicoccus	Known	GGGGATCTCTTCGGAGACCTGCCACTATTGGATGAGCCTACGTCAGATTAGCTTGTTGGTAGGGTAATGGCCTACCAAGGCAACGATCTGTAGCTGGTCTGAGAGGACGACCAGCCACACTGGGACTGAGACACGGCCCAGACTCCTACGGGAGGCAGCAGTGGGGAATATTGCACAATGGGCGAAAGCCTGATGCAGCAATGCCGCGTGTGTGAAGAAGGCCTGCGGGTTGTAAAGCACTTTCAATTGGGAAGAAAGATTAATGGTTAATACCCGTTAATTTTGACGTTACCTTTAGAAGAAGCACCGGCTAACTCCGTGCCAGCAGCCGCGGTAATACGGAGGGTGCAAGCGTTAATCGGATTTACTGGGCGTAAAGCGCGCGTAGGCGGTTTGGTA…
GU941023.1.1384	0.0445972	Proteobacteria	Gammaproteobacteria	Pseudomonadales	Pseudomonadaceae	Pseudomonas	Known	AGAGTTTGATCATGGCTCAGATTGAACGCTGGCGGCAGGCCTAACACATGCAAGTCGAGCGGATGAAGGGAGCTTGCTCCCGGATTTAGCGGCGGACGGGTGAGTAATGCCTAGGAATCTGCCTGGTAGTGGGGGACAACGACTCGAAAGGGTCGCTAATACCGCATACGTCCTACGGGAGAAAGTGGGGGATCATCGGACCTCACGCTATCAGATGAGCCTAGGTCGGATTAGCTAGTAGGTGAGGTAATGGCTCACCTAGGCAACGATCCGTAACTGGTCTGAGAGGATGATCAGTCACACTGGAACTGAGACACGGTCCAGACTCCTACGGGAGGCAGCAGTGGGGAATATTGGACAATGGGCGAAAGCCTGATCCAGCCATGCCGCGTGTGTGAA…
ADAE01000015.413.1876	0.0391872	Proteobacteria	Alphaproteobacteria	Sphingomonadales	Erythrobacteraceae	Altererythrobacter	Known	AGAGTTTGATCCTGGCTCAGAACGAACGCTGGCGGCATGCCTCATACATGCAAGTCGAACGAAGTCTTCGGACTTAGTGGCGAACGGGTGCGTAACGCGTGGGAACCTGCCCTTAGGTTCGGAATAACAGTTAGAAATGACTGCTAATGCCGGATAATGTCTTCGGACCAAAGATTTATCGCCTTTGGATGGGCCCGCGTAGGATTAGGTAGTTGGTGAGGTAAAGGCTCACCAAGCCGACGATCCTTAGCTGGTCTGAGAGGATGATCAGCCACACTGGGACTGAGACACGGCCCAGACTCCTACGGGAGGCAGCAGTAGGGAATATTGGACAATGGGCGAAAGCCTGATCCAGCAATGCCGCGTGAGTGATGAAGGCCTTAGGGTTGTAAAGCTCTT…
New Reference OTU2617	0.0390208	Gemmatimonadetes	BD2-11 terrestrial group	NA	NA	NA	MDM	GTGGGGAATATTGCGCAATGGACGAAAGTCTGACGCAGCGACGCCGCGTGTGGGAGGAAGCCCTTCGGGGTGTAAACCACTGTCAGAGGGGAAGAACACCGTCGGCCCGAATAAGGTCGGCGACTGACGGTACCCTCAGAGGAAGCGCCGGCTAACTCCGTGCCAGCAGCCGCGGTAAGACGGAGGGCGCAAGCGTTGTTCGGAATTACTGGGCGTAAAGGGCGGGCAGGCGGCCTGTTAAGTCGTGTGTGAAAATCCGGGGCTCAACCCCGCGAAATGCTCACGATACTGGCAGACTGGAGACCGGTAGAGGCTAGCGGAATTCCTGGTGTAGCGGTGGAATGCGTAGATATCAGGAAGAACACCTGTGGCGAAGGCGGCTAGCTGGGCCGGGTCTGA…
HQ672823.1.1517	0.0376336	Proteobacteria	Gammaproteobacteria	Cellvibrionales	Halieaceae	NA	MDM	AGAGTTTGATCCTGGCTCAGATTGAACGCTGGCGGCAGGCTTCAGACATGCAAGTCGAGCGGAAACAGGCCGCTGTGATCCCTTCGGGGTGAACTTGGTGCTGTCGAGCGGCGGACGGGTGAGTAACGCGTAGGAATCTGCCCAGTAGAGGGGGATAGCCCGAGGAAACTCGGATTAATACCGCATACGCCCTACGGGGGAAAGCAGGGGATCTTCGGACCTTGCACTATTGGATGGGCCTGCGTTGGATTAGCTTGTTGGTGGGGTAAAGGCCTACCAAGGCGACGATCCATAGCTGGTTTGAGAGGATGATCAGCCACACTGGAACTGAGACACGGTCCAGACTCCTACGGGAGGCAGCAGTCGGGAATATTGGACAATGGGCGCAAGCCTGATCCA…
KM454339.1.1420	0.0367793	Gemmatimonadetes	BD2-11 terrestrial group	NA	NA	NA	MDM	AGAGTTTGATCATGGCTCAGGACGAACGCTGGCGGCGTGCTTAACACATGCAAGTCGAACGAGGGCCCGGAGCTTGCTCTGGTGACCCGAGTGGCGGACGGGTGAGTAACACGTGACCAATCTACCTTTGGGAGGGGGACAACCTGGGGAAACCCGGGCTAATACCGCATATCGTCCACGGGTCGCATGACCTGTGGATAAAAGGGAGCCTCTGCTTGAATGCTTCCGCCCGAAGAGGAGGTCGCGGCGTATCAGCTAGTTGGTGGGGTAACGGCCTACCAAGGCATCGACGCGTAGCGGGTCTGAGAGGACGACCCGTCACATTGGGACTGAGATACGGCCCAGACTCCTACGGGAGGCAGCAGTGGGGAATATTGCGCAATGGCCGAAAGGTTGACG…
HQ433393.1.1417	0.0362401	Marinimicrobia (SAR406 clade)	NA	NA	NA	NA	MDM	AGAGTTTGATCCTGGCTCAGGACTAACGCTGGCGGCGTGCCTAACACATGCAAGTCAAGGAGAACATTTCCTTCGGGGAATAAGTAAACTGGCGGACGGGTGAGTAATGCATAGGTAACCTGCCCTAAAGACTGGGATAACCCCACGAAAGCGGGACTAATACCAGATAATGCAGCGAATCCTTTGGGATATGTTGTTAAAGCGGTCTTCGGATCGTGCTTTTGGATGGGCCTATGTCCGATTAGCTTGTTGGTGAGATAAAAGCTCACCAAGGCTATGATCGGTAGCTGGTCTGAGAGGATGATCAGCCACACTGGGATTGAGATACGGCCCAGACTCCTACGGGAGGCAGCAGTGGGGAATCTTGCGCAATGGGGGAAACCCTGACGCAGCAACGCC…
FJ999615.1.1376	0.0346246	Actinobacteria	Actinobacteria	PeM15	NA	NA	MDM	AGAGTTTGATCCTGGCTCAGGACGAACGCTGGCGGCGTGCTTAACACATGCAAGTCGAACGGTGAAAGCGGAGCTTGCTCCGCTGGATCAGTGGCGAACGGGTGAGTAACACGTGGGCAACCTGCCCCAGACTTCGGGATAACTCTTCGAAAGAGGCGCTAATACCGGATATGAACTCTGCAGGCATCTGCGGAGTTGGAAAGTTTTTCGGTCTGGGATGGGCCCGCGGCCTATCAGCTAGTTGGTGAGGTAGTGGCTCACCAAGGCGACGACGGGTAGCCGGCCTGAGAGGGCGACCGGCCACACTGGGACTGAGACACGGCCCAGACTCCTACGGGAGGCAGCAGTGGGGAATATTGCGCAATGGGCGAAAGCCTGACGCAGCAACGCCGCGTGCGG…
HQ673503.1.1499	0.0306034	Proteobacteria	Gammaproteobacteria	Xanthomonadales	NA	NA	MDM	AGAGTTTGATCCTGGCTCAGATTGAACGCTGGTGGTATGCTTAACACATGCAAGTCGAACGGTAACATTGGAGCTTGCTCCAGATGACGAGTGGCGGACGGGTGAGTAACGCGTAGGAATCTGCCTAGTAGTGGGGGACAACATGTGGAAACGCATGCTAATACCGCATACGCCCTACGGGGGAAAGCGAGGGATCTTCGGACCTCGCGCTATCAGATGAGCCTGCGTTAGATTAGCTAGTTGGTGGGGTAATGGCCTACCAAGGCGACGATCTATAGCTGGTCTGAGAGGACGATCAGCCACACTGGGACTGAGACACGGCCCAGACTCCTACGGGAGGCAGCAGTGGGGAATATTGGACAATGGGGGCAACCCTGATCCAGCAATGCCGCGTGTGTG…
GQ153640.1.1499	0.026748	Proteobacteria	Gammaproteobacteria	Oceanospirillales	Alcanivoracaceae	Alcanivorax	Known	TGGTAGGAGGCGTGGAGCGGCGGACGGGTCAGCAACGCTCGAGAATCTACCCAGTAGTGGGGGACAACCCGGGGAAACTCGGGCTAATACCGCATACGCCCTACGGGGTAAAGCAGGGGACCTTCGGGCCTTGCGCTGATGGATGAGCTCGCGTCGGATTAGCTTGTTGGTGAGGTAAAGGCTCACCAAGGCGACGATCCGTAGCTGGTCTGAGAGGATGATCAGCCACACCGGGACTGAGACACGGCCCGGACTCCTACGGGAGGCAGCAGTGGGGAATCTTGGACAATGGGGGCAACCCTGATCCAGCCATGCCGCGTGTGTGAAGAAGGCCTTCGGGTTGTAAAGCACTTTCAGCAGGGAGGAAGGCTTACCCCTAATACGGGTGAGTACTTGACG…
AM997755.1.1521	0.025903	Gemmatimonadetes	BD2-11 terrestrial group	NA	NA	NA	MDM	AGAGTTTGATCCTGGCTCAGGACGAACGCTGGCGGCGTGCTTAACACATGCAAGTCGAACGAGGGCCCGGAGCTTGCTCTGGTGACCCGAGTGGCGGACGGGTGAGTAACACGTGACCAATCTACCTTTGGGAGGGGGACAACCTGGGGAAACCCGGGCTAATACCGCATATTGTCCACGGGCCGCATGGCCTGTGGATAAAAGGGAGCCTCTGCTTGCATGCTCCCACCCGAAGAGGAGGTCGCGGCGTATCAGCTAGTTGGTGGGGTAACGGCCTACCAAGGCATCGACGCGTAGCGGGTCTGAGAGGACGACCCGTCACATTGGGACTGAGATACGGCCCAGACTCCTACGGGAGGCAGCAGTGGGGAATATTGCGCAATGGCCGAAAGGTTGACG…
HQ672692.1.1502	0.0241828	Marinimicrobia (SAR406 clade)	NA	NA	NA	NA	MDM	AGAGTTTGATCCTGGCTCAGGACGAACGCTGGCGGCGTGCTTAACACATGCAAGTCAAGGAGAACGGATTCTTCGGGATACTAGTAAACTGGCGAACGGGTGAGTAACACGTAGGTAATCTACCCTGGAGATTGGGATAACCCCGGGAAACCGGAGCTAATACTGAATAATGCAGCGGATCCTTCGGGATATGTTGTTAAAGCGGGCTTTTGCTCGCACTTTAGGATGAGCCTGCGTCCGATTAGCTTGTTGGTGGGGTAATGGCCTACCAAGGCGATGATCGGTAGCTGGTCTGAGAGGATGATCAGCCACACTGGGATTGAGATACGGCCCAGACTCCTACGGGAGGCAGCAGTGGGGAATTTTGCGCAATGGGCGAAAGCCTGACGCAGCAACGCC…
FM161354.1.1520	0.0202704	Proteobacteria	Betaproteobacteria	Burkholderiales	Comamonadaceae	NA	MDM	GATCCTGGCTCAGATTGTACGCTGGCGGCATGCCTTACACATGCAAGTCGTACGGCAGCACGGGAGTAATCCTGGTGGCGAGTGGCGTACGGGTGAGTAATATATCGGTACGTGCCCAGTCGTGGGGGATTACGCAGTGAAAGCTGTGCTAATACCGCATACGATCTCTGGATGAAAGCGGGGGACTCGCAAGAGCCTCGCGCGATTGGAGCGGCCGATATCAGATTAGCTAGTTGGTGGGGTAAAAGCCCACCAAGGCGACGATCTGTAGCTGGTCTGAGAGGACGACCAGCCACACTGGAACTGAGACACGGTCCAGACTCCTACGGGAGGCAGCAGTGGGGAATTTTGGACAATGGGCGCAAGCCTGATCCAGCAATGCCGCGTGCAGGATGAAGG…
GQ246374.1.1522	0.0174459	Planctomycetes	OM190	NA	NA	NA	MDM	AGAGTTTGATCTGGCTCAGAACGAACGTTGGCGGCGTGGATGAGGCATGCAAGTCGAACGCGAAAACTCTCTTCGGAGAGTGAGTAGAGTGGCGAACGGGTGAGTAACACGTAATCAAGCTACCTCCGAGATCGGGATAACCGCGGGAAACTGCGGCTAATACCGGATAGTCCTGCTGGACCGCATGGTCTGGTTGGTAAATGGTGGGGATCCTTCGGGACCTTCTGCTTGGAGAGGTGATTGCGGCCTATCAGCTTGTTGGTGGTGTAATAGACCACCAAGGCGACGACGGGTAGCGGGCCTGAGAGGGTGGCCCGTCACACTGGGACTGAGACACTGCCCAGACTCCTACGGGAGGCTGCAGTCGAGAATCTTCCGCAATGGACGCAAGTCTGACGG…
AB694447.1.1519	0.016774	Proteobacteria	Gammaproteobacteria	Xanthomonadales	NA	NA	MDM	AGAGTTTGATCCTGGCTCAGATTGAACGCTGGCGGCATGCCTAACACATGCAAGTCGAACGGTAACAGGCTGCTGGGATCCCTTCGGGGTGACCTTGGCGCTGACGAGTGGCGAACGGGTGAGTAATGCTTGGGAATCTGCCCAGTAGTGGGGGACAACCCGGTGAAAACCGGGCTAATACCGCATACGTCCTACGGGAGAAAGTGGGGGATCTTCGGACCTCACGCTATTGGATGAGCCCAAGTCGGATTAGCTTGTTGGTGGGGTAAAGGCCTACCAAGGCGACGATCCGTAGCTGGTCTGAGAGGACGATCAGCCACACTGGGACTGAGACACGGCCCAGACTCCTACGGGAGGCAGCAGTGGGGAATATTGGACAATGGGCGCAAGCCTGATCCA…
FJ957443.1.1492	0.0164328	Actinobacteria	Actinobacteria	Propionibacteriales	Propionibacteriaceae	Propionibacterium	Known	AGAGTTTGATCCTGGCTCAGGACGAACGCTGGCGGCGTGCTTAACACATGCAAGTCGAACGGAAAGGCCCTGCTTTTGTGGGGTGCTCGAGTGGCGAACGGGTGAGTAACACGTGAGTAACCTGCCCTTGACTTTGGGATAACTTCAGGAAACTGGGGCTAATACCGGATAGGAGCTCCTGCTGCATGGTGGGGGTTGGAAAGTTTCGGCGGTTGGGGATGGACTCGCGGCTTATCAGCTTGTTGGTGGGGTAGTGGCTTACCAAGGCTTTGACGGGTAGCCGGCCTGAGAGGGTGACCGGCCACATTGGGACTGAGATACGGCCCAGACTCCTACGGGAGGCAGCAGTGGGGAATATTGCACAATGGGCGGAAGCCTGATGCAGCAACGCCGCGTGCG…
KC682639.1.1516	0.0159245	Proteobacteria	Deltaproteobacteria	NB1-j	NA	NA	MDM	GAGTTTGATCCTGGCTCAGGACGAACGCTGGCGGCGTGCTTAAGACATGCAAGTCGTACGAGAAAGCCTCTTCGGAGGTTAGTAAAGTGGCGCACGGGTGAGTAACACGTGGGTAATCTGCCCTTAGGTTTGGGATAACCCCGGGAAACCGGAGCTAATACCGAATAAGACCACGATGACCTCGGTCGATGTGGGAAAACATGGCCTCTTCTTGAAAGCTATGGCCTATTGATGAGCCTGCGGTTGATTAGCTTGTTGGTGAGGTAACGGCTCACCAAGGCGACGATCAATAGCTGATCTGAGAGGATGATCAGTCACACTGGAGCTGAGACACGGTCCAGACTCCTACGGGAGGCAGCAGTCGGGAATATTGGGCAATGGGCGAAAGCCTGACCCAGC…
GU001892.1.1497	0.0148739	Proteobacteria	Gammaproteobacteria	Oceanospirillales	Halomonadaceae	Halomonas	Known	ATAGTTTGATCCTGGCTCAGATTGAACGCTGGCGGCAGGCCTAACACATGCAAGTCGAGCGGTAACAGATCCAGCTTGCTGGATGCTGACGAGCGGCGGACGGGTGAGTAATGCATAGGAATCTGCCCGGTAGTGGGGGATAACCTGGGGAAACCCAGGCTAATACCGCATACGTCCTACGGGAGAAAGGGGGCTTCGGCTCCCGCTATCGGATGAGCCTATGTCGGATTAGCTAGTTGGTGAGGTAACGGCTCACCAAGGCCACGATCCGTAGCTGGTCTGAGAGGATGATCAGCCACATCGGGACTGAGACACGGCCCGAACTCCTACGGGAGGCAGCAGTGGGGAATATTGGACAATGGGGGGAACCCTGATCCAGCCATGCCGCGTGTGTGAAGA…
GDKH01001869.74.1591	0.0145644	Proteobacteria	Gammaproteobacteria	Alteromonadales	Pseudoalteromonadaceae	Pseudoalteromonas	Known	AGAGTTTGATCATGGCTCAGATTGAACGCTGGCGGCAGGCCTAACACATGCAAGTCGAGCGGTAACAGAGAGTAGCTTGCTACTTTGCTGACGAGCGGCGGACGGGTGAGTAATGCTTGGGAATATGCCTTTTGGTGGGGGACAACAGTTGGAAACGACTGCTAATACCGCATAATGTCTACGGACCAAAGTGGGGGACCTTCGGGCCTCACGCCAAAAGATTAGCCCAAGTGGGATTAGCTAGTTGGTAAGGTAATGGCTTACCAAGGCAACGATCCCTAGCTGGTTTGAGAGGATGATCAGCCACACTGGGACTGAGACACGGCCCAGACTCCTACGGGAGGCAGCAGTGGGGAATATTGCACAATGGGCGCAAGCCTGATGCAGCCATGCCGCGTG…
JX441553.1.1428	0.0130462	Proteobacteria	Alphaproteobacteria	NA	NA	NA	MDM	GAGTTTGATCATGGCTCAGAACGAACGCTGGCGGCAGGCTTAACACATGCAAGTCGAACGATATAGTGGCAGACGGGTGAGTAACGCGTGGGAACGTACCTTTCACTACGGAATAGCTCTTGGAAACGAGTGGTAATACCGTATACGCCCTTCGGGGGAAAGATTTATCGGTGAAAGATCGGCCCGCGTTAGATTAGCTAGTTGGTAGGGTAATGGCCTACCAAGGCGACGATCTATAGCTGGTCTGAGAGGATGATCAGCCACACTGGGACTGAGACACGGCCCAGACTCCTACGGGAGGCAGCAGTGGGGAATCTTGCACAATGGGCGAAAGCCTGATGCAGCCATGCCGCGTGAATGATGAAGGCCTTAGGGTTGTAAAATTCTTTCGCTAGGGAT…
AB232535.1.1351	0.0106494	Bacteroidetes	Flavobacteriia	Flavobacteriales	Flavobacteriaceae	NA	MDM	GATGAACGCTAGCGGCAGGCTTAACACATGCAAGTCGAGGGGTAACAGGAATAGCTTGCTATTTGCTGACGACCGGCGCACGGGTGCGTAACGCGTATGCAACCTACCTTTTACTGGAGAATAGCCTTTAGAAATGAAGATTAATACTCCATAATAATGATAACTCACCTGAGTTATTATTTAAAGTTTCGGCGGTAAAAGATGGGCATGCGTTTTATTAGTTAGTTGGTAAGGTAACGGCTTACCAAGACTACGATAAATAGGGGTCCTGAGAGGGAGATCCCCCACACTGGTACTGAGACACGGACCAGACTCCTACGGGAGGCAGCAGTGAGGAATATTGGACAATGGAGGCAACTCTGATCCAGCCATGCCGCGTGCAGGAAGACGGCCCTATGG…
FN553646.1.1499	0.00900258	Proteobacteria	Gammaproteobacteria	Xanthomonadales	JTB255 marine benthic group	NA	MDM	AGAGTTTGATCATGGCTCAGATTGAACGCTGGCGGCATGCCTAACACATGCAAGTCGAACGGAAACGATGGGAGCTTGCTCCCAGGCGTCGAGTGGCGGACGGGTGAGTAATACTTAGGAATCTGCCCAGTAGTGGGGGACAACTCGGGGAAACTCGAGCTAATACCGCATACGCCCTACGGGGGAAAGCGGAGGATCTTTCGGGACTTCGCGCTATTGGATGAGCCTAAGTCGGATTAGCTTGTTGGTGAGGTAAAAGCTCACCAAGGCGACGATCCGTAGCTGGTCTGAGAGGACGATCAGCCACACTGGGACTGAGACACGGCCCAGACTCCTACGGGAGGCAGCAGTGGGGAATATTGGACAATGGGGGCAACCCTGATCCAGCAATGCCGCGTG…
FR683486.1.1434	0.0070124	Proteobacteria	Alphaproteobacteria	SAR11 clade	Surface 1	NA	MDM	GAGTTTGATCCTGGCTCAGAACGAACGCTGGCGGCAGGCCTAACACATGCAAGTCGAGCGCTACCTTCGGGTGGAGCGGCGGACGGGTTAGTAACGCGTGGGAATATACCCAGTTCTAAGGAATAGCCACTGGAAACGGTGAGTAATACCTTATACGCCCTTCGGGGGAAAGATTTATCGGAATTGGATTAGCCCGCGTTAGATTAGATAGTTGGTGGGGTAATGGCCTACCAAGTCTACGATCTATAGCTGGTTTGAGAGGATGATCAGCAACACTGGGACTGAGACACGGCCCAGACTCCTACGGGAGGCAGCAGTGGGGAATCTTGCACAATGGAGGAAACTCTGATGCAGCGATGCCGCGTGAGTGAAGAAGGCCTTTGGGTTGTAAAGCTCTTT…
GBKV01022933.195.1727	0.00681865	Proteobacteria	Gammaproteobacteria	Alteromonadales	Moritellaceae	Moritella	Known	AGAGTTTGATCATGGCTCAGATTGAACGCTGGCGGTAGGCTTAACACATGCAAGTCGAGCGGAAACGAAGAATAGCTTGCTATTCTGGCGTCGAGCGGCGGACGGGTGAGTAATGCTTGGGAATCTGCCTAGTCGAGGGGGACAACAGTTGGAAACGACTGCTAATACCGCATACGACCTACGGGTGAAAGGGGGCCTCTTCTTGAAAGCTCCCGCGACTAGATGAGCCCAAGTGGGATTAGCTTGTTGGTGAGGTAAGAGCTCACCAAGGCGACGATCCCTAGCTGGTCTGAGAGGATGATCAGCCACACTGGAACTGAGACACGGTCCAGACTCCTACGGGAGGCAGCAGTGGGGAATATTGCACAATGGGGGAAACCCTGATGCAGCCATACCGCG…
GU941069.1.1226	0.00621059	Cyanobacteria	Cyanobacteria	SubsectionI	FamilyI	Prochlorococcus	Known	AACGCTGGCGGTAGGCTTAACACATGCAAGTCGTGCGAGAAAGTACCTTCGGGTGCGAGTAGAGCGGCGGACGGGTGAGTAACGCGTAGGAATCTACCTAGTAGAAGGGGATAGCCCGGGGAAACTCGGATTAATACCGTATACCTCCTTAGGGAGAAAGAGGGCTTAGCTTTGATGCTCTCGCTATTAGATGAGCCTGCGTAAGATTAGCTTGTTGGTGAGGTAATGGCTCACCAAGGCTTCGATCAGTAGCTGGTCTGAGAGGATGATCAGCCACACTGGGACTGAGACACGGCCCAGACTCCTACGGGAGGCAGCAGTGGGGAATTTTCCGCAATGGGCGAAAGCCTGACGGAGCAACGCCGCGTGAGAGACGAAGGCCTCTGGGCTGTAAACCTC…
FJ900966.1.1289	0.00461621	Proteobacteria	Gammaproteobacteria	Pseudomonadales	Pseudomonadaceae	Pseudomonas	Known	ACACATGCAGTCGAGCGGCAGCGGGTCCTTCGGGATGCCGGCGAGCGGCGGACGGGTGAGTAATGCCTAGGAATCTGCCTAGTAGTGGGGGATAACTCGGGGAAACTCGAGCTAATACCGCATACGTCCTACGGGAGAAAGCGGGGGATCTTCGGACCTCGCGCTACCAGATGAGCCTAGGTCGGATTAGCTAGTTGGTGAGGTAAAGGCTCACCAAGGCGACGATCCGTAGCTGGTCTGAGAGGATGATCAGCCACACTGGAACTGAGACACGGTCCAGACTCCTACGGGAGGCAGCAGTGGGGAATATTGGACAATGGGCGAAAGCCTGATCCAGCCAAGCCGCGTGTGTGAAGAAGGTCTTCGGATTGTAAAGCACTTTAAGTTGGGAGGAAGGGC…
AB015539.1.1488	0.00456451	Actinobacteria	Acidimicrobiia	Acidimicrobiales	OM1 clade	NA	MDM	AGAGTTTGATCCTGGCTCAGGACGAACGTTGGCGGTGCGCTTAATGCATGCAAGTCGAGGGAGAAGCATTTGTTCCGTAAGGTTCAGATGTGGAAACCGGCGAACGGGTGCGTAACACGTGAGAAACCTGCCCCTTAGACCGGGATAGCCCGAGGAAACTCGGATTAATACCGGATACTCTCTTTGGATCGCATGATCCGTTGAGAAAACAGTCCGCTGCTAGGGGATGGTCTCGCGGCCTATCAGGTAGTTGGTGAGGTAACGGCTCACCAAGCCTAAGACGGGTAGCTGGTCTGAGAGGACGATCAGCCACACTGGAACTGAGACACGGTCCAGACTCCTACGGGAGGCAGCAGCAGGGAATATTGCACAATGGGCGAAAGCCTGATGCAGCGACAC…
GQ140329.1.1452	0.00349829	Proteobacteria	Betaproteobacteria	Burkholderiales	Comamonadaceae	Delftia	Known	GTTCATCTACACAAAGTTGGATCCTGGCTCAGGCTGGTTCGCCTCCTTAAGATTGGGTCCCGGGATCAACCTGAATCTAATACTTCGGAACGTGCCCCGGCGTGGGGGATAACTACTCGAAAGAGTAGCTAATACCGCATACGATCTGAGGATGAAAGCGGGGGACCTTCGGGCCTCGCGCGATTGGAGCGGCCGATGGCAGATTAGGTAGTTGGTGGGATAAAAGCTTACCAAGCGACGATCTGTAGCTGGTCTGAGAGGACGACCAGCCACACTGGGACTGAGACACGGCCCAGACTCCTACGGGAGGCAGCAGTGGGGAATTTTGGACAATGGGCGAAAGCCTGATCCAGCAATGCCGCGTGCAGGATGAAGGCCTTCGGGTTGTAAACTGCTTTT…
KC471000.1.1392	0.00273045	Proteobacteria	Deltaproteobacteria	Desulfuromonadales	Geobacteraceae	Geopsychrobacter	Known	AACGAACGCTGGCGGCGTGCCTAACACATGCAAGTCGAACGAGAAAGGGACTTCGGTCCTGAGTAGAGTGGCGCACGGGTGAGTAACACGTGGATAACCTGCCCTGAAGTCTGGGATAACATTTCGAAAGGGATGCTAATACCGGATAAGCCTACGCCCTCCTCGGAGGAAGTAGGAAAAGATTTATTGCTTCGGGATGGGTCCGCGGTCCATTAGCTAGTTGGTAGGGTAATGGCCTACCAAGGCTACGATGGATAGCTGGTCTGAGAGGATGATCAGCCACACTGGAACTGAGACACGGTCCAGACTCCTACGGGAGGCAGCAGTGGGGAATTTTGCGCAATGGACGAAAGTCTGACGCAGCAACGCCGCGTGAAGGATGAAGGCCTTTGGGTCGTA…
New Reference OTU10737	0.00256696	Proteobacteria	Gammaproteobacteria	Pseudomonadales	Pseudomonadaceae	Pseudomonas	Known	GGTGGCCGAGGCGGTCGACTACTCGGGTATCTAATCCTGTTTGCTCCCCACGCTTTCGCACCTCAGTGTCAGTATCAGTCCAGGTGGTCGCCTTCGCCACTGGTGTTCCTTCCTATATCTACGCATTTCACCGCTACACAGGAAATTCCACCACCCTCTACCGTACTCTAGCTCGCCAGTTTTGGATGCAGTTCCCAGGTTGAGCCCGGGGCTTTCACATCCAACTTAACGAACCACCTACGCGCGCTTTACGCCCAGTAATTCCGATTAACGCTTGCACCCTTCGTATTACCGCGGCTGCTGGCACGAAGTTAGCCGGTGCTTATTCTGTCGGTAACGTCAAAACACTAACGTATTAGGTTAATGCCCTTCCTCCCAACTTAAAGTGCTTTACAATCC…
GU940846.1.1513	0.00144523	Proteobacteria	Alphaproteobacteria	SAR11 clade	Surface 1	NA	MDM	ATGCCTTCAGAAAGTGTACGGTGGGCCGACCCCGGCTTTACCGCCTTGCAATGTCGAAGCGATGGTAACCAATTCTTTAGTGGCAGACCGGTGCGAGGATACCACGTGGGGTATCTGCCCTTGGGCCCTGGAATAACTTGGGGTAAACTCGTTGCTAATACCGGGTAAGGTCTTTCTGGAGAATAGCTTTCTGCACCATTGGATGAGCCCGCACTTGATTAGTTTGTTGGTAGGGTTAATGGCCTACCAAGACTGTGATCAATAGCTGATTTGAGAGGATGATCAGCCACATTGGGACTGAGACACGGCCCAAACTCCTACGGGAGGCAGCAGTGGGGAATCTTGCACAATGGAGGAAACTCTGATGCAGCGATGCCGCGTGAGTGAAGAAGGCCTTTG…
FJ937845.1.1374	0.00136181	Cyanobacteria	Cyanobacteria	SubsectionI	FamilyI	Synechococcus	Known	AGAGTTTGATCCTGGCTCAGGACGAACGCTGGCGGCGTGCTTAACACATGCAAGTCGAACGGTGAAAGCGGAGCTTGCTCCGCTGGATCAGTGGCGAACGGGTGAGTAACACGTGGGCAACCTGCCCCAGACTTCGGGATAACTCTTCGAAAGAGGCGCTAATACCGGATATGAACTCTGCAGGCATCTGCGGAGTTGGAAAGTTTTTCGGTCTGGGATGGGCCCGCGGCCTATCAGCTAGTTGGTGAGGTAGTGGCTCACCAAGGCGACGACGGGTAGCCGGCCTGAGAGGGCGACCGGCCACACTGGGACTGAGACACGGCCCAGACTCCTACGGGAGGCAGCAGTGGGGAATATTGCGCAATGGGCGAAAGCCTGACGGAGCAACGCCGCGTGAGG…
GU941055.1.1253	0.000235024	Cyanobacteria	Cyanobacteria	SubsectionI	FamilyI	NA	MDM	AGAGTTTGATCATGGCTCAGGATGAACGCTGGCGGCGTGCTTAACACATGCAAGTCGAACGAACCTTCGGGTTAGTGGCGGACGGGTGAGTAACGCGTGAGAATCTGCCCTCAGGAGGGGGACAACAGCTGGAAACGGCTGCTAATACCCCATATGCCGCGAGGTGAAATGAATTTCGCCTGAGGATGAGCTCGCGTCTGATTAGCTAGTTGGTGTAGGTAATGGCTCACCAAGGCATCGATCAGTAGCTGGTCTGAGAGGATGATCAGCCACACTGGGACTGAGACACGGCCCAGACTCCTACGGGAGGCAGCAGTGGGGAATTTTCCGCAATGGGCGAAAGCCTGACGGAGCAACGCCGCGTGAGGGATGAAGGCCTCTGGGCTGTAAACCTCTTTT…
FJ950694.1.1472	0	Proteobacteria	Gammaproteobacteria	Enterobacteriales	Enterobacteriaceae	NA	MDM	CGCCCTGATTGACGGCTATACACATGCAAGTCGAACGGTAACAGGAAACAGCTTGCTTCTTTGCTGACGAGTGGCGGACGGGTGAGTAATGTCTGGGAAACTGCCTGATGGAGGGGGATAACTACTGGAAACGGTAGCTAATACCGCATAACGTCGCAAGACCAAAGAGGGGGACCTTCGGGCCTCTTGCCATCGGATGTGCCCAGATGGGATTAGCTAGTAGGTGGGGTAACGGCTCCATCCCTAGGCGAGCCGAATCCTTAGCCTGGTCTGAGAGGAATGACCAGCCACACTGGGACTGAGAACACGGTCCAGACTCCTACGGGAGGCAGCAGTGGGGAATATTGCACAATGGGCGCAAGCCTGATGCAGCCATGCCGCGTGTATGAAGAAGGCCTT…
FJ959381.1.1390	0	Proteobacteria	Alphaproteobacteria	Sphingomonadales	Sphingomonadaceae	Sphingopyxis	Known	GTAGTACTACACGAGTTAGTCCTGGCTCTAGTTTTTCATCGCGGAGTAATAAGCGTCGCGAGGTGCCTGGGAATCTGCCCTTGGGTGCGGAATAACTTCCCGAAAGGGATGCTAATACCGCATAATGTCGTAAGACCAAAGATTTATCGCCCAAGGATGAGCCCGCGTAAGATTAGCTAGTTGGTGGGGTAAAAGCCTACCAAGGCGACGATCTTTAGCTGGTCTGAGAGGATGATCAGCCACACTGGGACTGAGACACGGCCCAGACTCCTACGGGAGGCAGCAGTGGGGAATATTGGACAATGGGCGAAAGCCTGATCCAGCAATGCCGCGTGAGTGATGAAGGCCCTAGGGTTGTAAAGCTCTTTTACCCGGGATGATAATGACAGTACCGGGAGA…
FN397674.1.1467	0	Proteobacteria	Alphaproteobacteria	Sphingomonadales	Erythrobacteraceae	NA	MDM	TTTGATCCTGGCTCAGAACGAACGCTGGCGGCATGCCTAACACATGCAAGTCGAACGAACCCTTCGGGGTTAGTGGCGCACGGGTGCGTAACGCGTGGGAACCTGCCTTTAGGTTTGGAATAACAGTTAGAAATGACTGCTAATACCAAATAATGTCTTCGGACCAAAGATTTATCGCCTTTAGATGGGCCCGCGTTGGATTAGCTAGTTGGTGGGGTAAAAGCTCACCAAGGCGACGATCCATAGCTGGTCTGAGAGGATGATCAGCCACACTGGGACTGAGACACGGCCCAGACTCCTACGGGAGGCAGCAGTGGGGAATATTGGACAATGGGCGAAAGCCTGATCCAGCAATGCCGCGTGAGTGATGAAGGCCTTAGGGTTGTAAAGCTCTTTTAC…
GBKB01000906.322.1853	0	Firmicutes	Bacilli	Bacillales	Staphylococcaceae	Staphylococcus	Known	AGAGTTTGATCCTGGCTCAGGATGAACGCTGGCGGCGTGCCTAATACATGCAAGTCGAGCGAACGGACGAGAAGCTTGCTTCTCTGATGTTAGCGGCGGACGGGTGAGTAACACGTGGATAACCTACCTATAAGACTGGGATAACTTCGGGAAACCGGAGCTAATACCGGATAATATTTTGAACCGCATGGTTCAAAAGTGAAAGACGGTCTTGCTGTCACTTATAGATGGATCCGCGCTGCATTAGCTAGTTGGTAAGGTAACGGCTTACCAAGGCAACGATGCATAGCCGACCTGAGAGGGTGATCGGCCACACTGGAACTGAGACACGGTCCAGACTCCTACGGGAGGCAGCAGTAGGGAATCTTCCGCAATGGGCGAAAGCCTGACGGAGCAACG…
GQ411503.1.1389	0	Proteobacteria	Alphaproteobacteria	Rhizobiales	Methylobacteriaceae	Methylobacterium	Known	CGTGCGCGCTTACCTGCAAGTCGAGCGGGCCCTTCGGGGTCAGCGGCGGACGGGTGAGTAACGCGTGGGAACGTGCCTTCTGGTTCGGAATAACCCTGGGAAACTAGGGCTAATACCGGATACGCCCTTTTGGGGAAAGGTTTACTGCCGGAAGATCGGCCCGCGTCTGATTAGCTAGTTGGTGGGGTAACGGCCTACCAAGGCGACGATCAGTAGCTGGTCTGAGAGGATGATCAGCCACACTGGGACTGAGACACGGCCCAGACTCCTACGGGAGGCAGCAGTGGGGAATATTGGACAATGGGCGCAAGCCTGATCCAGCCATGCCGCGTGAGTGATGAAGGCCTTAGGGTTGTAAAGCTCTTTTATCCGGGACGATAATGACGGTACCGGAGGAAT…
GU255499.1.1408	0	Proteobacteria	Alphaproteobacteria	Caulobacterales	Caulobacteraceae	Brevundimonas	Known	TGGCTCAGATTGAACGCTGGCGGCATGCCTTACACATGCAAGTCGAACGGCAGCACGGGAGCTTGCTCCTGGTGGCGAGTGGCGAACGGGTGAGTAATGCATCGGAACGTGCCCTGAAGTGGGGGATAACGCAGCGAAAGTTGCGCTAATACCGCATATTCTGTGAGCAGGAAAGCAGGGGATCGCAAGACCTTGCGCTTTAGGAGCGGCCGATGTCGGATTAGCTAGTTGGTGGGGTAATGGCTCACCAAGGCGACGATCAGTAGCTGGTCTGAGAGGATGATCAGCCACATTGGGACTGAGACACGGCCCAAACTCCCACGGGAGGCAGCAGTGGGGAATCTTGCGCAATGGCGAAAGCCTGACGCAGCCATGCCGCGTGAATGATGAAGGTCTTAG…
GU941004.1.1396	0	Bacteroidetes	Flavobacteriia	Flavobacteriales	NS9 marine group	NA	MDM	AGAGTTTGATCATGGCTCAGGATGAACGCTAGCGGCAGGCCTAACACATGCAAGTCGAACGGTAACATGAGAGCTTGCTCTTGATGACGAGTGGCGAACGGGTGCGTAACGCGTATGCAATCTGCCTGTAACTGAGGGATAGCCCAGAGAAATTTGGATTAATACCTCATAATATTATTTCGTGGCATCATTTAATAATTAAAGCTCCGGTGGTTACAGATGAGCATGCGTTCTATTAGCTTGTTGGTAAGGTAATGGCTTACCAAGGCAATTATAGATAGGGGGCCTGAAAGGGTGATCCCCCACACTGGTACTGAGACACGGACCAGACTCCTACGGGAGGCAGCAGTGAGGAATATTGCACAATGGAGGAAACTCTGATGCAGCCATGCCGCGTGC…

## Sheet: PO_hub_info
Name	Hub Score	Phylum	Class	Order	Family	Genus	Genus Type	Sequence
New Reference OTU20532	1	NA	NA	NA	NA	NA	MDM	CTGGTCGGCAGATTGCGATAAACGGTCACATTAAATTTAACCTGACTATTCCACTGCAACAACTGAACGGACTGGAAACACTGGTCATAATCATGGTGGCGAATAAGTACGCGTTCTTGCAAATCACCAGAAGGCGGTTCCTGAATGAATGGGAAGCCTTCAAGAAGGTGATAAGCAGGAGAAACATACGAAGGCGCATAACGATACCACTGACCCTCAGCAATCTTAAACTTCTTACACGAATCACCAGA
New Reference OTU13239	0.873705	NA	NA	NA	NA	NA	MDM	TGCTATTCAGCGTTTGATGAATGCCATGCGCCAGGCTCATGCTGATGGTTGGTTTATCGTTTTTGACACTCTCACGTTGGCTGACGACCGATTAGAGGCGTTTTATGATAATCCCAATGCTTTGCGTGACTATTTTCGTGATATTGGTCGTATGGTTCTTGCTGCCGAGGGTCGCAAGGCTAATGATTCACACGCCGACTGCTATCAGTATTTTTGTGTGCCTGAGTATGGTACAGCTAATGGCCGTCTTC
New Reference OTU10027	0.85282	NA	NA	NA	NA	NA	MDM	TAGCGGTAAAGTTAGACCAAACCATGAAACCACCATAAACATTATTGCCCGGCGTACGGGGAAGTACGTCAATAGTCACACAGTCCTTGACGGTATAATAACCACCATCATGGCGACCATCCAAAGGATAAACATCATAGGCAGTCGGGAGGGTAGTCGGAACCGAAGAAGACTCAAAGCGAACCAAACAGGCAAAAAATTTAGGGTCGGCATCAAAAGCGATATCAGCACCAACAGAAACAACCTGATTA
New Reference OTU10343	0.841316	NA	NA	NA	NA	NA	MDM	CCATAACCGTGACGATGAGGGACATAAAAAGTAAAAATGTCTACAGTAGAGTCAATAGCAAGGCCACGACGCAATGGAGACAGACGGAGAGCGCCAACGGCGTCCATCTCGAAGGAGTCGCCAGCGATAACCGGAGTAGTTGAAATGGTAATAAGACGACCAATCTGACCAGCAAGGAAGCCAAGATGGGAAAGGTCATGCGGCATACGCTCGGCGCCAGTTTGAATATTAGACATAATTTATCCTCAAGT
New Reference OTU15957	0.743616	NA	NA	NA	NA	NA	MDM	TGAGATTGAGGCTGGGAAAAGTTACTGTAGCCGACGTTTTGGCGGCGCAACCTGTGACGACAAATCTGCTCAAATTTATGCGCGCTTCGATAAAAATGATTGGCGTATCCAACCTGCAGAGTTTTATCGCTTCCATGACGCAGAAGTTAACACTTTCGGATATTTCTGATGAGTCGAAAAATTATCTTGATAAAGCAGGAATTACTACTGCTTGTTTACGAATTAAATCGAAGTGGACTGCTGGCGGAAAA
New Reference OTU11739	0.710511	NA	NA	NA	NA	NA	MDM	TTTTGCATCTCGGCAATCTCTTTCTGATTGTCCAGTTTCATTTTAGTCAGCTCTTTTTGATTCTCAAATCCGGCGTCAACCATACCAGCAGCGGAAGCATCAGCACCAGCACGCTCCCAAGCATTAAGCTCAGGAAATGCAGCAGCAAGATAATCACGAGTATCCTTTCCTTTATCAGCGGCAGACTTGCCACCAAGTCCAACCAAATCAAGCAACTTATCAGAAACGGCAGAAGTGCCAGCCTGCAACGT
New Reference OTU1201	0.704251	NA	NA	NA	NA	NA	MDM	TTTCTGATGAGTCGAAAAATTATCTTGATAAAGCAGGAATTACTACTGCTTGTTTACGAATTAAATCGAAGTGGACTGCTGGCGGAAAATGAGAAAATTCGACCTATCCTTGCGCAGCTCGAGAAGCTCTTACTTTGCGACCTTTCGCCATCAACTAACGATTCTGTCAAAAACTGACGCGTTGGATGAGGAGAAGTGGAGATCGGAAGAGCGGTTCAGCAGGAATGCCGAGACCGATCTCGTATGCCGTCTTCTGCTTGAAAAAAAAAA
New Reference OTU12083	0.704245	NA	NA	NA	NA	NA	MDM	AAATGGTTTTTAGAGAACGAGAAGACGGTTACGCAGTTTTGCCGCAAGCTGGCTGCTGAACGCCCTCTTAAGGATATTCGCGATGAGTATAATTACCCCAAAAAGAAAGGTATTAAGGATGAGTGTTCAAGATTGCTGGAGGCCTCCACTATGAAATCGCGTAGAGGCTTTGCTATTCAGCGTTTGATGAATGCAATGCGACAGGCTCATGCTGATGGTTGGTTTATCGTTTTTGACACTCTCACGTTGGC
New Reference OTU10571	0.700831	NA	NA	NA	NA	NA	MDM	CTCATCCTTAATACCTTTCTTTTTGGGGTAATTATACTCATCGCGAATATCCTTAAGAGGGCGTTCAGCAGCCAGCTTGCGGCAAAACTGCGTAACCGTCTTCTCGTTCTCTAAAAACCATTTTTCGTCCCCTTCGGGGCGGTGGTCTATAGTGTTATTAATATCAAGTTGGGGGAGCACATTGTAGCATTGTGCCAATTCATCCATTAACTTCTCAGTAACAGATACAAACTCATCACGAACGTCAGAAG
New Reference OTU11211	0.647459	NA	NA	NA	NA	NA	MDM	TTATCAATACCATGAAAAATATCAACCACACCAGAAGCAGCATCAGTGACGACATTAGAAATATCCTTTGCAGTAGCGCCAATATGAGAAGAGCCATACCGCTGATTCTGCGTTTGCTGATGAACTAAGTCAACCTCAGCACTAACCTTGCGAGTCATTTCTTTGATTTGGTCATTGGTAAAATACTGACCAGCCGTTTGAGCTTGAGTAAGCATTTGGCGCATAATCTCGGAAACCTGCTGTTGCTTGGA
New Reference OTU17611	0.622706	NA	NA	NA	NA	NA	MDM	GAGCCATACCGCTGATTCTGCGTTTGCTGATGAACTAAGTCAACCTCAGCACTAACCTTGCGAGTCATTTCTTTGATTTGGTCATTGGTAAAATACTGACCAGCCGTTTGAGCTTGAGTAAGCATTTGGCGCATAATCTCGGAAACCTGCTGTTGCTTGGAAAGATTGGTGTTTTCCATAATAGACGCAACGCGAGCAGTAGACTCCTTCTGTTGATAAGCAAGCATCTCATTTTGTGCATATACCTGGTC
New Reference OTU15072	0.621578	NA	NA	NA	NA	NA	MDM	CAAACCATGAAACCAACATAAACATTATTGCCCGGCGTACGGGGAAGGACGTCAATAGTCACACAGTCCTTGACGGTATAATAACCACCATCATGGCGACCATCCAAAGGATAAACATCATAGGCAGTCGGGAGGGTAGTCGGAACCGAAGAAGACTCAAAGCGAACCAAACAGGCAAAAAATTTAGGGTCGGCATCAAAAGCAATATCAGCACCAACAGAAACAACCTGATTAGCGGCGTTGACAGATGT
New Reference OTU17120	0.594297	NA	NA	NA	NA	NA	MDM	TACAGTATGCCCATCGCAGTTCGCTCCACGCAGGACGCTTTTTCACGTTCTGGTTGGTTGTGGCCTGTTGATGCTAAAGGTGAGCCGCTTAAAGCTACCAGTTATATGGCTGTTGGTTTCTATGTGGCTAAATACGTTAACAAAAAGTCAGATATGGACCTTGCTGCTAAAGGTCTAGGAGCTAAAGAATGGAACAACTCACTAAAAACCAAGCTGTCGCTACTTCCCAAGAAGCTGTTCAGAATCAGAAT
New Reference OTU10097	0.515962	NA	NA	NA	NA	NA	MDM	CGAAGGGGACGAAAAATGGTTTTTAGAGAACGAGAAGACGGTTACGCAGTTTTGCCGCAAGCTGGCTGCTGAACGCCCTCTTAAGGATATTCTCGATGAGTATAATTACCCCAAAAAGAAAGGTATTAAGGATGAGTGTTCAAGATTGCTGGAGGCCTCCACTATGAAATCGCGTAGAGGCTTTGCTATTCAGCGTTTGATGAATGCAATGCGACAGGCTCATGCTGATGGTTGGTTTATCGTTTTTGACA
New.CleanUp.ReferenceOTU1409799	0.508485	NA	NA	NA	NA	NA	MDM	ATTATGGCGAGAAATAAAAGTCTGAAACATGATTAAACTCCTAAGCAGAAAACCTACCGCGCTTCGCTTGGTCAACCCCTCAGCGGCAAAAATTAAAATTTTTACCGCTTCGGCGTTATAACCTCACACTCAATCTTTTATCACGAAGTCATGATTGAATCGCGAGTGGTCGGCAGATTGCGATAAACGGTCACATTAAATTTAACCTGACTATTCCACTGCAACAACTGAACGGACTGGAAACACTGGTCATAATCATGGTGGCGAATAAGTACGCGTTCTTGCAAATCACCAGAAGGCG
New Reference OTU14319	0.498283	NA	NA	NA	NA	NA	MDM	CACGTATTTTGCAAGCTATTTAACTGGCGGCGATTGCGTACCCGACGACCAAAATTAGGGTCAACGCTACCTGTAGGAAGTGTCCGCATAAAGTGCACCGCATGGAAATGAAGACGGCCATTAGCTGTACCATACTCAGGCACACAAAAATACTGATAGCAGTCGGCGTGTGAATCATTAGCCTTGCGACCCTCGGCAGCAAGAACCATACGACCAATATCACGAAAGATCGGAAGAGCGGTTCAGCAGGAATGCCGAGACCGATCTCGTATGCCGTCTTCTG
New Reference OTU142	0.456118	NA	NA	NA	NA	NA	MDM	AACTCAACAGGAGCAGGAAAGCGAGGGTATCCTACAAAGTCCAGCGTACCATAAACGCAAGCCTCAACGCAGCGACGAGCACGAGAGCGGTCAGTAGCAATCCAAACTTTGTTACTCGTCAGAAAATCGAAATCATCTTCGGTTAAATCCAAAACGGCAGAAGCCTGAATAAGCTTAATAGAGGCCAAAGCGGTCTGGAAACGTACGGATTGTTCAGTAACTTGACTCATGATTTCTTACCTATTAGTGGTTGAACAGCATCGGACTCAGATAGTAATCCACGCTCTTTTAAAATGTCAAC
HM062086.10.1423	0.445301	Acidobacteria	Acidobacteria	Acidobacteriales	Acidobacteriaceae (Subgroup 1)	NA	MDM	GGACTCTCTTGGATGTGCAAGACCATACAGAGAAAGTGGAGCAATCCATGAGGTAAAGCGGCGACAGGTGGAGTCCCAAGAGAGTAACCTACCTTTCAGGGGGGGATACGCCCGGGAAACCGGCTCTCCTACCGCATAACATCGCAAGATCACAGCAGCCGTGTTTCCAAAAGAGGGGGTCGCGGCTGATTAGCTAGTTGGCGGGGTAACGGCCCACCAAGGCGAAGATCGGTATCCGGCCTGAGAGGGCGCACGGACACACTGGAACTGAAACACGGTCCAGACTCCTACGGGAGGCAGCAGTGGGGAATTTTGCGCAATGGGGGAAACCCTGACGCAGCAACGCCGCGTGGAGGATGAAGCCCCTCGGGGCGTAAACTCCTTTCGACCAAGACGATA…
New Reference OTU10223	0.417832	NA	NA	NA	NA	NA	MDM	TTGGAGGCTTTTTTATGGTTCGTTCTTATTACCCTTCTGAATGTCACGCTGATTATTTTGACTTTGAGCGTATCGAGGCTCTTAAACCTGCTATTGAGGCTTGTGGCATTTCTACTCTTTCTCAATCCCCAATGCTTGGCTTCCATAAGCAGATGGATAACCGCATCAAGCTCTTGGAAGAGATTCTGTCTTTTCGTATGCAGGGCGTTGAGTTCGATAATGGTGATATGTATGTTGACGGCCATAAGGCT
New Reference OTU24932	0.397039	NA	NA	NA	NA	NA	MDM	ACGCCAGAATACGAAAGACCAGGTATATGCACAAAATGAGATGCTTGCTTATCAACAGAAGGAGTCTACTGCTCGCGTTGCGTCTATTATGGAAAACACCAATCTTTCCAAGCAACAGCAGGTTTCCGAGATTATGCGCCAAATGCTTACTCAAGCTCAAACGGCTGGTCAGTATTTTACCAATGACCAAATCAAAGAAATGACTCGCAAGGTTAGTGCTGAGGTTGACTTAGTTCATCAGCAAACGCAGA
New Reference OTU12282	0.363043	NA	NA	NA	NA	NA	MDM	TTGTTCATGGTAGAGATTCTCTTGTTGACATTTTAAAAGAGCGTGGATTACTATCTGAGTCCGATGCTGTTCAACCACTAATAGGTAAGAAATCATGAGTCAAGTTACTGAACAATCCGTACGTTTCCAGACCGCTTTGGCCTCTATTAAGCTCATTCAGGCTTCTGCCGTTTTGGATTTAACCGAAGATGATTTCGATTTTCTGACGAGTAACAAAGTTTGGATTGCTACTGACCGCCCTCGTGCTCGTCGCTGCGTTGAGGCTTGCGTTTATGGTACGCTGGACTTTGTAGGATACCCT
New Reference OTU16186	0.338381	NA	NA	NA	NA	NA	MDM	ACCACTGACCAAATCAAAGAAATGACTCGCACGGTTAGTGCTGAGGTTGACTTAGTTCATCAGCAAACGCAGAATCAGCGGTATGGCTCTTCTCATATTGGCGCTACTGCAAAGGATATTTCTAATGTCGTCACTGATGCTGCTTCTGGTGTGGTTGATATTTTTCATGGTATTGATAAAGCTGTTGCCGATACTTGGAACAATTTCTGGAAAGACGGTAAAGCTGATGGTATTGGCTCTAATTTGTCTAGGAAATAACCGTCAGGATTGACACCCTCCCAATTGTATGTTTTCATGCCTC
New Reference OTU17717	0.323912	NA	NA	NA	NA	NA	MDM	CCTGCAACGTACCTTCAAGAAGTCCTTTACCAGCTTTCGCCATAGCACCAGAAACAAAACTAGGGACGGCCTCATCAGAGTTAGGAACATTAGAGCCTTGAATGGCAGATTTAATACCAGCATCACCCATGCCTACAGTATTGTTATCGGTAGCAAGCACATCACCTTGAATGCCACCGGAGGCGGCTTTTTGACCGCCTCCAAACAATTTAGACATGGCGCCACCAGCAAGAGCAGAAGCAATACCGCCAGCAATAGCACCAAACATAAATCACCTCACTTAAGTGGCTGGAGACAAAT
New Reference OTU294	0.303687	NA	NA	NA	NA	NA	MDM	GCCTTATGGTTACAGTATGCCCATCGCAGTTCGCTACACGCAGGACGCTTTTTCACGTTCTGGTTGGTTGTGGCCTGTTGATGCTAAAGGTGAGCCGCTTAAAGCTACCAGTTATATGGCTGTTGGTTTCTATGTGGCTAAATACGTTAACAAAAAGTCAGATATGGACCTTGCTGCTAAAGGTCTAGGAGCTAAAGAATGGAACAACTCACTAAAAACCAAGCTGTCGCTACTTCCCAAGAAGCTGTTCA
FJ946550.1.1290	0.30255	Firmicutes	Clostridia	Clostridiales	Clostridiaceae 1	Clostridium sensu stricto 13	Known	CCTGGCTGAGGACGAACGCTGGCGGCGTGCCTAACACATGCAAGTCGAGCGATGCGATCCTTCGGGATCAATTAGCGGCGGACGGGTGAGTAACACGTGGGTAACCTGCCTCAAAGAGGGGAATAGCCTCCCGAAAGGGAGATTAATACCGCATAATATGTTTTGATCGCATGACCAAAACATCAAAGGAATTCTTCGGAATTCCACTTTGAGATGGACCCGCGGCGCATTAGCTAGTTGGTGAGGTAAAGGCCCACCAAGGCAACGATGCGTAGCCGACCTGAGAGGGTGATCGGCCACATTGGAACTGAGACACGGTCCAGACTCCTACGGGAGGCAGCAGTGGGGAATATTGCGCAATGGGGGAAACCCTGACGCAGCAACGCCGCGTGAATGATG…
New Reference OTU17738	0.300894	NA	NA	NA	NA	NA	MDM	GTCCCCTTCGGGGCGGTGGTCTATAGTGTTATTAATATCAAGTTGGGGGAGCACATTGTAGCATTGTGCCAATTCATCCATTAACTTCTCAGTAACAGATACACACTCATCACGAACGTCAGAAGCAGCCTTATGGCCGTCAACATACATATCACCATTATCGAACTCAACGCCCTGCATACGAAAAGACAGAATCTCTTCCAAGAGCTTGATGCGGTTATCCATCTGCTTATGGAAGCCAAGCATTGGGG
New Reference OTU22760	0.290596	NA	NA	NA	NA	NA	MDM	TTATCACGAAGTCATGATTGAATCGCGAGTGGTCGGCAGATTGCGATAAACGGTCACATTAAATTTAACCTGACTATTCCACTGCAACAACTGAACGGACTGGAAACACTGGTCATAATCATGGTGGCGAATAAGTACGCGTTCTTGCAAATCACCAGAAGGCGGTTCCTGAATGAATGGGAAGCCTTCAAGAAGGTGATAAGCAGGAGAAACATACGAAGGCGCATAACGATACCACTGACCCTCAGCAA
AJ536864.1.1349	0.288367	Acidobacteria	Subgroup 2	NA	NA	NA	MDM	CAGGCCTAACACATGCAAGTCGAGTGCGCGCCTGTAGCAATACAGGTGGCGCACGGCGCACGGGTGCGTAACACGTGGGCAATCTGCCCTCGGATGGGGGATAACTCGCCGAAAGGCGAGCTAATACCGCATGACATTCCGAAGACTCCGGTCTTTGGACTCAAAGGCCGCAAGGCCGTCTGAGGAGGAGCCCGCGCCCGATTAGCTAGTTGGTGAGGTAACGGCTCACCAAGGCTTTGATCGGTAGCCGGTCTGAGAGGATGGCCGGCCACACTGGAACTGAGACACGGTCCAGACTCCTACGGGAGGCAGCAGTGGGGAATATTGCGCAATGGGCGAAAGCCTGACGCAGCGACGCCGCGTGGGGGATGAAGCTTCTCGGAGTGTAAACCCCTTTCG…
New Reference OTU32802	0.285948	NA	NA	NA	NA	NA	MDM	TATCCTCAAGTAAGGGGCCGAAGCCCCTGCAATTAAAATTGTTGACCACCTACATACCAAAGACGAGCGCCTTTACGCTTGCCTTTAGTACCTCGCAACGGCTGCGGACGACCAGGGCGAGCGCCAGAACGTTTTTTACCTTTAGACATTACATCACTCCTTCTGCACGTAATTTTTGACGCACGTTTTCTTCTGCGTCAGTAAGAACGTCAGTGTTTCCTGCGCGTACACGCAAGGTAAACGCGAACAATTCAGCGGCTTTAACCGGACGCTCGACGCCATTAATAATGTTTTCCGTAA
New Reference OTU1315	0.27862	NA	NA	NA	NA	NA	MDM	AATGAATGGGAAGCCTTCAAGAAGGTGATAAGCAGGCGAAACATACGAAGGCGCATAACGATACCACTGACCCTCAGCAATCTTAAACTTCTTAGACGAATCACCAGAACGGAAAACATCCTTCATAGAAATTTCACGCGGCGGCAAGTTGCCATACAAAACAGGGTCGCCAGCAATATCGGTATAAGTCAAAGCACCTTTAGCGTTAAGTTACTGAATCTCTTTAGTTGCAGTAGGCGGAAAACGAACAAGCGCAAGAGTAAACATAGTGCCATGCTCAGGAACAAAGAAACGCGGCAC
AY963331.1.1460	0.25404	Acidobacteria	Subgroup 2	NA	NA	NA	MDM	AGCGAACGCTGGCGGCGTGCTTAACACATGCAAGTCGAGTGCGCAGCTTTCTGTAGCAATACAGGGAGTGGGCGCACGGCGCACGGGTGCGTAACACGTGGACAACATGCCCTTGGATGGGGAATAACCCCGCGAAAGCGGGGCTAATACCGCATAACATTCCAAGAACTTTGGTTTTTGGACTCAAAGGCGTAAGTCGTCGGAGGAGGAGCCCGCGCACGATTAGCTAGTTGGTAGGGTAACGGCCTACCAAGGCTATGATCGTTAGCTGGTCTGAGAGGATGGCCAGCCACACTGGAACTGAGACACGGTCCAGACTCCTACGGGAGGCAGCAGTGGGGAATCTTGCACAATGGGCGAAAGCCTGATGCAGCGACGCCGCGTGGGGGATGAAGCTTC…
FN436182.1.1450	0.252035	Proteobacteria	Alphaproteobacteria	Rhizobiales	Bradyrhizobiaceae	Bradyrhizobium	Known	AGAGTTTGATCATGGCTCAGAGCGAACGCTGGCGGCAGGCTTAACACATGCAAGTCGAGCGCATCCTTCGGGGTGAGCGGCAGACGGGTGAGTAACGCGTGGGAATCTACCGTACCCTACGGAATAACGCATGGAAACGTGTGCTAATACCGTATACGCCCTTAGGGGGAAAGATTTATCGCCGAAAGATCGGCCCGCGTCTGATTAGCTAGTTGGTAGGGTAATGGCCTACCAAGGCGACGATCAGTAGCTGGTCTGAGAGGATGATCAGCCACATTGGGACTGAGACACGGCCCAAACTCCTACGGGAGGCAGCAGTGGGGAATATTGGACAATGGGCGCAAGCCTGATCCAGCCATGCCGCGTGAGTGATGAAGGCCCTAGGGTTGTAAAGCTCTT…
FN668020.1.1490	0.245622	Proteobacteria	Betaproteobacteria	Burkholderiales	Comamonadaceae	NA	MDM	AGAGTTTGATCATGGCTCAGATTGAACGCTGGCGGAATGCTTTACACATGCAAGTCGAACGGTAGAGGGGGCAACCCCTTGAGAGTGGCGAACGGGTGAGTAATATATCGGAACGTGCCCAGTCGTGGGGGATAACGTAGTGAAAATTACGCTAATACCGCATACGATCTAAGGATGAAAGCGGGGGATCGCAAGACCTCGCGCGACTGGAGCGGCCGATATCAGATTAGGTAGTTGGTAGGGTAAAGGCCTACCAAGCCAACGATCTGTAGCTGGTCTGAGAGGACGACCAGCCACACTGGAACTGAGACACGGTCCAGACTCCTACGGGAGGCAGCAGTGGGGAATTTTGGACAATGGGCGAAAGCCTGATCCAGCAATGCCGCGTGCAGGATGAAG…
New Reference OTU1210	0.241155	NA	NA	NA	NA	NA	MDM	TAGAAGTCGTCATTTGGCGAGAAAGCTCAGTCTCAGGAGGACGCGGAGCAGTCCAAATGTTTTTGAGATGGCAGCAACGGAAACCGTAACGAGCATCATCTTGATTAAGCTCATTAGGGTTAGCCTCGGTACGGTCAGGCATCCACGGCGCTTTAAAATAGTTGTTATAGATATTCAAATAACCCTGAAACAAATGCTTAGGGATTTTATTGGTATCAGGGTTAATCGTGCCAAGAAAAGCGGCATGGTCAATATAACCAGTAGTGTTAACAGTCGGGAGAGGAGTGGCATTAACACCATC
GQ263306.1.1429	0.237364	Proteobacteria	Alphaproteobacteria	Rhizobiales	Bradyrhizobiaceae	Bradyrhizobium	Known	AGAGCGAACGCTGGCGGCAGGCTTAACACATGCAAGTCGAGCGGGCGTAGCAATACGTCAGCGGCAGACGGGTGAGTAACGCGTGGGAACGTACCTTTTGGTTCGGAACAACTGAGGGAAACTTCAGCTAATACCGGATAAGCCCTTACGGGGAAAGATTTATCGCCGAAAGATCGGCCCGCGTCTGATTAGCTAGTTGGTGAGGTAAGAGCTCACCAAGGCGACGATCAGTAGCTGGTCTGAGAGGATGATCAGCCACACTGGGACTGAGACACGGCCCAGACTCCTACGGGAGGCAGCAGTGGGGAATATTGGACAATGGGCGCAAGCCTGATCCAGCCATGCCGCGTGAGTGATGAAGGCCCTAGGGTTGTAAAGCTCTTTTGTGCGGGAAGATAA…
JF199326.1.1334	0.216985	Actinobacteria	Actinobacteria	Frankiales	Acidothermaceae	Acidothermus	Known	GACGAACGCTGGCGGCGTGCTTAACACATGCAAGTCGAGCGGAAAGGCCCTTCGGGGTACTCGAGCGGCGAACGGGTGAGTAACACGTGAGTAATCTGCCCCTAGCTCTGGGATAGCTCCGGGAAACCGGGATTAATACCGGATACGACCACCTTAGACATCTTTTGTGGTGGAAAGAATTTCGGCTAGGGATGAGCTCGCGGCCTATCAGCTTGTTGGTGGGGTAACGGCCTACCAAGGCGACGACGGGTAGCCGGCCTGAGAGGGCGACCGGCCACACTGGGACTGAGACACGGCCCAGACTCCTACGGGAGGCAGCAGTGGGGAATATTGCGCAATGGGCGAAAGCCTGACGCAGCGACGCCGCGTGGGGGATGAAGGCCTTCGGGTTGTAAACCC…
New Reference OTU34394	0.215809	NA	NA	NA	NA	NA	MDM	TTGAGTGTGAGGTTATAACGCCGAAGCGGCAAAAATTTTAATTTTTGCCGCTGAGGGGTTGACCAAGCGAAGCGCGGTAGGTTTTCTGCTTAGGAGTTTAATCATGTTTCAGACTTTTATTTCTCGCCATAATTCAAACT
New Reference OTU32559	0.213818	NA	NA	NA	NA	NA	MDM	GTTCGCTTTGAGTCTTCTTCGGTTCCGACTACCCTCCCGACTGCCTATGATGTTTATCCTTTGGATGGTCGCCATGATGGTGGTTATTATACCGTCAATGACTCTGTGACTATTGACGTCCTTCCCCGTACGCCGGGCAATAATGTTTATGTTGGTTTCATGGTTTGGTCTAACTTTACCGCTACTAAATGCCGCGGATTGGTTTCGCTGAATCAGGTTATTAAAGAGATTATTTGTCTCCAGCCACTTAT
EF018161.1.1366	0.208198	Proteobacteria	Alphaproteobacteria	Rhizobiales	Bradyrhizobiaceae	NA	MDM	GAGTTTGATCCTGGCTCAGATTGAACGCTGGCGGCATGCTTTACACATGCAAGTCGAGCGGCAGCGCGGGGGCAACCCTGGCGGCGAGCGGCGAACGGGTGAGTAATACATCGGAACGTGTCCCGTAGTGGGGGATAGCTCGGCGAAAGCCGGATTAATACCGCATATGCTCTACGGAGGAAAGCGGGGGCTCCGCAAGGACCTCGCGCTATGGGAGCGGCCGATGTCCGATTAGCTTGTTGGTGGGGTAACGGCTTACCAAGGCGACGATCGGTAGCTGGTCTGAGAGGATGATCAGCATCACTGGGACTGAGACACGGCCCAGACTCCTACGGGAGGCAGCAGTGGGGAATATTGGACAATGGGCGCAAGCCTGATCCAGCCATGCCGCGTGGATGA…
AB364808.1.1441	0.203989	Acidobacteria	Acidobacteria	Acidobacteriales	Acidobacteriaceae (Subgroup 1)	NA	MDM	AATCAACGCTGGCGGCGTGCCTAACACATGCAAGTCGAACGAGAAAGTGGAGCAATCCATGAGTAAAGTGGCGACCGGGTGAGTAACACGTGACTAACCTACCCTCGAGTGTGGAATAACATCGGGAAACCGACGCTAATACCGCATAACATCGGCGCTTTTAAGAGATGCCGATCAAAGGAGCAATCCGCTTGAGGAGGGGGTCGCGGCTGATTAGCTAGTTGGCGGGGTAACGGCCCACCAAGGCGAAGATCGGTAGCCGGCCTGAGAGGGCGCACGGCCACACTGGAACTGAAACACGGTCCAGACTCCTACGGGAGGCAGCAGTGGGGAATTTTGCGCAATGGGGGAAACCCTGACGCAGCAACGCCGCGTGGAGGATGAAGCCCCTTGGGGCGT…
New Reference OTU27068	0.203365	NA	NA	NA	NA	NA	MDM	CTGATAGCAGTCGGCGTGTGAATCATTAGCCTTGCGACCCTCGGCAGCAAGAACCATACGACCAATATCACGAAAATAGTCACGCAAAGCATTGGGATTATCATAAAACGCCTCTAATCGGTCGTCAGCCAACGTGAGAGTGTCAAAAACGATAAACCAACCATCAGCATGAGCCTGTCGCATTGCATTCATCAAACGCTGAATAGCAAAGCCTCTACGCGATTTCATAGTGGAGGCCTCCAGCAATCTTGAACACTCATCCTTAATACCTTTCTTTTTGGGGTAATTATACTCATCGCG
New Reference OTU2971	0.197794	NA	NA	NA	NA	NA	MDM	CTGCATACGAAAAGACAGAATCTCTTCCAAGAGCTTGCTGCGGTTATCCATCTGCTTATGGAAGCCAAGCATTGGGGATTGAGAAAGAGTAGAAATGCCACAAGCCTCAATAGCAGGTTTAAGAGCCTCGATACGCTCAAAGTCAAAATAATCAGCGTGACATTCAGAAGGGTAATAAGAACGAACCATAAAAAAGCCTCCAAGATTTGGAGGCATGAAAACATACAATTGGGAGGGTGTCAATCCTGACGGTTATTTCCTAGACAAATTAGAGCCAATACCATCAGCTTTACCGTCTTTC
New Reference OTU29378	0.197408	NA	NA	NA	NA	NA	MDM	TTCAGCGCCTTCCATGATGAGACAGGCCGTTTGAATGTTGACGGGATGAACATAATAAGCAATGACGGCAGCAATAAACTCAACAGGAGCAGGAAAGCGAGGGTATCCTACAAAGTCCAGCGTACCATAAACGCAAGCCTAAACGCAGCGACGAGCACGAGAGCGGTCAGTAGCAATCCAAACTTTGTTACTCGTCAGAAAATCGAAATCATCTTCGGTTAAATCCAAAACGGCAGAAGCCTGAATGAGCTTAATAGAGGCCAAAGCGGTCTGGAAACGTACGGATTGTTCAGTAACTTG
JF222334.1.1366	0.196206	Actinobacteria	Thermoleophilia	Solirubrobacterales	0319-6M6	NA	MDM	GACGAACGCTGGCGGCGTGCCTAACACATGCAAGTGGAGCGACGAACCAGGCTTCGGCCTGGGGCAAAGCCGCGAACGGGTGAGTAACACGTGGGTAACCTGCCCCGATGATTGGGACAACCCGAGGAAACTCGGGCTAATACCGAATGTGCCCTCTGGCCATAAGGCCGCTGGGGAAAGGAAGCTTCGGCCTCCGCATCGGGATGGGCCCGCGGCCCATTAGCTTGTTGGTGAGGTAACGGCTCACCAAGGCTGCGATGGGTAGCTGGTCTGAGAGGACGATCAGCCACACTGGGACTGAGACACGGCCCAGACTCCTACGGGAGGCAGCAGTGGGGAATCTTGCGCAATGCGCGAAAGCGTGACGCAGCAACGCCGCGTGGGGGAAGAAGGCCTTCG…
New Reference OTU23846	0.194096	NA	NA	NA	NA	NA	MDM	AACAGGCCACAACCAACCAGAACGTGAAAAAGCGTCCTGCGTGTAGCGAACTGCGATGGGCATACTGTAACCATAAGGCCACGTATTTTGCAAGCTATTTAACTGGCGGCGATTGCGTACCCGACGACCAAAATTAGGGTCAACGCTACCTGTAGGAAGTGTCCGCATAAAGTGCACCGCATGGAAATGAAGACGGCCATTAGCTGTACCATACTCAGGCACACAAAAATACTGATAGCAGTCGGCGTGTGAATCATTAGCCTTGCGACCCTCGGCAGCAAGAACCATACGACCAATATC
New Reference OTU14347	0.192328	NA	NA	NA	NA	NA	MDM	GTATCCAACCTGCAGAGTTTTATCGCTTCCATGACGCAGAAGTTAACACTTTCGGATATTTCTGATGAGTCGAAAAATTATCTTGATAAAGCAGGAATTTCTACTGCTTGTTTACGAATTAAATCGAAGTGGACTGCTGGCGGAAAATGAGAAAATTCGACCTATCCTTGCGCAGCTCGAGAAGCTCTTACTTTGCGACCTTTCGCCATCAACTAACGATTCTGTCAAAAACTGACGCGTTGGATGAGGAGAAGTGGCTTAATATGCTTGGCACGTTCATCAAGGACTGGTTTAGATATG
JF235360.1.1367	0.192006	Actinobacteria	Thermoleophilia	Gaiellales	NA	NA	MDM	GACGAACGCTGGCGGCGCGCTTAACACATGCAAGTCGAGCGAGAACCGGTCCTTCGGGACCGGGGAAAGCGGCGAACGGGTGAGTAACACGTGGGTAATCAACCCCAGGCACTGGGATAGCCCGAGGAAACTCGGATTAATACCGGATGGCCCAGCAGCTCTTCGGGGCGGCTGGAAAAGGTAGCTTCGGCCTCCGGCCTGGGACGAGCCCGCGGCGGATTAGCTTGTTGGTGGGGTAACGGCCTACCAAGGCGACGATCCGTAGCTGGTCTGAGAGGACGATCAGCCACACTGGGACTGAGACACGGCCCAGACTCCTACGGGAGGCAGCAGTGGGGAATCTTGCACAATGGGCGAAAGCCTGATGCAGCGACGCCGCGTGAGGGAAGAAGGCTTTCG…
New Reference OTU20114	0.190386	NA	NA	NA	NA	NA	MDM	GTCCACGGAGTGCTTAATCCAACTTACCAAGCTGGGTTACGACGCGACGCCGTTCAACCAGATATTGAAGCAGAACGCAAAAAGAGAGATGAGATTGAGGCTGGGAAAAGTTACTGTAGCCGACGTTTTGGCGGCGCAACCTGTGACGACAAATCTGCTCAAATTTATGCGCGCTTCGATAAAAATGATTGGCGTATCCAACCTGCAGAGTTTTATCGCTTCCATGACGCAGAAGTTAACACTTTCGGATATTTCTGATGAGTCGAAAAATTATCTTGATAAAGAGATCGGAAGAGCGGTT
KF428084.1.1513	0.19007	Actinobacteria	Thermoleophilia	Solirubrobacterales	NA	NA	MDM	AGAGTTTGATCCTGGCTCAGGACGAACGCTGGCGGCGTGCCTAACACATGCAAGTGGAGCGACGAACCGGGCTTCGGCCCGGGGCAAAGCCGCGAACGGGTGAGTAACACGTGGGTAATCTGCCCTGATGATTGGGACAACCCGAGGAAACTCGGGCTAATACCGAATGTGCCCTCCAGCCACAAGGCTGCTGGGGAAAGGAAGCTTCGGCCTTCGCATCGGGATGGGCCCGCGGCCCATTAGCTAGTTGGTAGGGTAAAAGCTTACCAAGGCTACGATGGGTAGCTGGTCTGAGAAGATGATCAGCCACACTGGGACTGAGACACGGCCCAGACTCCTACGGGAGGCAGCAGTGGGGAATCTTGCGCAATGCGCGAAAGCGTGACGCAGCAACGCCGC…
FR720632.1.1441	0.183455	Acidobacteria	Acidobacteria	Acidobacteriales	Acidobacteriaceae (Subgroup 1)	NA	MDM	AATCAACGCTGGCGGCGTGCCTAACACATGCAAGTCGAACGAGAAAGTGGAGCAATCCATGAGTAAAGTGGCGACCGGGTGAGTAACACGTGACTAACCTACCTTCGAGTGGGGGATAACCTAGGGAAACCTGGGCTAATACCGCATAACATCTTTGGAGTGGAAATTCTGGAGATCAAAGGGGCAATTCGCTTGAAGAGGGGGTCGCGGCTGATTAGCTAGTTGGCGGGGTAATGGCCCACCAAGGCTTTGATCGGTAGCCGGCCTGAGAGGGCGCACGGCCACACTGGAACTGAAACACGGTCCAGACTCCTACGGGAGGCAGCAGTGGGGAATTTTGCGCAATGGGGGAAACCCTGACGCAGCAACGCCGCGTGGAGGATGAAGTCCCTTGGGACG…
New Reference OTU14730	0.177624	NA	NA	NA	NA	NA	MDM	CGACGCAATGGAGAAAGACGGAGAGCGCCAACGGCGTCCATCTCGAAGGAGTCGCCAGCGATAACCGGAGTAGTTGAAATGGTAATAAGACGACCAATCTGACCAGCAAGGAAGCCAAGATGGGAAAGGTCATGCGGCATACGCTCGGCGCCAGTTTGAATATTAGACATAATTTATCCTCAAGTAAGGGGCCGAAGCCCCTGCAATTAAAATTGTTGACCACCTACATACCAAAGACGAGCGCCTTTACGCTTGCCTTTAGTACCTCGCAACGGCTGCGGACGACCAGGGCGAGCGCC
New Reference OTU12799	0.172629	NA	NA	NA	NA	NA	MDM	TTAATGGCGTCGAGCGTCCGGTTAAAGCCGCTGAATTGTTCGCGTTTACCTTGCGTGTACGCGCAGGAAACACTGACGTTCTTACTGACGCAGAAGAAAACGTGCGTCAAAAATTACGTGCAGAAGGAGTGATGTAATGTCTAAAGGTAAAAAACGTTCTGGCGCTCGCCCTGGTCGTCCGCAGCCGTTGCGAGGTACTAAAGGCAAGCGTAAAGGCGCTCGTCTTTGGTATGTAGGTGGTCAACAATTTTAATTGCAGGGGCTTCGGCCCCTTACTTGAGGATAAATTATGTCTAATATT
New Reference OTU10752	0.171644	NA	NA	NA	NA	NA	MDM	AAATGCAGCAGCAAGATAATCACGAGTATCCTTTCCTTTATCAGCGGCAGACTTGCCACCAAGTCGAACCAAATCAAGCAACTTATCAGAAACGGCAGAAGTGCCAGCCTGCAACGTACCTTCAAGAAGTCCTTTACCAGCTTTAGCCATAGCACCAGAAACAAAACTAGGGACGGCCTCATCAGGGTTAGGAACATTAGAGCCTTGAATGGCAGATTTAATACCAGCATCACCCATGCCTACAGTATTGTTATCGGTAGCAAGCACATCACCTTGAATGCCAC
HQ597912.1.1472	0.169559	Acidobacteria	Solibacteres	Solibacterales	Solibacteraceae (Subgroup 3)	Bryobacter	Known	GATCCTGGCTCAGAATCAACGCTGGCGGCGTGCCTAACACATGCAAGTCGAACGAGAAAGTGGAGCAATCCATGAGTAAAGTGGCGACCGGGTGAGTAACACGTGACTAACCTACCTTCGAGTGGGGGATAACCTCGGGAAACCGGGGCTAATACCGCATAACATCTTTGAAGTGGAAATTTCGGAGATCAAAGGAGCAATTCGCTGGAAGAGGGGGTCGCGGCTGATTAGCTAGTTGGCGGGGTAACGGCCCACCAAGGCTTAGATCGGTAGCCGGCCTGAGAGGGCGCACGGCCACACTGGAACTGAAACACGGTCCAGACTCCTACGGGAGGCAGCAGTGGGGAATCTTGCACAATGGGGGAAACCCTGATGCAGCGACGCCGCGTGAGCGATGAA…
DQ450737.1.1366	0.167342	Chloroflexi	JG37-AG-4	NA	NA	NA	MDM	AGAGTTTGATCCTGGCTCAGGATTAACGCTGGCGGCGTGCATGAAACATGCAAGTCGAGCGCGGTGTGATGCGGGGTAACCCAATTCACATCTAGCGGCGAACGGGTGAGTAACACGTGAGCAACCTACCTTCGAGTTGGGGATAGCCCTGGGAAACCAGGATTAATACCCGATGTGGTCACAACAGGACATCCTGATGTGAGTAAAGGCGTAAGCCGCTCGATGACGGGCTCGCGGCCTATTAGCTTGTTGGTGGGGTAACGGCCTACCAAGGCGATGATGGGTAGCTGGTCTGAGAGGACGATCAGCCACACTGGGACTGAGACACGGCCCAGACTCCTACGGGAGGCAGCAGTTAGGAATTTTCCGCAATGGGCGAAAGCCTGACGGAGCAACGCC…
New Reference OTU17086	0.16637	NA	NA	NA	NA	NA	MDM	TAGTCAGGTTAAATTTAATGTGACCGTTTATCGCAATCTGCCGACCACTCGCGATTCAATCATGACTTCGTGATAAAAGATTGAGTG
HM062454.1.1420	0.165824	Acidobacteria	Solibacteres	Solibacterales	Solibacteraceae (Subgroup 3)	Candidatus Solibacter	Known	AACGCTGGCGGCGCGCCTAACACATGCAAGTCGAACGAGAAAGTGGAGCAATCCATGAGTAAAGTGGCGTACGGGTGAGTAACACGTGGATCATCTACCCTCTTGTGGGGGATAACTCTGGGAAACCGGAGCTAATACCGCATAAGTCCGAGAGGAGAAAGCAGCAATGCGCAGGAGGAGGAGTCCGCGGCCGATTACGCTAGTTGGTAGGGTAAAGGCCTACCAAGGCTGAGATCGGTAGCCGGCCTGAGAGGGCACACGGCCACACTGGCACTGAAACACGGGCCAGACTCCTACGGGAGGCAGCAGTGGGGAATCTTGCACAATGGGGGCAACCCTGATGCAGCGACGCCGCGTGAGCGATGAAGCCCTTCGGGGTGTAAAGCTCTTTCGGCAGGG…
New Reference OTU4954	0.165587	NA	NA	NA	NA	NA	MDM	TGGAAAGATTGGTGTTTTCCATAATAGACGCAACGCGAGCAGTAGACTCCTTCTGTTGATAAGCAAGCATCTCATTTTGTGCATATACCTGGTCTTTCGTATTCTGGCGTGAAGTCGCCGACTGAATGCCAGCAATCTCTTTTTGAGTCTCATTTTGCATCTCGGCAATCTCTTTCTGATTGTCCAGTTGCATTTTAGTAAGCTCTTTTTGATTCTCAAATCCGGCGTCAACCATACCAGCAGAGGAAGCATCAGCACCAGCACGCTCCCAAGCATTAAGCTCAGGAAATGCAGCAGCA
New Reference OTU12831	0.162213	NA	NA	NA	NA	NA	MDM	TTACTACTGCTTGTTTACGAATTAAATCGAAGTGGACTGCTGGCGGAAAATGAGAAAATTCGACCTATCCTTGCGCAGCTCGAGAAGCTCTTACTTTGCGACCTTTCGCCATCAACTAACGATTCTGTCAAAAACTGACGCGTTGGATGAGGAGAAGTGGCTTAATATGCTTGGCACGTTCGTCAAGGACTGGTTTAGATATGAGTCACATTTTGTTCATGGTAGAGATTCTCTTGTTGACATTTTAAAAGAGCGTGGATTACTATCTGAGTCCGATGCTGTTCAACCACTAATAGGTA
New Reference OTU26703	0.158648	NA	NA	NA	NA	NA	MDM	CACCCATGCCTACAGTATTGTTATCGGTCGCCAGCACATCACCTTGAATGCCACCGGAGGCGGCTTTTTGACCGCCTCCAAACAATTTAGACATGGCGCCACCAGCAAGAGCAGAAGCAATACCGCCAGCAATAGCACCAAACATAAATCACCTCACTTAAGTGGCTGGAGACAAATAATCTCTTTAATAACCTGATTCAGCGAAACCAATCCGCGGCATTTAGTAGCGGTAAAGTTAGACCAAACCATGA
New Reference OTU20177	0.153972	NA	NA	NA	NA	NA	MDM	ACCATCCTCACCCATGCCTACCGTATTGTTATCGGTAGCACGCACATCACCTTGAATGCCACCGGAGGCGGCTTTTTGACCGCCTCCCAACAATTTAGACATGGCGCCACCAGCAAGAGCAGAAGCAATACCGCCAGCAATAGCACCAAACATAAATCACCTCACTTAAGTGGCTGGAGACAAATAATCTCTTTAATAACCTGATTCAGCGAAACCAATCCGCGGCATTTAGTAGCGGTAAAGTTAGACCA
AM162474.1.1516	0.153218	Actinobacteria	Thermoleophilia	Solirubrobacterales	NA	NA	MDM	GAGTTTGATCATGGCTCAGGACGAACGTTAGCGGCGCGCCTAACACATGCAAGTCGCACGAGAAAGGGCTTCGGCCCCGGTACAGTGGCGCACGGGTGAGTAACACGTGGGTAATATTCCCTCGGGCGGGGGATAACCTTCCGAAAGGAGGGCTAATACCGCATAAGACCACGACTCCGAAAGGGGACGAGGTAAAAGCAGGCCTCTTCATGAAAGCTTGCACCTGAGGATCAGCCCGCGGCCCATCAGCTAGTTGGTAGGGTAACGGCCTACCAAGGCTAAGATGGGTAGCTGGTCTGAGAGGACGATCAGCCACACTGGGACTGAGACACGGCCCAGACTCCTACGGGAGGCAGCAGTGGGGAATCTTGCGCAATGCGCGAAAGCGTGACGCAGCAA…
New Reference OTU1947	0.147736	NA	NA	NA	NA	NA	MDM	TAAGCAGAAAACCTACCGCGCTTCGCTTGGTCAACCCCTCAGCGGCAAAAATTAAAATTTTTACCGCTTCGGCGTTATAACCTCACACTCAATCTTTTAT
New Reference OTU34001	0.147707	NA	NA	NA	NA	NA	MDM	CATTCAGGAACCGCCTTCTGGTGATTTGCACGAACGCGTACTTATTCGCCACCATGATTATGACCAGTGTTTCCAGTCCGTTCAGTTGTTGCAGTGGAATAGTCAGTTTAAATTTAATGTGACCGTTTATCGCAATCTGCCGACCACTCGCGATTCAATTATGACTTCGTGATAAAAGATTGAGTGCGAGGTTATAACGCCGAAGCG
GU127783.1.1428	0.147598	Acidobacteria	Acidobacteria	Acidobacteriales	Acidobacteriaceae (Subgroup 1)	Candidatus Koribacter	Known	CAGAATCAACGCTGGCGGCGTGCCTAACACATGCAAGTCGAACGAGAAAGTGGAGCAATCCATGAGTAAAGTGGCGACCGGGTGAGTAACACGTGACTAACCTACCTTCGAGTGGGGAATAACCTCGGGAAACCGGGGCTAATACCGCATAATGTCTTCGGACCAAAGGAGCAATTCGCTTGAAGAGGGGGTCGCGGCCGATTAGCTAGTTGGCGGGGTAACGGCCCACCAAGGCGATGATCGGTAGCCGGCCTGAGAGGGCGCACGGCCACACTGGAACTGAAACACGGTCCAGACTCCTACGGGAGGCAGCAGTGGGGAATTTTGCGCAATGGGGGAAACCCTGACGCAGCAACGCCGCGTGGAGGATGAAGCCCCTTGGGGTGTAAACTCCTTTCG…
GQ402659.1.1473	0.146782	Proteobacteria	Gammaproteobacteria	Xanthomonadales	NA	NA	MDM	ATTGAACGCTGGCGGCGTGCCTAACACATGCAAGTCGAGCGGTAACGCGGGAGCAATCCTGGCGACGAGCGGCGAACGGGTGAGTAATGCTTCGGAATCTGCCCAGTAGTGGGGAATAACCAGCCGAAAGGTTGGCTAATGCCGCATACGACCCCTTTCCTGACTGGAGAGGGTTGAAAGCGGGGGATCGTAAGACCTCGCGCTATCGGATGAGCCGAAGTCGGATTAGCTAGTTGGTAGGGTAACGGCCTACCAAGGCGACAATCCGTAGCTGGTCTGAGAGGACGACCAGCCACACTGGGACTGAGACACGGCCCAGACTCCTACGGGAGGCAGCAGTGGGGAATATTGGACAATGGGGGCAACCCTGATCCAGCGACGCCGCGTGTGTGAAGAAGG…
New Reference OTU17855	0.141923	NA	NA	NA	NA	NA	MDM	TTTACCGCTACTAAATGCCGCGGATTGGTTTCGCTGAATCAGGTTATTAAAGAGATTATTTGTCTCCAGCCACTTAAGTGAGGTGATTTATGTTTGGTGCTATTGCTGGCGGTATTGCTTCTGCTCTTGCTGGTGGCGCCATGTCTAAATTGTTTGGAGGCGGTCAAAAAGCCGCCTCCGGTGGCATTCAAGGTGATGTGCTTGCTACCGATAACAATACTGTAGGCATGGGTGATGCTGGTATTAAATCTGCCATTCAAGGCTCTAATGTTCCTAACCCTGATGAGGCCGTCCCTAGTTT
New Reference OTU12634	0.139318	NA	NA	NA	NA	NA	MDM	TCCTGACGGTTATTTCCTAGACAAATTAGAGCCTATACCATCAGCTTTACCGTCTTTCCAGAAATTGTTCCAAGTATCGGCAACAGCTTTATCAATACCATGAAAAATATCAACCACACCAGAAGCAGCATCAGTGACGACATTAGAAATATCCTTTGCAGTAGCGCCAATATGAGAAGAGCCATACCGCTGATTCTGCGTTTGCTGATGAACTAAGTCAACCTCAGCACTAACCTTGCGAGTCATTTCTTTGATTTGGTCATTGGTAAAATACTGACCAGCCGTTTGAGCTTGAGTAAGC
KF712567.1.1461	0.137713	Acidobacteria	Solibacteres	Solibacterales	Solibacteraceae (Subgroup 3)	Bryobacter	Known	AGAGTTTGATCATGGCTCAGATTGAACGCTGGCGGCATGCTTTACACATGCAAGTCGAACGGGGTGGCGGGGCAACCGGCCATTCAGTGGCGAACGGGTGAGTAATGCATCGGAACGTGCCTCGTAGTGGGGGATAACGCCGCGAAAGCGGCGCTAATACCGCATATGCTCTGAGGAGGAAAGTGGGGGACTCGCAAGGGCCTCACGCTATGAGAGCGGCCGATGTCCGATTAGCTAGTTGGCGGGGTAATGGCCCACCAAGGCGAAGATCGGTAGCCGGCCTGAGAGGGCACACGGCCACACTGGCACTGAAACACGGGCCAGACTCCTACGGGAGGCAGCAGTGGGGAATCTTGCACAATGGGCGAAAGCCTGATGCAGCGACGCCGCGTGAGCGAT…
FN421512.1.1361	0.137365	Proteobacteria	Alphaproteobacteria	Rhizobiales	Hyphomicrobiaceae	NA	MDM	CATGCAAGTCGAACGCTCCGCAAGGAGAGTGGCAGACGGGTGAGTAACGCGTGGGAATCTACCCAGTTCTACGGAACAACTGAGGGAAACTTCAGCTAATACCGTATACGCCCTACGGGGGAAAGATTTATCGGAATTGGATGAGCCCGCGTAAGATTAGCTAGTTGGTGAGGTAATGGCTCACCAAGGCGACGATCTTTAGCTGGTCTGAGAGGATGATCAGCCACACTGGGACTGAGACACGGCCCAGACTCCTACGGGAGGCAGCAGTGGGGAATATTGGACAATGGGCGCAAGCCTGATCCAGCCATGCCGCGTGAGTGATGAAGGCCTTAGGGTTGTAAAGCTCTTTCAGTGGGGACGATAATGACGGTACCCACAGAAGAAGCCCCGGCTAAC…
New Reference OTU17393	0.135919	NA	NA	NA	NA	NA	MDM	CCAGCTTATCAGAAAAAAAGTTTGAATTATGGCGAGAAATAAAAGTCTGAAACATGATTAAACTCCTAAGCAGAAAACCTACCGCGCTTCGCTTGGTCAACCCCTCAGCGGCAAAAATTAAAATTTTTACCGCTTCGGCGT
FJ936953.1.1447	0.134973	Proteobacteria	Alphaproteobacteria	Rhizobiales	Xanthobacteraceae	NA	MDM	AGAGTTTGATCATGGCTCAGAGCGAACGCTGGCGGCAGGCCTAACACATGCAAGTCGAGCGGTCGTAGCAATACGGCAGCGGCAGACGGGAGAGTAACGCGTGGGAACGTGCCCTTCAGTTCGGAACAACCCAGGGAAACTTGGGCTAATACCGGATACGCCCTAACGGGGAAAGATTTATCGCTGAAGGATCGGCCCGCGTCTGATTAGCTAGTTGGTGAGGTAATGGCTCACCAAGGCGACGATCAGTAGCTGGTCTGAGAGGATGATCAGCCTCACTGGGACTGAAACACGGCCCAGACTCCTACGGGAGGCAGCAGTGGGGAATATTGGACAATGGGCGCAAGCCTGATCCAGCCATGCCGCGTGGGTGATGAAGGCCCTAGGGTTGTAAAGCCC…
HM061777.25.1423	0.133628	Acidobacteria	Acidobacteria	Acidobacteriales	Acidobacteriaceae (Subgroup 1)	NA	MDM	GACACGGTCCAGACTCCTACGGGAGGCAGCAGTGGGGAATTTTTCGCAATGGGGGCAACCCTGACGAAGCAACGCCGCGTGGGTGATGAAGTATTTCGGTACGTAAAACCCTTTCGACGGGGACGAAACCGCAAGGTTGACGGTACCCGTAGAAGAAGCCCCGGCTAACTCCGTGCCAGCAGCCGCGGTAATACGGGGGGGGCAAGCGTTGTTCGGAATTACTGGGCGTAAAGGGCGCACGGACACACTGGAACTGAAACACGGTCCAGACTCCTACGGGAGGCAGCAGTGGGGAATTTTGCGCAATGGGGGAAACCCTGACGCAGCAACGCCGCGTGGAGGATGAAGTCCCTTGGGACGTAAACTCCTTTCGACCAAGACGATAATGACGGTACTGGT…
New Reference OTU14416	0.132955	NA	NA	NA	NA	NA	MDM	GGTATTGGCTCTAATTTGTCTAGGAAATAACCGTCAGGATTGACACCCTCCCAATTGTATGTTTTCATGCCTCCAAATCTTGGAGGCTTTTTTATGGTTCGTTCTTATTACCCTTCTGAATGTCACGCTGATTATTTTGACTTTGAGCGTATCGAGGCTCTTAAACCTGCTATTGAGGCTTGTGGCATTTCTACTCTTTCTCAATCCCCAATGCTTGGCTTCCATAAGCAGATGGATAACCGCATCAAGCTCTTGGAAGAGATTCTGTCTTTTCGTATGCAGGGCGTTGAGTTCGATAATG
New Reference OTU12509	0.130978	NA	NA	NA	NA	NA	MDM	ATGGCGACCATCCAAAGGATAAACATCATAGGCAGTCGGGAGGGTAGTCGGAACCGAAGAAGACTCAAAGCGAACCAAACAGGCAAAAAATTTAGGGTCGGCATCAAAAGCAATATCAGCACCAACAGAAACAACCTGATTAGCGGCGTTGACAGATGTATCCATCTGAATGCAATGAAGAAAACCACCATTACCAGCATTAACCGTCAAACTATCAAAATATAACGTTGACGATGTAGCTTTAGGTGTCTGTAAAACAGGTGCCGAAGAAGCTGGAGTAACAGAAGTGAGAACCAGCTT
GQ472346.1.1432	0.130711	Proteobacteria	NA	NA	NA	NA	MDM	CGGCATGCGCAGCTACCATGCAGTCGAACGATCCTTCGGGATAGTGGCGGACGGGTGAGTAACACGTGGGAACGTGCCTTTTGGTTCGGAACAACTCAGGGAAACTTGAGCTAATACCGAATGTGCCCTTCGGGGGAAAGATTTATCGCCATTAGAGCGGCCCGCGTCTGATTAGCTAGTTGGTGAGGTAATGGCTCACCAAGGCGACGATCAGTAGCTGGTCTGAGAGGATGATCAGCCACACTGGGACTGAGACACGGCCCAGACTCCTACGGGAGGCAGCAGTGGGGAATCTTGCGCAATGGGCGAAAGCCTGACGCAGCCATGCCGCGTGAATGATGAAGGTCTTAGGATTGTAAAATTCTTTCACCGGGGACGATAATGACGGTACCCGGAGAA…
New Reference OTU11646	0.129726	NA	NA	NA	NA	NA	MDM	CGCTGAGGGGTTGACCAAGCGAAGCGCGGTAGGTTTTCTGCTTAGGAGTTTAATCATGTTTCAGACTTTTATTTCTCGCCATAATTCAAACTTTTTTTCTGATAAGCTGGTTCTCACTTCTGTTACTCCAGCTTCTTCGGCACCTGTTTTACAGACACCTAAAGCTACATCGTCAACGTTATATTTTGATAGTTTGACGGTTAATGCTGGTAATGGTGGTTTTCTTCATTGCATTCAGATGGATACATCTGTCAACGCCGCTAATCAGGTTGTTTCTGTTGGTGCTGATATTGCTTTTGAT
New Reference OTU13933	0.125123	NA	NA	NA	NA	NA	MDM	CCGCTGATAAAGGAAAGGATACTCGTGATTATCTTGCTGCTGCATTTCCTGAGCTTAATGCTTGGGAGCGTGCTGGTGCTGATGCTTCCTCTGCTGGTATGGTTGACGCCGGATTTGAGAATCAAAAAGAGCTTACTAAAATGCAACTGGACAATCAGAAAGAGATTGCCGAGATGCAAAATGAGACTCAAAAAGAGATTGCTGGCATTCAGTCGGCGACTTCACGCCAGAATACGAAAGACCAGGTATATGCACAAAATGAGATGCTTGCTTATCAACAGAAGGAGTCTACTGCTCGCGT
HM748715.1.1452	0.123152	Acidobacteria	Subgroup 2	NA	NA	NA	MDM	AGCGAACGCTGGCGGCGTGCTTAACACATGCAAGTCGAACGCGCAGCATTCTGTAGCAATACAGGGTGTGGGCGCGTGGCGGACGGGTGCGTAACACGTGGATAACCTTCCTTGAGGTGGGGAATAACCCAGTGAAAATTGGGCTAATACCGCATAACATCGCGATGGCACATGCTGATGCGATCAAAGGCGCAAGTCGCCACAAGAGGGATCCGCGGCCGATTAGCTTGTTGGCGAGGTAATGGCTCACCAAGGCAATGATCGGTAGCCGGACTGAGAGGTTGGCCGGCCACACTGGAACTGAGACACGGTCCAGACTCCTACGGGAGGCAGCAGTGGGGAATCTTGCACAATGGACGAAAGTCTGATGCAGCAACGCCGCGTGGGGGATGAAGCTTC…
HQ598791.1.1472	0.120249	Acidobacteria	Solibacteres	Solibacterales	Solibacteraceae (Subgroup 3)	Bryobacter	Known	GATCCTGGCTCAGAATCAACGCTGGCGGCGTGCCTAACACATGCAAGTCGAACGAGAAAGTGGAGCAATCCATGAGTAAAGTGGCGACCGGGTGAGTAACACGTGACTAACCTACCCTGAAGTGGGGAATAACCTCGGGAAACCGGGGCTAATACCGCATAACATCGCGAGCTGTAAACGCTTGTGATCAAAGGAGCAATTCGCTTTAGGAGGGGGTCGCGGCTGATTAGCTAGTTGGTAAGGTAACGGCTTACCAAGGCTTAGATCAGTATCCGGCCTGAGAGGGCACACGGCCACACTGGCACTGAAACACGGGCCAGACTCCTACGGGAGGCAGCAGTGGGGAATCTTGCACAATGGAGGAAACTCTGATGCAGCGACGCCGCGTGAGCGATGAAG…
New Reference OTU14527	0.118959	NA	NA	NA	NA	NA	MDM	ACTGGTCATAATCATGGTGGCGAATAAGTACGCGTTCTTGCAAATCACCAGAAGGCGGTTCCTGAATGAATGGGAAGCCTTCAAGAAGGTGATAAGCAGGAGAAACATACGAAGGCGCATAACGATACCACTGACCCTCAGCAATCTTAAACTTCTTAGACGAATCACCAGAACGGAAAACATCCTTCATAGAAATTTCACGCGGCGGCAAGTTGCCATACAAAACAGGGTCGCCAGCAATATCGGTATAAGTCAAAGCACCTTTAGCGTTAAGGTACTGAATCTCTTTAGTCGCAGTAGG
New Reference OTU16473	0.118054	NA	NA	NA	NA	NA	MDM	TATACTCATCGCGAATATCCTTAAGAGGGCGTTCAGCAGCCAGCTTGCGGCAAAACTGCGTAACCGTCTTCTCGTTCTCTAAAAACCATTTTTCGTCCCCTTCGGGGCGGTGGTCTATAGTGTTATTAATATCAAGTTGGGGGAGCACATTGTAGCATTGTGCCAATTCATCCATTAACTTCTCAGTAACAGATACAAACTCATCACGAACGTCAGAAGCAGCCTTATGGCCGTCAACATACATATCACCATTATCGAACTCAACGCCCTGCATACGAAAAGACAGAATCTCTTCCAAG
LM994064.1.1410	0.117219	Proteobacteria	Alphaproteobacteria	Rhizobiales	Bradyrhizobiaceae	Bradyrhizobium	Known	GCGAACGCTGGCGGCAGGCTTAACACATGCAAGTCGAGCGGGCGTAGCAATACGTCAGCGGCAGACGGGTGAGTAACGCGTGGGAACGTACCTTTTGGTTCGGAACAACCCAGGGAAACTTGGGCTAATACCGGATAAGCCCTTACGGGGAAAGATTTATCGCCGAAAGATCGGCCCGCGTCTGATTAGCTAGTTGGTGAGGTAATGGCTCACCAAGGCGACGATCAGTAGCTGGTCTGAGAGGATGATCAGCCACATTGGGACTGAGACACGGCCCAAACTCCTACGGGAGGCAGCAGTGGGGAATATTGGACAATGGGCGCAAGCCTGATCCAGCCATGCCGCGTGAGTGATGAAGGCCCTAGGGTTGTAAAGCTCTTTTGTGCGGGAAGATAATGA…
FJ946540.1.1290	0.11485	Proteobacteria	Betaproteobacteria	Burkholderiales	Comamonadaceae	Delftia	Known	GCTGAGATTGAACGCTGGCGGCATGCCTTACACATGCAAGTCGAACGGCAGCGCGGGGCAACCTGGCGGCGAGTGGCGAACGGGTGAGTAATATATCGGAACGTACCCTGGAGTGGGGGATAACGTAGCGAAAGTTACGCTAGTACCGCATACGATCTAAGGATGAAAGTGGGGGATTCGCAAGAACCTCATGCTCCTGGAGCGGCCGATATCTGATTAGCTAGTTGGTAGGGTAAAAGCCTACCAAGGCATCGATCAGTAGCTGGTCTGAGAGGACGACCAGCCACACTGGAACTGAGACACGGTCCAGACTCCTACGGGAGGCAGCAGTGGGGAATTTTGGACAATGGGCGCAAGCCTGATCCAGCAATGCCGCGTGAGTGAAGAAGGCCTTCGGGT…
GQ402590.1.1421	0.113839	Acidobacteria	Solibacteres	Solibacterales	Solibacteraceae (Subgroup 3)	Bryobacter	Known	AATCAACGCTGGCGGCGCGCTTAACACATGCAAGTCGCACGAGAAAGTGGAGCAATCCATGAGTACAGTGGCGTACGGGTGAGTAACACGTGGATGATCTGCCCTTTAGTGGGGAATAACCCTGGGAAACCGGGGCTAATACCGCATAAGCCTGCAAAGGGAAAGCAGCAATGCGCTGAAGGAGGAGTCCGCGGCCGATTAGCTAGTTGGTAGGGTAACGGCCTACCAAGGCAATGATCGGTAGCCGGCCTGAGAGGGCACACAGCCACACTGGCACTGAAACACGGGCCAGACTCCTACGGGAGGCAGCAGTGGGGAATCTTGCACAATGGAGGAAACTCTGATGCAGCGACGCCGCGTGAGCGATGAAGCCCTTCGGGGTGTAAAGCTCTTTCGACG…
New Reference OTU11084	0.113309	NA	NA	NA	NA	NA	MDM	TGACGATGAGGGACATAAAAAGTAAAAATGTCTACAGTAGAATCAATAGCAAGGCCACGACGCAATGGAGAAAGACGGAGAGCGCCAACGGCGTCCATCTCGAAGGAGTCGCCAGCGATAACCGGAGTAGTTGAAATGGTAATAAGACGACCAATCTGACCAGCAAGGAAGCCAAGATGGGAAAGGTCATGCGGCATACGCTCGGCGCCAGTTTGAATATTAGACATAATTTATCCTCAAGTAAGGGGCCGAAGCCCCTGCAATTAAAATTGTTGACCACCTACATACCAAAGACGAGCGC
New Reference OTU1032	0.111496	NA	NA	NA	NA	NA	MDM	CGCTTAAAGCTACCAGTTATATGGCTGTTGGTTTCTATGTGGCTAAATACGTTAACAAAAAGTCAGATATGGACCTTGCTGCTAAAGGTCTAGGAGCTAAAGAATGGAACAACTCACTAAAAACCAAGCTGTCGCTACTTCCCAAGAAGCTGTTCAGAATCAGAATGAGCCGCAACTTCGGGATGAAAATGCTCACAATGACAAATCTGTCCACGGAGTGCTTAATCCAACTTACCAAGCTGGGTTACGACGCGACGCCGTTCAACCAGATATTGAAGCAGAACGCAAAAAGAGAGATG
New Reference OTU21422	0.110237	NA	NA	NA	NA	NA	MDM	TGGAGACAAATAATCTCTTTAATAACCTGATTCAGCGAAACCAATCCGCGGCATTTAGTAGCGGTAAAGTTAGACCAAACCATGAAACCAACATAAACATTATTGCCCGGCGTACGGGGAAGGACGTCAATAGTCACACAGTCCTTGACGGTATAATAACCACCATCATGGCGACCATCCAAAGGATAAACATCATAGGCAGTCGGGAGGGTAGTCGGAACCGAAGAAGACTCAAAGCGAACCAAACAGGCAAGAAATTTAGGGTCGGCATCAAAAGCAATATCAGCACCAACAGAAACA
HM062209.1.1422	0.109252	Acidobacteria	Acidobacteria	Acidobacteriales	Acidobacteriaceae (Subgroup 1)	NA	MDM	AACGCTGGTTGGCTTCGTAGCAGATGCAAGTCGCATGGGATAACGGCGGTAAATCGGTGAGTCTATTGTGGTATGAGTCAGCGACACGTGACTACCGTACCTTTGGGCCGGGTATATCTTGTGGTAAACCGGGGCTGATACCGCATAACATCGCAAGATCAAAGAAGCGATTCGCTTAACGACTGGTTCAAGGCTGATTAGCTAGTTGGTAGGGTAATGGCCTACCAAGGCGATGATCGGTAGCCGGCCTGAGAGGGCGCACGGCCACACTGGAACTGAAACACGGTCCAGACTCCTACGGGAGGCAGCAGTGGGGAATTTTGCGCAATGGGGGAAACCCTGACGCAGCAACGCCGCGTGGAGGATGAAGTCCCTTGGGACGTAAACTCCTTTCGACCG…
JQ428251.1.1443	0.109062	Proteobacteria	Alphaproteobacteria	Rhizobiales	Xanthobacteraceae	Variibacter	Known	GCCTAACACATGCAAGTCGAGCGGCCGTAGCAATACGGCAGCGGCAGACGGGAGAGTAACACGTGGGAACGTACCCTTCAGTACGGAACAACCAAGGGAAACTTTGGCTAATACCGTATACGTCCGTAAGGAGAAAGATTTATCGCTGAAGGATCGGCCCGCGTCTGATTAGCTAGTTGGTGAGGTAACGGCTCACCAAGGCGACGATCAGTAGCTGGTCTGAGAGGATGATCAGCCTCACTGGGACTGAGACACGGCCCAGACTCCTACGGGAGGCAGCAGTGGGGAATATTGGACAATGGGCGCAAGCCTGATCCAGCCATGCCGCGTGGGTGATGAAGGCCCTAGGGTTGTAAAGCCCTTTCGGCGGGGAAGATAATGACGGTACCCGCAGAAGAA…
New Reference OTU16630	0.107946	NA	NA	NA	NA	NA	MDM	TTATCAGAAACGGCAGAAGTGCCAGCCTGCAACGTACCTTCAAGAAGTCCTTTACCAGCTTTAGCCATAGCACCAGAAACAAAACTAGGGACGGCCTCATCAGGGTTAGGAACATTAGAGCCTTGAATGGCAGATTTAATACCAGCATCACCCATGCCTACAGTATTGTTATCGGTAGCAAGCACATCACCTTGAATGCCACCGGAGGCGGCTTTTTGACCGCCTCCAAACAATTTAGACATGGCGCCACCAGCAAGAGCAGAAGCAATACCGCCAGCAATAGCACCAAACATAAATCATC
GU731275.1.1398	0.104717	Actinobacteria	Thermoleophilia	Solirubrobacterales	TM146	NA	MDM	AGAGTTTGATCCTGGCTCAGAACGAACGCTGGCGGCGTGCCTCATACATGCAAGTGGAGCGACGAACCAGGCTTCGGCCTGGGGCAAAGCCGCGAACGGGTGAGTAACACGTGGGTAACCTGCCCCGATGATTGGGACAACCCGAGGAAACTCGGGCTAATACCAAATGTGCCCCTGGCTGTGATGGCCAGGAGGAAAGGAAGCTTCGGCCTCCGCATCGGGATGGGCCCGCGGCCCATTAGCTTGTTGGTAGGGTAATGGCCTACCAAGGCGACGATGGGTAGCTGGTCTGAGAGGACGATCAGCCACACTGGGACTGAGACACGGCCCAGACTCCTACGGGAGGCAGCAGTAGGGAATCTTGCGCAATGCGCGAAAGCGTGACGCAGCAACGCCGCG…
GU983314.1.1407	0.0995608	Acidobacteria	Acidobacteria	Acidobacteriales	Acidobacteriaceae (Subgroup 1)	NA	MDM	GCGGCGTGCCTAACACATGCAAGTCGAACGAGAAAGTGGAGCAATCCATGAGTAAAGTGGCGACCGGGTGAGTAACACGTGACTAACCTACCTTCGAGTGGGGGATAACCTCGGGAAACCGGGGCTAATACCGCATAACATCTTTGGAGTGGAAATTCTGGAGATCAAAGGAGCAATTCGCTGGAAGAGGGGGTCGCGGCTGATTAGCTAGTTGGCGGGGTAACGGCCCACCAAGGCTTAGATCGGTAGCCGGCCTGAGAGGGCGCACGGCCACACTGGAACTGAAACACGGTCCAGACTCCTACGGGAGGCAGCAGTGGGGAATTTTGCGCAATGGGGGAAACCCTGACGCAGCAACGCCGCGTGGAGGATGAAGTCCCTTGGGACGTAAACTCCTTT…
New Reference OTU14474	0.0968894	NA	NA	NA	NA	NA	MDM	TTTCTTGGCACGATTAACCCTGATACCAATAAAATCCCTAAGCATTTGTTTCAGGGTTATTTGAATATCTATAACAACTATTTTAAAGCGCCGTGGATGCCTGACCGTACCGAGGCTAACCCTAATGAGCTTAATCAAGATGATGCTCGTTATGGTTTCCGTTGCTGCCATCTCAAAAACATTTGGACTGCTCCGCTTCCTCCTGAGACTGAGCTTTCTCGCCAAATGACGACTTCTACCACATCTATTGACATTATGGGTCTGCAAGCTGCTTATGCTAATTTGCATACTGACCAAGAAC
EF018110.1.1322	0.096537	Acidobacteria	Solibacteres	Solibacterales	Solibacteraceae (Subgroup 3)	Bryobacter	Known	GAGTTTGATCCTGGCTCAGAATCAACGCTGGCGGCGCGCTTAACACATGCAAGTCGCACGAGAAAGGGAGCAATCCTAAGTAAAGTGGCGCACGGGTGAGTAACACGTGGATCATCTACCTTTTAGTGGGGAATACCTCTGGGAAACCGGAGACAATACCGCATAAGCCTGTAAAGGGAAAGCAGCAATGCGCTGAAAGAGGAGTCCGCGGCCGATTAGCTAGTTGGCGGGGTAATGGCCCACCAAGGCGAAGATCGGTAGCCGGCCTGAGAGGGCACACGGCCACACTGGCACTGAAACACGGGCCAGACTCCTACGGGAGGCAGCAGTGGGGAATCTTGCACAATGGGCGAAAGCCTGATGCAGCGACGCCGCGTGAGCGATGAAGCCCTTCGGGGT…
New Reference OTU14583	0.0963672	NA	NA	NA	NA	NA	MDM	GCTGTTCAACCACTAATAGGTAAGAAATCATGAGTCAAGTTACTGAACAATCCGTACGTTTCCAGACCGCTTTGGCCTCTATTAAGCTCATTCAGGCTTCTGCCGTTTTGGATTTAACCGAAGATGATTTCGATTTTCTGACGAGTAACAAAGTTTGGATTGCTACTGACCGCTCTCGTGCTCGTCGCTGCGTTGAGGCTTGCGTTTATGGTACGCTGGACTTTGTAGGATACCCTCGCTTTCCTGCTCCTGTTGAGTTTATTGCTGCTGTCATTGCTTATTATGTTCATCCCGTCAACAT
EF019068.1.1368	0.0919933	Acidobacteria	Solibacteres	Solibacterales	Solibacteraceae (Subgroup 3)	Bryobacter	Known	GAGTTTGATCCTGGCTCAGAATCAACGCTGGCGGCGCGCTTAACACATGCAAGTCGCACGAGAAAGGGAGCAATCCTGAGTAAAGTGGCGTACGGGTGAGTAACACGTGGATCATCTACCTTTTAGTGGGGAATACCTCCGGGAAACTGGAGACAATACCGCATAAGCTCGTAAGAGGAAAGCAGCAATGCGCTGAAAGAGGAGTCCGCGGCTGATTAGCTAGATGGCGGGGTAACGGCCCACCATGGCGAAGATCGGTAGCCGGCCTGAGAGGGCACACGGCCACACTGGCACTGAAACACGGGCCAGACTCCTACGGGAGGCAGCAGTGGGGAATCTTGCACAATGGGGGAAACCCTGATGCAGCGACGCCGCGTGAGCGATGAAGCCCTTCGGGGT…
AJ519386.1.1245	0.0916033	Acidobacteria	Solibacteres	Solibacterales	Solibacteraceae (Subgroup 3)	Bryobacter	Known	ATGAGTACAGTGGCGTACGGGTGAGTAACACGTGGATCATCTGCCTCTTGATGGGGAATAACCCTGGGAAACCGGGGCTAATACCGCATAAGCCTGAAAAGGGAAAGCAGCAATGCGTCGAGAGAGGAGTCCGCGGCCGATTAGCTAGTTGGTAGGGTAATGGCCTACCAAGGCAATGATCGGTAGCCGGCCTGAGAGGGCACACGGCCACACTGGCACTGAAACACGGGCCAGACTCCTACGGGAGGCAGCAGTGGGGAATCTTGCACAATGGAGGAAACTCTGATGCAGCGACGCCGCGTGAGCGATGAAGCCCTTCGGGGTGTAAAGCTCTTTCGGCAGGAACGATAATGACGGTACCTGCAGAAGAAGCTGCGGCTAACTACGTGCCAGCAGCCG…
JN378395.1.1419	0.0897589	Actinobacteria	Actinobacteria	Micrococcales	Microbacteriaceae	NA	MDM	CTCAGGATGAACGCTGGCGGCGTGCTTAACACATGCAAGTCGAACGGTGAAAGAGGAGCTTGCTCCTCTGGATCAGTGGCGAACGGGTGAGTAACACGTGAGCAATCTGCCCTGGACTCTGGGATAAGCGTTGGAAACGACGTCTAATACCGGATACGCGACGCGAAGGCATCTTCAGCGTCGGGAAAGAACTTCGGTCCAGGATGAGCTCGCGGCCTATCAGCTAGTTGGTGAGGTAACGGCCCACCAAGGCGACGACGGGTAGCCGGCCTGAGAGGGTGACCGGCCACACTGGGACTGAGACACGGCCCAGACTCCTACGGGAGGCAGCAGTGGGGAATATTGCACAATGGGCGCAAGCCTGATGCAGCAACGCCGCGTGAGGGACGACGGCCTTCG…
JN023240.1.1451	0.0861225	Acidobacteria	Acidobacteria	Acidobacteriales	Acidobacteriaceae (Subgroup 1)	NA	MDM	GCCTAACACATGCAAGTCGAACGAGAAAGTGGAGCAATCCATGAGTACAGTGGCGACCGGGTGAGTAACACGTGACTACCTACCCTTGAGTGGGGGATAACCTCGGGAAACCGAGGCTAATACCGCATAATATCGAGAGATCAAAGGAGCAATTCGCTTTTGGAGGGGGTCGCGGCTGATTAGTTAGTTGGCGGGGTAATGGCCCACCAAGGCGAAGATCGGTATCCGGCCTGAGAGGGCGCACGGACACACTGGAACTGAAACACGGTCCAGACTCCTACGGGAGGCAGCAGTGGGGAATTTTGCGCAATGGGGGAAACCCTGACGCAGCAACGCCGCGTGGAGGATGAAGCCCCTTGGGGTGTAANCTCCTTTCGACCGGGAAAATAATGATGGTAC…
FR683704.1.1469	0.0846747	Proteobacteria	Gammaproteobacteria	Cellvibrionales	Halieaceae	Haliea	Known	GAGTTTGATCATGGCTCAGAACGAACGCTGGCGGCAGGCCTAATACATGCAAGTCGAGCGCGCCCTTCGGGGTGAGCGGCGGACGGGTGAGTAACGCGTGGGAATATGCCCTTCTCTACGGAATAGCCTCGGGAAACTGAGAGTAATACCGTATACGCCCTTCGGGGGAAAGATTTATCGGTGAAGGATTAGCCCGCGTAAGATTAGATAGTTGGTGGGGTAATGGCCTACCAAGTCTACGATCTTTAGCTGGTTTTAGAGGATGATCAGCAACACTGGAACTGAGACACGGTCCAGACTCCTACGGGAGGCAGCAGTGGGGAATATTGGACAATGGGCGCAAGCCTGATCCAGCCATGCCGCGTGTGTGAAGAAGGCTCTAGGGTTGTAAAGCACTTT…
New Reference OTU14218	0.0807669	NA	NA	NA	NA	NA	MDM	TCCATCAACATCATAGCCAGATGCCCAGAGATTAGAGCGCATGACAAGTAAAGGACGGTTGTCAGCGTCATAAGAGGTTTTACCTCCAAATGAAGAAATAACATCATGGTAACGCTGCATGAAGTAATCACGTTCTTGGTCAGTATGCAAATTAGCATAAGCAGCTTGCAGACCCATAATGTCAATAGATGTGGTAGAAGTCGTCATTTGGCGAGAAAGCTCAGTCTCAGGAGGAAGCGGAGCAGTCCAAATGTTTTTGAGATGGCAGCAACGGAAACCATAACGAGCATCATCTTGATT
New Reference OTU11909	0.0806304	NA	NA	NA	NA	NA	MDM	AGGTAAAACCTCTTATGACGCTGACAACCGTCCTTTACTTGTCATGCGCTCTAATCTCTGGGCATCTGGCTATGATGTTGATGGAACTGACCAAACGTCGTTAGGCCAGTTTTCTGGTCGTGTTCAACAGACCTATAAACATTCTGTGCCGCGTTTCTTTGTTCCTGAGCATGGCACTATGTTTACTCTTGCGCTTGTTCGTTTTCCGCCTACTGCGACTAAAGAGATTCAGTACCTTAACGCTAAAGGTGCTTTGACTTATACCGATATTGCTGGCGACCCTGTTTTGTATGGCAACTTG
JX505172.1.1477	0.0792635	Proteobacteria	Deltaproteobacteria	Myxococcales	Polyangiaceae	Sorangium	Known	AACGAACGTTAGCGGCGCGCCTAACACATGCAAGTCGCACGAGAAGGGGCTTCGGCCCTGGTAAAGTGGCGCACGGGTGAGTAACACGTGGGTAATGTTCCCTCAGGCGGGGGATAACCTTCCGAAAGGAGGGCTAATACCGCATAAGACCACGGCCTCGAAAGAGGCTGAGGTAAAAGCAGGCCTCTACATGTAAGCTTGCACCGGAGGATCAGCCCGCGGCCCATCAGCTAGTTGGTAGGGTAACGGCCTACCAAGGCGAAGACGGGTAGCTGGTCTGAGAGGATGATCAGCCACACTGGAACTGAGACACGGTCCAGACTCCTACGGGAGGCAGCAGTGGGGAATCTTGCGCAATGGGCGAAAGCCTGACGCAGCGACGCCGCGTGGGTGATGAAG…
New Reference OTU12382	0.0779934	NA	NA	NA	NA	NA	MDM	TTATAGATATTCAAATAACCCTGAAACAAATGCTTAGGGATTTTATTGGTATCAGGGTTAATCGTGCCAAGAAAAGCGGCATGGTCAATATAACCAGTAGTGTTAACAGTCGGGAGAGGAGTGGCATTAACACCATCCTTCATGAACTTAATCCACTGTTCACCATAAACGTGACGATGAGGGACATAAAAAGTAAAAATGTCTACAGTAGAGTCAATAGCAAGGCCACGACGCAATGGAGAAAGACGGAGAGCGCCAACGGCGTCCATCTCGAAGGAGTCGCCAGCGATAAC
AB862887.1.1462	0.0730927	Proteobacteria	Alphaproteobacteria	Rhodospirillales	Rhodospirillaceae	NA	MDM	AGAGTTTGATCCTGGCTCAGAACGAACGCTGGCGGCAGGCTTAACACATGCAAGTCGAACGAGCTGGGACCTTCGGGTCCCGATGCTAGTGGCGCACGGGTGAGTAACACGTGGGAACGTACCCTTTAGTACGGAATAACCCAGGGAAACTTGGGCTAATACCGTATGACTCCTTCGGGAGAAAGATTTATCGCTAAAGGAACGGCCCGCGTCTGATTAGGTAGTTGGTGAGGTAACGGCTCACCAAGCCAACGATCAGTAGCTGGTCTGAGAGGATGATCAGCCACACTGGGACTGAGACACGGCCCAGACTCCTACGGGAGGCAGCAGTGGGGAATATTGGACAATGGGGGCAACCCTGATCCAGCCATGCCGCGTGAGTGAAGAAGGCCTTCGGGT…
JF833884.1.1514	0.0727466	Verrucomicrobia	S-BQ2-57 soil group	NA	NA	NA	MDM	GAGTTTGATCCTGGCTCAGAACGAACGCTGGCGGCGTGGATAAGACATGCAAGTCGAACGGGAGTTTATTTATAGCAATATGAGTGAACTCTAGTGGCGAAAGGGTGCGTAACACGTAGCTACCTACCTCGAAGTTGGGGATAGCTCGGCGAAAGCCGGATTAATACCGAATGTGATCGTGAGATCAAAGCTGGGGATCGTAAGACCTGGCGCTTTGAGATGGGGCTGCGGCCTATCAGCTAGTTGGCGGGGTAACGGCCCACCAAGGCTTAGACGGGTAGCTGGTCTGAGAGGACGACCAGCCACACTGGAACTGAGACACGGTCCAGACACCTACGGGTGGCAGCAGTCGAGGATTTTTCTCAATGGGGGAAACCCTGAAGGAGCGACGCCGCGTGA…
HE818683.1.1380	0.0721993	Proteobacteria	Alphaproteobacteria	Rhizobiales	Xanthobacteraceae	NA	MDM	GGAGCGGCAGACGGGAGAGTAACACGTGGGAACGTACCCTTTGGTTCGGAACAACCCAGGGAAACTTGGGCTAATACCGAATAAGCCCTTACGGGGAAAGATTCATCGCCGAAGGATCGGCCCGCGTCTGATTAGCTAGTTGGTGGGGTAACGGCCCACCAAGGCGACGATCAGTAGCTGGTCTGAGAGGATGATCAGCCTCACTGGGACTGAGACACGGCCCAGACTCCTACGGGAGGCAGCAGTGGGGAATATTGGACAATGGGCGCAAGCCTGATCCAGCCATGCCGCGTGGGTGATGAAGGCCCTAGGGTTGTAAAGCCCTTTCGGCGGGGAAGATAATGACGGTACCCGCAGAAGAAGCCCCGGCTAACTTCGTGCCAGCAGCCGCGGTAATAC…
New Reference OTU27306	0.0721953	NA	NA	NA	NA	NA	MDM	AACGTCAGTGTTTCCTGCGCGTACACGCAAGGTAAACGCGAACAATTCAGCGGCTTTAACCGGACGCTCGACGCCATTAATAATGTTTTCCGTAAATTCAGCGCCTTCCATGATGAGACAGGCCGTTTGAATGTTGACGGGATG
FM877544.1.1423	0.0720937	Acidobacteria	Solibacteres	Solibacterales	Solibacteraceae (Subgroup 3)	Candidatus Solibacter	Known	ACGCTGGCGGCGCGCTTAACACATGCAAGTCGAACGAGAAAGCGGGGGCAACCTCGTGAGTAAAGTGGCGTACGGGTGAGTAACACGTGGGTAATCTACCTTTTAGTGGGGAATAACGCTGGGAAACCGGCGCTAATACCGCATAATCCCGAGAGGGGAAAGCAGCAATGCGCTGAAAGAGGAGCCCGCGGTCGATTAGCTAGTTGGTGAGGTAAGAGCTCACCAAGGCAAAGATCGATAGCCGGCCTGAGAGGGCACACGGCCACACTGGCACTGGGACACGGGCCAGACTCCTACGGGAGGCAGCAGTGGGGAATCTTGCACAATGGGGGCAACCCTGATGCAGCGACGCCGCGTGAACGATGAAGCCCTTCGGGGTGTAAAGTTCTTTCGGCAGGG…
HM445550.1.1324	0.0720319	Acidobacteria	Solibacteres	Solibacterales	Solibacteraceae (Subgroup 3)	Candidatus Solibacter	Known	TGCCTAATACATGCAAGTCGAACGAGAAAGCGGGGGCAACCTCGTGAGTACAGTGGCGTACGGGTGAGTAACACGTGGATGATCTGCCCTTTAGTGGGGGATAACCCTGGGAAACCGGGGCTAATACCGCATAAGTCCGGGAGGAGAAAGCAGCAATGCGCTGAAGGAGGAGTCCGCGGCCGATTAGCTAGTTGGTAGGGTAATGGCCTACCAAGGCGACGATCGGTAGCCGGCCTGAGAGGGCACACGGCCACACTGGCACTGAAACACGGGCCAGACTCCTACGGGAGGCAGCAGTGGGGAATCTTGCACAATGGGGGCAACCCTGATGCAGCGACGCCGCGTGAGCGATGAAGCCCTTCGGGGTGTAAAGCTCTTTCGGCAGGGAAGATTATGACG…
KJ600862.1.1403	0.0713332	Proteobacteria	Alphaproteobacteria	Rhizobiales	Xanthobacteraceae	Variibacter	Known	AACGAACGCTGGCGGCAGGCCTAACACATGCAAGTCGAGCGAACCCTTCGGGGTTAGCGGCGGACGGGTGAGTAACGCGTGGGAACGTGCCCTTCTCTACGGAATAGTCCCGGGAAACTGGGTTTAATACCGTATACGCCCTTTGGGGGAAAGATTTATCGCCATTGGAGCGGCCCGCGTCTGATTAGCTAGTTGGTGAGGTAATGGCTCACCAAGGCGACGATCAGTAGCTGGTCTGAGAGGATGATCAGCCTCACTGGGACTGAGACACGGCCCAGACTCCTACGGGAGGCAGCAGTGGGGAATATTGGACAATGGGCGCAAGCCTGATCCAGCCATGCCGCGTGGGTGATGAAGGCCCTAGGGTTGTAAAGCCCTTTCGGCGGGGAAGATAATGAC…
EF515945.1.1427	0.0688161	Acidobacteria	Solibacteres	Solibacterales	Solibacteraceae (Subgroup 3)	Bryobacter	Known	GGCGGCGCGCTTAACACATGCAAGTCGCACGAGAAAGGGGGCAACCCTGAGTAAAGTGGCGTACGGGTGAGTAACACGTGGATGATCTACCTCATAGTGGGGAATACCCCTGGGAAACCGGGGATAATACCGCATAAGCTGTCTGCTTCAATGTAGACAGGAAAGCAGCAATGCGCTGTGAGAGGAGTCCGCGGCCGATTAGCTAGTTGGCGGGGTAACGGCCCACCAAGGCGAAGATCGGTAGCCGGCCTGAGAGGGCACACGGCCACACTGGCACTGAAACACGGGCCAGACTCCTACGGGAGGCAGCAGTGGGGAATCTTGCACAATGGAGGAAACTCTGATGCAGCGACGCCGCGTGAGCGATGAAGCCCTTCGGGGTGTAAAGCTCTTTCGACG…
AY913563.1.1280	0.0686613	Firmicutes	Clostridia	Halanaerobiales	ODP1230B8.23	NA	MDM	GAACGAGGTAGCAATACCTAGTGGCAGACGGGTGAGTAACGCGTGGTCAACCTACCCTCGAGCGGGGAATAACTAGCCGAAAGGCTAGCTAATACCGCATAACATCAAAGCCGGCATCGGCAATGATTGAAAGCAGTAATGCTCTCGAGGACGGGACCGCGTCCGATTAGCTAGTTGGTGAGGTAATGGCTCACCAAGGCTACGATCGGTAGCTGGTTTGAGAGAACGACCAGCCACACTGGGACTGAGAACGGCCCAGACTCCTACGGGAGGCAGCAGTGAGGAATTTTCCGCAATGGGCGAAAGCCTGACGGAGCGACGCCGCGTGTGGGAAGAAGGCCTTCGGGTCGTAAACCACTGTCGAGGGGGAAGATATTGACGGTACCCCTGGAGGAAGCC…
JF135737.1.1310	0.0673529	Proteobacteria	Alphaproteobacteria	Rhizobiales	Xanthobacteraceae	NA	MDM	AGCGAACGCTGGCGGCAGGCCTAACACATGCAAGTCGAGCGGATGTAGCAATACATCAGCGGCAGACGGGAGAGTAACACGTGGGAACGTACCCTTTGGTTCGGAACAACACAGGGGAACTTGTGCTAATACCGGATAAGCCCTAACGGGGAAAGATTTATCGCCATTGGATCGGCCCGCGTCTGATTAGCTAGTTGGTGGGGTAACGGCCCACCAAGGCGACGATCAGTAGCTGGTCTGAGAGGATGATCAGCCTCACTGGGACTGAGACACGGCCCAGACTCCTACGGGAGGCAGCAGTGGGGAATATTGGACAATGGGCGCAAGCCTGATCCAGCCATGCCGCGTGGGTGATGAAGGCCCTAGGGTTGTAAAGCCCTTTCGGCGGGGAAGATAATG…
FN594692.1.1463	0.0670534	Acidobacteria	Solibacteres	Solibacterales	Solibacteraceae (Subgroup 3)	Candidatus Solibacter	Known	GAGTTTGATCCTGGCTCAGAATCAACGCTGGCGGCGCGCTTAACACATGCAAGTCGAACGAGAAAGCGGGGCAACTCGCAAGTAAAGTGGCGTACGGGTGAGTAACACGTGGATTATCTAACTCTTAGTGGGGGATAACTTTGGGAAACCGAAGCTAATACCGCATGAGCTCGAGAGAGGAAAGCAGCAATGCGCTGAGAGAGGAGTCCGCGGCCGATTAGTTTGTTGGCGGGGTAATGGCCCACCAAGACTGCGATCGGTAGCCGGCCTGAGAGGGCACACGGCCACACTGGCACTGAAACACGGGCCAGACTCCTACGGGAGGCAGCAGTGGGGAATCTTGCACAATGGGGGCAACCCTGATGCAGCGACGCCGCGTGAGCGATGAAGCCCTTCGGG…
HQ119325.1.1250	0.0653524	Proteobacteria	Alphaproteobacteria	Rhizobiales	Xanthobacteraceae	Pseudolabrys	Known	AGAGTTTGATCCTGGCTCAGAGCGAACGCTGGCGGCAGGCCTAACACATGCAAGTCGAGCGGGCACCGCAAGGTGTCAGCGGCAGACGGGAGAGTAACACGTGGGAACGTGCCCTTTGGTTCGGAATAACGCAGGGAAACTTGCGCTAATACCGGATAAGCCCTTACGGGGAAAGATTTATCGCCATTGGAGCGGCCCGCGTCTGATTAGCTAGTTGGTGAGGTAATGGCTCACCAAGGCGACGATCAGTAGCTGGTCTGAGAGGATGATCAGCCTCACTGGGACTGAGACACGGCCCAGACTCCTACGGGAGGCAGCAGTGGGGAATATTGGACAATGGGCGCAAGCCTGATCCAGCCATGCCGCGTGGATGATGAAGGCCTTAGGGTTGTAAAGTCC…
New Reference OTU2094	0.0634853	NA	NA	NA	NA	NA	MDM	TTGTTACTCGTCAGAAAATCGAAATCATCTTCGGTTAAATCCAAAACGGCAGAAGCCTGAATGAGCTTAATAGAGGCCAAAGCGGTCTGGAAACGTACGGATTGTTCAGTAACTTGACTCATGATTTCTTACCTATTAGTGGTTGAACAGCATCGGACTCAGATAGTAATCCACGCTCTTTTAAAATGTCAACAAGAGAATCTCTACCATGAACAAAATGTGACTCATATCTAAACCAGTCCTTGACGAACGTGCCAAGCATATTAAGCCACTTCTCCTCATCCAACGCGTCAGTTTTTG
GQ402707.1.1409	0.0634802	Proteobacteria	Alphaproteobacteria	Rhodospirillales	Acetobacteraceae	NA	MDM	AGCGAACGCTGGCGGCATGCTTAACACATGCAAGTCGCACGGGCAGCAATGTCAGTGGCGGACGGGTGAGTAACGCGTAGGAATCTGTCTCCGGGTGGGGGATAACGGTTGGAAACGACTGCTAATACCGCATGAGGCCTGAGGGCCAAAGCAGCAATGCGCCTGGAGAGGAGCCTGCGTACGATTAGCTTGTTGGTGGGGTAATGGCCTACCAAGGCGACGATCGTTAGCTGGTCTGAGAGGATGATCAGCCACACTGGGACTGAGACACGGCCCAGACTCCTACGGGAGGCAGCAGTGGGGAATATTGGACAATGGGCGCAAGCCTGATCCAGCAATGCCGCGTGAGTGAAGAAGGTCTTCGGATTGTAAAGCTCTTTCGACGGGGACGATGATGAC…
AF523987.1.1227	0.0617379	Acidobacteria	Solibacteres	Solibacterales	Solibacteraceae (Subgroup 3)	Bryobacter	Known	AGCAATCCTGAGTAAAGTGGCGTACGGGTGAGTAACACGTGGATCATCTACCTTCTAGTGGGGAATACCTCTGGGAAGCCGGAGACAATACCGCATAATCCCGCGAGGGGAAAGCAGCAATGCGCTGGAAGAGGAGTCCGCGGCTGATTAGCTAGTTGGTGAGGTAACGGCCCACCAAGGCGAAGATCGGTAGCCGGCCTGAGAGGGCACACGGCCACACTGGCACTGAAACACGGGCCAGACTCCTACGGGAGGCAGCAGTGGGGAATCTTGCACAATGGAGGAAACTCTGATGCAGCGACGCCGCGTGAGCGATGAAGCCCTTCGGGGTGTAAAGCTCTTTCGACAGGAACGATAATGACGGTACCTGGAGAAGAAGCTGCGGCTAACTACGTGCCA…
JN023380.1.1456	0.0616175	Firmicutes	Clostridia	Halanaerobiales	ODP1230B8.23	NA	MDM	GCCTAACACATGCAAGTCGAACGAGGTAGCAATACCTAGTGGCAGACGGGTGAGTAACGCGTGGTCAACCTACCGTTGAGTGGGGGATAACTAGCCGAAAGGTTAGCTAATACCGCATACGAGTCTCGGGGGCATCCCTGGGACTTAAAAGGAGCAATCCGCTCGATGACGGGACCGCGTCCCATTAGCTAGATGGTGGGGTAACGGCCTACCATGGCACCGATGGGTAGCTGGTTTGAGAGAGCGACCAGCCACACTGGGACTGAGAAACGGCCCAGACTCCTACGGGAGGCAGCAGTGAGGAATTTTCCGCAATGGGCGAAAGCCTGACGGAGCGACGCCGCGTGTGGGAAGAAGGCCTTCGGGTCGTAAACCACTGTCGAAGGGGACGATAATGAC…
FR687442.1.1463	0.0611611	Acidobacteria	Solibacteres	Solibacterales	Solibacteraceae (Subgroup 3)	Candidatus Solibacter	Known	AGAGTTTGATCCTGGCTCAGAATCAACGCTGGCGGCGCGCTTAACACATGCAAGTCGCACGAGGAAGCGGGAGCAATCCCGCCGGTAAAGTGGCGTACGGGTGAGTAACACGTGGGTAATCTACCTTTTAGTGGGGAATAACCCTGGGAAACCGGGGCTAATACCGCATAAGCTCGAGAGAGGAAAGCAGCAATGCGCTGAAAGAGGAGCCCGCGGCCGATTAGCTAGTTGGGAGGGTAAAAGCCTACCAAGGCAAAGATCGGTAGCCGGCCTGAGAGGGCACACGGCCACACTGGCACTGAAACACGGGCCAGACTCCTACGGGAGGCAGCAGTGGGGAATCTTGCACAATGGGGCAACCCTGATGCAGCGACGCCGCGTGAGCGATGAAGCCCTTCG…
HM062044.1.1420	0.0589224	Acidobacteria	Solibacteres	Solibacterales	Solibacteraceae (Subgroup 3)	Bryobacter	Known	AACGCTGGCGGCGCGCTTAACACATGCAAGTCGAACGAGAAAGTGGAGCAATCCATGAGTAAAGTGGCGTACGGGTGAGTAACACGTGGGTAATCTACCTTCTGGTGGGGAATAACATTGGGAAACCGATGCTAATACCGCATAACCCCGCAAGGGAAAAGGAGAAATTCGCCGGAAGAGGAGCCCGCGGCTGATTAGCTAGTTGGTAGGGTAACGGCCTACCAAGGCGAAGATCGGTAGCCGGCCTGAGAGGGCACACGGCCACACTGGCACTGAAACACGGGCCAGACTCCTACGGGAGGCAGCAGTGGGGAATCTTGCACAATGGGGGCAACCCTGATGCAGCGACGCCGCGTGAGCGATGAAGCCCTTCGGGGTGTAAAGCTCTTTCGGCAGGAA…
GU127761.1.1422	0.0583887	Acidobacteria	Solibacteres	Solibacterales	Solibacteraceae (Subgroup 3)	Bryobacter	Known	CAGAATCAACGCTGGCGGCGCGCTTAACACATGCAAGTCGCACGAGAAAGCCGCAAGGTGAGTAAAGTGGCGCACGGGTGAGTAACACGTGGGTAATCTGCCTTTTAGTGGGGAATAACTCTGGGAAACCGGAGCTAATACCGCATAATCCCGGAAGGGGAAAGCAGCAATGCGCTGAAAGAGGAGCCCGCGGCCGATTAGCTAGCTGGCAGGGTAATGGCCTACCAGGGCTTTGATCGGTAGCCGGCCTGAGAGGGCACACGGCCACACTGGCACTGAAACACGGGCCAGACTCCTACGGGAGGCAGCAGTGGGGAATCTTGCACAATGGGGGAAACCCTGATGCAGCGACGCCGCGTGAGCGATGAAGCCCTTCGGGGTGTAAAGCTCTTTCGACGG…
HM061932.1.1429	0.058268	Acidobacteria	Solibacteres	Solibacterales	Solibacteraceae (Subgroup 3)	Bryobacter	Known	AACGCTGGCGGCGTGCCTAACACATGCAAGTCGAACGCGGTTGCCCCGCAAGGGGTAACTGAGTGGCGAACGGGTGAGTAACACGTGGGTGACCTACCCTCGAGTGGGGGATAACATCCCGAAAGGGGTGCTAATACCGCATGACATCCTGTCTTTGAACAGATGGACATTAAAGCCGGGGATCGCAAGACCTGGCGCTCGTGGAGGGGCCCGCGCCCGATTAGCTAGTTGGTGAGGTAACGGCTCACCAAGGCTTCGATCGGTATCCGGCCTGAGAGGGCACACGGCCACACTGGCACTGAAACACGGGCCAGACTCCTACGGGAGGCAGCAGTGGGGAATCTTGCACAATGGAGGAAACTCTGATGCAGCGACGCCGCGTGAGCGATGAAGCCCCTC…
HM445289.1.1340	0.0539478	Acidobacteria	Acidobacteria	Acidobacteriales	Acidobacteriaceae (Subgroup 1)	NA	MDM	TGCCTAACACATGCAAGTCGAACGAGAAAGTGGAGCAATCCATGAGTAAAGTGGCGACCGGGTGAGTAACACGTGACCAATCTACCCTTGAGTGGGGGATAACCTCGGGAAACCGGGGCTAATACCGCATAAAATCTTCGGGACGGAAGTGCTGGAGATCAAAGGAGCAATTCGCTTAAGGAGGAGGTCGCGGCTGATTAGCTAGTTGGCGGGGTAATGGCCCGCCAAGGCAAAGATCGGTAGCCGGCCTGAGAGGGCGCACGGCCACACTGGAACTGAAACACGGTCCAGACTCCTACGGGAGGCAGCAGTGGGGAATTTTGCGCAATGGGGGAAACCCTGACGCAGCAACGCCGCGTGGAGGATGAAGTCCCTTGGGACGTAAACTCCTTTCGACCC…
FJ936914.1.1496	0.0534403	Proteobacteria	Betaproteobacteria	Nitrosomonadales	Nitrosomonadaceae	NA	MDM	AGAGTTTGATCATGGCTCAGATTGAACGCTGGCGGAATGCTTTACACATGCAAGTCGAACGGCAGCACGGGAGCTTGCTCCTGGTGGCGAGTGGCGAACGGGTGAGTAATGCGTCGGAACGTACCGAGTAATGGGGGATAACGCAGCGAAAGCTGTGCTAATACCGCATACGCCCTGAGGGGGAAAGTGGGGGATCGCAAGACCTCACGTTATTCGAGCGGCCGACGTCTGATTAGCTAGTTGGTGGGGTAATGGCCTACCAAGGCGACGATCAGTAGCGGGTCTGAGAGGATGATCCGCCACACTGGAACTGAGACACGGTCCAGACTCCTACGGGAGGCAGCAGTGGGGAATTTTGGACAATGGGGGCAACCCTGATCCAGCCATTCCGCGTGAGTG…
AB821147.1.1468	0.0527846	Acidobacteria	Subgroup 2	NA	NA	NA	MDM	GAGTTTGATCCTGGCTCAGATTGAACGCTGGCGGCGTGCCTAACACATGCAAGTCGAGCGGTAACAGGTGTAGCAATACATGCTGACGAGCGGCGAACGGGTGAGTAATGCTTCGGAATCTTCCCATGTAGTGGGGAATAACCAGCCGAAAGGTTGGCTAATACCGCATACGTCCTACGGGAGAAAGCAGGGGATCGCAAGACCTTGCGCTATTGGATGAGCCGAAGTCGGATTAGCTAGTTGGTAGGGTAATGGCTCACCAAGGCAACGATCGGTAGCCGGTCTGAGAGGACGATCGGCCACACTGGAACTGAGACACGGTCCAGACTCCTACGGGAGGCAGCAGTGGGGAATCTTGCGCAATGGACGAAAGTCTGACGCAGCAACGCCGCGTGGGGG…
AY963417.1.1453	0.0524489	Acidobacteria	Subgroup 2	NA	NA	NA	MDM	AGCGAACGCTGGCGGCGTGCTTAACACATGCAAGTCGAGTGCGCGTTTCCGTAGCAATACGGATGGCGCACGGCGCACGGGTGAGTAACACGTGGGCAATCTGCCCTCGGATGGGGGATAACTCGCCGAAAGGCGAGCTAATACCGCATGACATTCCGGAGACCTCGGTCACTGGATTCAAAGGCCGCAAGGCCGTCTGGGGAGGAGCCCGCGCCCGATTAGCTAGTTGGTGAGGTAACGGCTCACCAAGGCAATGATCGGTAGCCGGTCTGAGAGGATGGCCGGCCACACTGGAACTGAGACACGGTCCAGACTCCTACGGGAGGCAGCAGTGGGGAATATTGCGCAATGGGCGAAAGCCTGACGCAGCGACGCCGCGTGGGGGATGAAGCTTTTCGG…
New Reference OTU17693	0.0518413	NA	NA	NA	NA	NA	MDM	CGGCAATCTCTTTCTGATTGTCCAGTTGCATTTTAGTAAGCTCTTTTTGATTCTCAAATCCGGCGTCAACCATACCAGCAGAGGAAGCATCAGCACCAGCACGCTCCCAAGCATTAAGCTCAGGAAATGCAGCAGCAAGATAATCACGAGTATCCTTTCCTTTATCAGCGGCAGACTTGCCACCAAGTCCAACCAAATCAAGCAACTTATCAGAAACGGCAGAAGTGCCAGCCTGCAACGTACCTTCAAGAAGTCCTTTACCAGCTTTAGCCATAGCACCAGAAACAAAACTAGGGACGGC
New Reference OTU30092	0.0508023	NA	NA	NA	NA	NA	MDM	GGTTGATATTTTTCATGGTATTGATAAAGCTGTTGCCGATACTTGGAACAATTTCTGGAAAGACGGTAAAGCTGATGGTATTGGCTCTAATTTGTCTAGGAAATAACCGTCAGGATTGACACCCTCCCAATTGTATGTTTTCATGCCTCCAAATCTTGGAGGCTTTTTTATGGTTCGTTCTTATTACCCTTCTGAATGTCACGCTGATTATTTTGACTTTGAGCGTATCGAGGCTCTTAAACCTGCTATTGAGGCTTGTGGCATTTCTACTCTTTCTCAATCCCCAATGCTAGGCTTCCAT
GQ263058.1.1429	0.0497252	Proteobacteria	Alphaproteobacteria	Rhizobiales	Xanthobacteraceae	Variibacter	Known	GAACGCTGGCGGCAGGCCTAACACATGCAAGTCGAACGGCCGTAGCAATACGGCAGTGGCAGACGGGTGAGTAACACGTGGGAACATGCCCTTCGGTTCGGAATAACCCAGGGAAACTTGGGCTAATACCGGATACGTCCGTAAGGAGAAAGATTTATCGCCGAAGGATTGGCCCGCGTCCGATTAGCTAGTTGGTGGGGTAATGGCCCACCAAGGCGACGATCGGTAGCTGGTCTGAGAGGATGATCAGCCACACTGGGACTGAGACACGGCCCAGACTCCTACGGGAGGCAGCAGTGGGGAATATTGGACAATGGGCGCAAGCCTGATCCAGCCATGCCGCGTGAGTGATGAAGGCCCTAGGGTTGTAAAGCTCTTTCGGCGGGGAAGATAATGACG…
GQ402596.1.1439	0.0497059	Acidobacteria	Subgroup 2	NA	NA	NA	MDM	GGCGAACGCTGGCGGCGTGCTTAACACATGCAAGTCGAACGAGTGTAGCAATACATTCGTGGCGAACGGGTGCGTAACACGTGGATAACCTTCCTTCAGGTGGGGAATAACCCAGTGAAAATTGGGCTAATACCGCATAACAAAATTGGGGCACATGCTTTGATTTTCAAAGGCGCAAGTCGCCAGAAGAGGGATCCGCGGCCGATTAGCTAGTTGGCGGGGTAACGGCCCACCAAGGCAATGATCGGTAGCCGGTCTGAGAGGATGATCGGCCACACTGGAATTGAGACACGGTCCAGACTCCTACGGGAGGCAGCAGTGGGGAATCTTGCGCAATGGGCGAAAGCCTGACGCAGCAACGCCGCGTGGGGGATGAAGCTTCTCGGAGTGTAAACCCCT…
HM061995.1.1417	0.0486702	Acidobacteria	Solibacteres	Solibacterales	Solibacteraceae (Subgroup 3)	Candidatus Solibacter	Known	AACGCTGGCGGCGCGCCTAACACATGCAAGTCGAACGAGAAAGTGGAGCAATCCATGAGTAAAGTGGCGTACGGGTGAGTAACACGTGGATCATCTACCCTCTAGTGGGGAATACCGCTGGGAAACCGGCGACAATACCGCATAAGCTCGAGAGAGGAAAGCAGCAATGCGCTGGAGGAGGAGTCCGCGGTCGATTAGTTAGTTGGCGGGGTAAAGGCCCACCAAGACTGTGATCGATAGCCGGCCTGAGAGGGCACACGGCCACACTGGCACTGAAACACGGGCCAGACTCCTACGGGAGGCAGCAGTGGGGAATCTTGCACAATGGGGGAAACCCTGATGCAGCGACGCCGCGTGAGCGATGAAGCCCCTCGGGGTGTAAAGCTCTTTCGGCAGGGA…
New Reference OTU9695	0.0482598	NA	NA	NA	NA	NA	MDM	TGTTTCCTGCGCGTACACGCAAGGTAAACGCGAACAATTCAGCGGCTTTAACCGGACGCTCGACGCCATTAATAATGTTTTCCGTAAATTCAGCGCCTTCCATGATGAGACAGGCCGTTTGAATGTTGACGGGATGAACATAATAAGCAATGACGGCAGCAATAAACTCAACAGGAGCAGGAAAGCGAGGGTATCCTACAAAGTCCAGCGTACCATAAACGCAAGCCTCAACGCAGCGACGAGCACGAGAGCGGTCAGTAGCAATCCAAACTTTGTTACTCGTCAGAAAATCGAAATCATC
GQ264020.1.1438	0.0480787	Proteobacteria	Alphaproteobacteria	Rhodospirillales	Acetobacteraceae	NA	MDM	GCTCAGAGCGAACGCTGGCGGCATGCTTAACACATGCAAGTCGCACGGTCGGGGGAAACTCCGGCAGTGGCGGACGGGTGAGTAACGCGTAGGTATCTATCCTTGGGTGGGGGACAACCACGGGAAACTGTGGCTAATACCGCATGACGACTGAGGTCTAAAGGCGCAAGTCGCCTGAGGAGGAGCCTGCGTACGATTAGCTTGTTGGTGGGGTAAAGGCCTACCAAGGCGATGATCGTTAGCTGGTCTGAGAGGATGATCAGCCACACTGGGACTGAGACACGGCCCAGACTCCTACGGGAGGCAGCAGTGGGGAATATTGGACAATGGGCGCAAGCCTGATCCAGCAATGCCGCGTGGGTGAAGAAGGTCTTCGGATTGTAAAGCCCTTTCGACGGG…
HQ397116.1.1510	0.0466671	Actinobacteria	Thermoleophilia	Solirubrobacterales	Solirubrobacteraceae	Solirubrobacter	Known	AGAGTTTGATCCTGGCTCAGGACGAACGCTGGCGGCGTGCTTAACACATGCAAGTGGAGCGACGAACCGGGCTTCGGCCCGGGGCAAAGCCGCGAACGGGTGAGTAACACGTGGGTAACCCACCCCGATGACCGGGACAACCCGAGGAAACTCGAGCTAATACCGGATGTTCTCGCTTCTCGTAAGGGAAACGAGCAAAGATAGCTTCGGCCTTCGCATCGGGACGGGCCCGCGGCCCATTAGCTTGTTGGTGGGGTAACGGCCTACCAAGGCGACGATGGGTAGCTGGTCTGAGAGGACGATCAGCCACACTGGGACTGAGACACGGCCCAGACTCCTACGGGAGGCAGCAGTGGGGAATCTTGCGCAATGCGCGAAAGCGTGACGCAGCAACGCCGC…
GQ342349.1.1461	0.0457858	Acidobacteria	Subgroup 2	NA	NA	NA	MDM	AGCGAACGCTGGCGGCGTGCTTAACACATGCAAGTCGAGTGCGCAGCTTCTGTAGCAATACAGGAGTGGGCGCACGGCGCACGGGTGAGTAACACGTGGGCAATCTGCCCTCCGATGGGGAATAACCCCGCGAAAGCGGGGCTAATTCCGCATAACATTCCGGGGACCTCGGTCCCTGGTTTCAAAGGCGTAAGTCGTCGGAGGAGGAGCCCGCGCACGATTAGCTAGTTGGTAGGGTAACGGCCTACCAAGGCTATGATCGTTAGCTGGTCAGAGAGGATGGCCAGCCACACTGGAACTGAGACACGGTCCAGACTCCTACGGGAGGCAGCAGTGGGGAATATTGCGCAATGGGCGAAAGCCTGACGCAGCGACGCCGCGTGGGGGATGAAGCTTCTC…
HM062220.1.1422	0.0454636	Acidobacteria	Solibacteres	Solibacterales	Solibacteraceae (Subgroup 3)	Candidatus Solibacter	Known	AACGCTGGCGGCGCGCTTAACACATGCAAGTCGAACGAGAAAGCCGGGGCAACCTGGTGAGTAAAGTGGCGTACGGGTGAGTAACACGTGGATGATCTACCCTTTAGTGGGGGATAACTCTGGGAAACCGGAGCTAATACCGCATAATCCCGAGAGGGGAAAGCAGCAATGCGCTGAAGGAGGAGTCCGCGGCCGATTAGCTTGTTGGCAGGGTAAAAGCCTACCAAGGCATCGATCGGTAGCCGGCCTGAGAGGGCACACGGCCACACTGGCACTGAAACATGGGCCAGACTCCTACGGGAGGCAGCAGTGGGGAATCTTGCACAATGGGGGCAACCCTGATGCAGCGACGCCGCGTGAGCGATGAAGCCCTTCGGGGTGTAAAGCTCTTTCGGCAGG…
GDHX01215817.4.1477	0.0448459	Proteobacteria	Alphaproteobacteria	Rhizobiales	Bradyrhizobiaceae	Bradyrhizobium	Known	AGAGTTTGATCCTGGCTCAGGACGAACGCTGGCGGCGTGCCTAACACATGCAAGTCGAGCGGGATCCAGTCGGTAGCAATACCGAGGACGATCTAGCGGCGAACGGGTGAGTAACACGTGGGTGACCTGCCCTCCACTCTGGGATAAGCCCGGGAAACTGGGTCTAATACCGGATAGGACCACTGATCGCATGGTTGGTGGTGGAAAGTTTTTTCGGTGGGGGATGGGCCCGCGGCCTATCAGCTTGTTGGTGGGGTGATGGCCTACCAAGGCGGTGACGGGTAGCCGGCCTGAGAGGGCGACCGGCCACACTGGGACTGAGACACGGCCCAGACTCCTACGGGAGGCAGCAGTGGGGAATATTGGACAATGGGGGCAACCCTGATCCAGCCATGCCGC…
EF020317.1.1378	0.0439917	Acidobacteria	Subgroup 2	NA	NA	NA	MDM	GAGTTTGATCCTGGCTCAGAGCGAACGCTGGCGGCGTGCTTAACACATGCAAGTCGAGTGCGCGTCTGTAGCAATACAGATGGCGCACGGCGCACGGGTGCGTAACACGTGGGTAATCTGCCCTTCGATGGGGAATAACCTCGCGAAAGCGAGGCTAATTCCGCATAACATTCCGATGATCTTGGTCAATGGATTCAAAGCCGTAAGGCGTCGGAGGAGGAGCCCGCGCACGATTAGCTAGTTGGTGAGGTAACGGCTCACCAAGGCTATGATCGTTAGCTGGTCTGAGAGGATGGCCAGCCACACTGGAACTGAGACACGGTCCAGACTCCTACGGGAGGCAGCAGTGGGGAATCTTGCACAATGGGCGAAAGCCTGATGCAGCGACGCCGCGTGGGG…
GBGR01024531.3.1247	0.0426434	Proteobacteria	Gammaproteobacteria	Xanthomonadales	Xanthomonadales Incertae Sedis	Acidibacter	Known	CCTGGCGACGAGCGGCGAACGGGTGAGTAATGCTTCGGAATCTTCCTCGTAGTGGGGAATAACATGGGGAAACCCATGCTAATACCGCATACGAACTACGGTTGAAAGCAGGGGATCGCAAGACCTTGCGCTATGAGATGAGCCGAAGTCGGATTAGCTAGTTGGTGGGGTAACGGCCTACCAAGGCGACGATCCGTAGCTGGTCTGAGAGGACGACCAGCCACACTGGAACTGAGACACGGTCCAGACTCCTACGGGAGGCAGCAGTGGGGAATATTGGACAATGGGGGCAACCCTGATCCAGCGACGCCGCGTGTGTGAAGAAGGCCTGCGGGTTGTAAAGCACTTTTAGTGGGGATGAAAAGTCAGGGYTAAYACCTCTGGGTCTTGACCTAACCC…
GQ402766.1.1408	0.0424453	Proteobacteria	Alphaproteobacteria	Rhizobiales	Roseiarcaceae	Roseiarcus	Known	AACGAACGCTGGCGGCAGGCTTAACACATGCAAGTCGAGCGCCGTAGCAATACGGAGCGGCAGACGGGTGAGTAACGCGTGGGAACATACCCCTTGGTTCGGAATAACTCAGGGAAACTTGAGCTAATACCGGATACGTCGGCAACGAGAAAGATTTATCGCCGAGGGATTGGCCCGCGTCCGATTAGCTAGTTGGTGTGGTAACGGCGCACCAGGGCGACGATCGGTAGCTGGTCTGAGAGGATGATCAGCCACATTGGGACTGAGACACGGCCCAAACTCCTACGGGAGGCAGCAGTGGGGAATATTGGACAATGGGCGCAAGCCTGATCCAGCCATGCCGCGTGAGTGATGACGGCCTTAGGGTTGTAAAGCTCTTTCGCCAGGGACGATAATGAC…
AY963373.1.1488	0.0421079	Proteobacteria	Deltaproteobacteria	Desulfurellales	Desulfurellaceae	H16	Known	AACGAACGCTGGCGGCGTGCCTGAGACATGCAAGTCGTGGGAGAAAGTCGTAGCAATACGGCTAGTACACCGGCGCACGGGTGAGTAACACGTGGACAACCTGCCTTAGAGACTGGGATAACCCGTCGAAAGACGAGCTAATACCGGATAAGACCACGGGAAGTTCGCTTCCTGAGGTAAAAGATGGCCTCTGCTCCTGCAAGCTATCACTTTGAGAGGGGTCCGCGACCTATCAGCTAGTTGGCGAGGTAACGGCTCACCAAGGCTAAGACGGGTAGCTGGTCTGAGAGGATGGTCAGCCACACTGGGACTGAGACACGGCCCAGAGTCCTACGGGATGCAGCAGTCAGGAATATTGCGCAATGGAGGAAACTCTGACGCAGCGACGCCGCGTGGGTG…
HQ598132.1.1454	0.0417587	Acidobacteria	Acidobacteria	Acidobacteriales	Acidobacteriaceae (Subgroup 1)	NA	MDM	GATCCTGGCTCAGAATCAACGCTGGCGGCGTGCCTAACACATGCAAGTCGAACGAGAAAGGGTAGCAATACCTGAGTACAGTGGCGCACGGGTGAGTAACACGTGACTAACCTACCCTGGAGTGGGGGATAACTGAGGGAAACCTTAGCTAATACCGCATAATACCTACGGGTCAAAGGAGCAATTCGCTTCAGGAGGGGGTCGCGGCCGATTAGTTAGTTGGCGGGGTAATGGCCCACCAAGACAGTGATCGGTATCCGGCCTGAGAGGGCGCACGGACACACTGGAACTGAAACACGGTCCAGACTCCTACGGGAGGCAGCAGTGGGGAATTTTGCGCAATGGGGGAAACCCTGACGCAGCAACGCCGCGTGGAGGATGAAGTCCCTCGGGACGTAA…
EF019297.1.1330	0.0406626	Proteobacteria	Alphaproteobacteria	Rhizobiales	Xanthobacteraceae	Variibacter	Known	GAGTTTGATCCTGGCTCAGAGCGAACGCTGGCGGCAGGCCTAACACATGCAAGTCGAGCGCCCCGCAAGGGGAGCGGCAGACGGGAGAGTAACACGTGGGAACGTACCCTTCAGTTCGGAACAACCCAGGGAAACTTGGGCTAATACCGGATACGTCCGTAAGGAGAAAGATTTATCGCTGAAGGATCGGCCCGCGTCTGATTAGCTAGTTGGTGAGGTAATGGCTCACCAAGGCGACGATCAGTAGCTGGTCTGAGAGGATGATCAGCCTCACTGGGACTGAGACACGGCCCAGACTCCTACGGGAGGCAGCAGTGGGGAATATTGGACAATGGGCGCAAGCCTGATCCAGCCATGCCGCGTGGATGATGAAGGCCCTAGGGTTGTAAAGTCCTTTCG…
GU727729.1.1461	0.040612	Acidobacteria	Solibacteres	Solibacterales	Solibacteraceae (Subgroup 3)	Bryobacter	Known	AGAGTTTGATCCTGGCTCAGAATCAACGCTGGCGGCGCGCTTAACACATGCAAGTCGCACGAGAAAGAGGGAGCAATCCCTTGAGTACAGTGGCGTACGGGTGAGTAACACGTGGATCATCTACCTTCTAGTGGGGAATAACCCTGGGAAACTGGGGCTAATACCGCATAAGCTCGAAAGAGGAAAGCAGCAATGCGCTGGAAGAGGAGTCCGCGGCTCATTAGCTAGATGGCGGGGTAATGGCCCACCATGGCGAAGATGGGTAGCCGGCCTGAGAGGGCACACGGCCACACTGGCACTGAAACACGGGCCAGACTCCTACGGGAGGCAGCAGTGGGGAATCTTGCACAATGGAGGAAACTCTGATGCAGCGACGCCGCGTGAGCGATGAAGCCCTTC…
HQ598178.1.1459	0.0402651	Acidobacteria	Solibacteres	Solibacterales	Solibacteraceae (Subgroup 3)	Candidatus Solibacter	Known	GATCCTGGCTCAGAATCAACGCTGGCGGCGCGCTTAACACATGCAAGTCGAACGAGAAAGCAGGAGCAATCTTGTGAGTAAAGTGGCGTACGGGTGAGTAACACGTGGATCATCTACCTCTTTGTGGGGGATAACCCTGGGAAACCGGAGCTAATACCGCATAAGTCCGTGAGGAGAAAGCAGCAATGCGCAGAGAGAGGAGTCCGCGGCCGATTAGTTAGTTGGCAGGGTAAAAGCCTACCAAGACAAAGATCGGTAGCCGGCCTGAGAGGGCACACGGCCACACTGGCACTGAAACACGGGCCAGACTCCTACGGGAGGCAGCAGTGGGGAATCTTGCACAATGGGGGCAACCCTGATGCAGCGACGCCGCGTGAGCGATGAAGCCCTTCGGGGTGT…
JF145457.1.1366	0.0398807	Actinobacteria	Thermoleophilia	Solirubrobacterales	0319-6M6	NA	MDM	GACGAACGCTGGCGGCGTGCTTAACACATGCAAGTGGAGCGACGAACCAGGGCTTGCCCTGGGGCAAAGCCGCGAACGGGTGAGTAACACGTGGGTAACCTACCCCAATGATCGGGACAACCCGGGGAAACTCGGGCTAATACCGAATGTGCTTCAGGTTCGTGAGGACCTGACGTAAAGATAGCTTCGACCTTCACATTGGGATGGGCCCGCGGCCCATTAGCTTGTTGGTGAGGTAACGGCTCACCAAGGCGACGATGGGTAGCTGGTCTGAGAGGACGATCAGCCACACTGGGACTGAGACACGGCCCAGACTCCTACGGGAGGCAGCAGTGGGGAATCTTGCACAATGCGCGAAAGCGTGATGCAGCAACGCCGCGTGGGGGAAGAAGGCCTTCG…
GU205290.1.1388	0.0378145	Acidobacteria	Subgroup 2	NA	NA	NA	MDM	AGAGTTTGATCATGGCTCAGAGCGAACGCTGGCGGCGTGCTTAACACATGCAAGTCGAGTGCGCGCCTGTAGCAATACAGGTGGCGCACGGCGCACGGGTGCGTAACACGTGGGCAATCTGCCCTTCGATGGGGAATAACCTCGCGAAAGCGAGGCTAATTCCGCATAACATTCCGGGGACCTCGGTCTCTGGATTCAAAGGCGTAAGTCGTCGAAGGAGGAGCCCGCGCACGATTAGCTAGTTGGCAGGGTAACGGCCTACCAAGGCTTTGATCGTTAGCTGGTCTGAGAGGATGGCCAGCCACACTGGAACTGAGGCACGGTCCAGACTCCTACGGGAGGCAGCAGTGGGGAATCTTGCACAATGGGCGAAAGCCTGATGCAGCGACGCCGCGTGGG…
GQ264344.1.1433	0.0367647	Acidobacteria	Solibacteres	Solibacterales	Solibacteraceae (Subgroup 3)	Candidatus Solibacter	Known	AATCAACGCTGGCGGCGCGCTTAACACATGCAAGTCGAACGAGAAAGCCGGGGCAACCTGGTGAGTACAGTGGCGTACGGGTGAGTAACACGTGGATAATCTACCCTTTAGTGGGGAATAACGCTGGGAAACCGGCGCTAATACCGCATAATCCCGAGAGGGGAAAGCAGCAATGCGCTGAAGGAGGAGTCCGCGGCCGATTAGCTAGTTGGTGAGGTAAAGGCCCACCAAGGCAAAGATCGGTAGCCGGTCTGAGAGGGCACACGGCCACACTGGCACTGAGACACGGGCCAGACTCCTACGGGAGGCAGCAGTGGGGAATCTTGCACAATGGGGGCAACCCTGATGCAGCGACGCCGCGTGAGCGATGAAGCCCTTCGGGGTGTAAAGCTCTTTCGG…
JX967282.1.1414	0.0366248	Proteobacteria	Alphaproteobacteria	Caulobacterales	Caulobacteraceae	NA	MDM	GAACGGATCCTTCGGGATTAGTGGCGGACGGGTGAGTAACACGTGGGAACGTGCCCTTTGGTTCGGAACAACTCAGGGAAACTTGAGCTAATACCGGATGTGCCCCCTCCTTTAATCAGGGGGGCGGGAAAGATTTATCGCCATTGGAGCGGCCCGCGTCTGATTAGCTAGTTGGTGGGGTAAAGGCCTACCAAGGCTACGATCAGTAGCTGGTCTGAGAGGATGATCAGCCACACTGGGACTGAGACACGGCCCAGACTCCTACGGGAGGCAGCAGTAGGGAATCTTGCGCAATGGGCGAAAGCCTGACGCAGCCATGCCGCGTGAATGATGAAGGTCTTAGGATTGTAAAATTCTTTCAGCGGGGACGATAATGACGGTACCCGCAGAAGAAGCCCC…
HQ995659.1.1463	0.0363617	Acidobacteria	Acidobacteria	Acidobacteriales	Acidobacteriaceae (Subgroup 1)	NA	MDM	AGAGTTTGATCCTGGCTCAGAATCAACGCTGGCGGCGTGCCTAACACATGCAAGTCGAACGAGAAAGTGGAGCAATCCATGAGTAAAGTGGCGCACGGGTGAGTAACACGTGACTAACCTACCCAGGAGTGGGGAATAACTGAGGGAAACCTTAGCTAATACCGCATAACACCTACGGGTCAAAGGAGCAATTCGCTTCTGGAGGGGGTCGCGGCCGATTAGTTAGTTGGCGGGGTAATGGCCCACCAAGACGATGATCGGTATCCGGCCTGAGAGGGCGCACGGACACACTGGAACTGAAACACGGTCCAGACTCCTACGGGAGGCAGCAGTGGGGAATTTTGCGCAATGGGGGAAACCCTGACGCAGCAACGCCGCGTGGAGGATGAAGTCCTTCGG…
HE818658.1.1463	0.0349101	Proteobacteria	Alphaproteobacteria	Rhizobiales	Bradyrhizobiaceae	Bradyrhizobium	Known	TTTGATCCTGGCTCAGAACGAACGCTGGCGGCAGGCCTAACACATGCAAGTCGAACGCCCTAGCAATAGGGAGTGGCAGACGGGTGAGTAACGCGTGGGAACCTTCCCAATGGTACGGAATAGCCCAGGGAAACTTGGAGTAATACCGTATACGCCCGTAAGGGGAAAGATTTATCGCCATTGGATGGGCCCGCGTCGGATTAGCTAGTTGGTGAGGTAATGGCTCACCAAGGCGACGATCCGTAGCTGGTCTGAGAGGACGATCAGCCACACTGGGACTGAGACACGGCCCAGACTCCTACGGGAGGCAGCAGTGGGGAATATTGGACAATGGGCGCAAGCCTGATCCAGCCATGCCGCGTGAGTGATGAAGGCCCTAGGGTTGTAAAGCTCTTTTGT…
GU234899.1.1359	0.034375	Bacteroidetes	Flavobacteriia	Flavobacteriales	Flavobacteriaceae	Polaribacter 1	Known	GGATGAACGCTAGCGGCAGGCTTAACACATGCAAGTAGAACGGTAACAGTCCTTCGGGAGCTGACGAGTTGCGAACGGGTGCGTAACGCGTATGCAACCTACCTATAACAGAGGGATAGCCCATAGAAATGTGGATTAATACCTCATAACAACTAAAGATGGCATCATCTTAAGTTTAAAACTCCGGTGGTTATAGATGGGCATGCGTGACATTAGCTAGTTGGTGAGGTAACTGCTCACCAAGGCAACGATGTCTAGGGGTTCTGAGAGGATGATCCCCCACACTGGTACTGAGGACACGGACCAGACTCCTACGGGAGGGAGCAGTGAGGAATATTGGACAATGGAGGAGACTCTGATCCAGCCATGCCGCGTGTAGGAAGAATGCCCTATGGGTTG…
HM061761.1.1418	0.0342912	Acidobacteria	Acidobacteria	Acidobacteriales	Acidobacteriaceae (Subgroup 1)	Acidobacterium	Known	AACGCTGGCGGCGTGCCTAACACATGCAAGTCGAACGAGAAAGTGGAGCAATCCATGAGTAAAGTGGCGCACGGGTGAGTAACACGTGACTAACCTACCCTTGAGTGGGGGATAACCTAGAGAAATCTGGGCTAATACCGCATAATACCTTCGGGTCAAAGGAGCAATTCGCTTAAGGAGGGGGTCGCGGCCGATTAGTTAGTTGGCGGGGTAATGGCCCACCAAGACTGTGATCGGTATCCGGCCTGAGAGGGCGCACGGACACACTGGAACTGAAACACGGTCCAGACTCCTACGGGAGGCAGCAGTGGGGAATTTTGCGCAATGGGGGAAACCCTGACGCAGCAACGCCGCGTGGAGGATGAAGTCCCTTGGGACGTAAACTCCTTTCGATCGGGA…
GQ500699.1.1458	0.0336949	Proteobacteria	Alphaproteobacteria	Rhizobiales	Xanthobacteraceae	Variibacter	Known	AGAGTTTGATCATGGCTCAGAGCGAACGCTGGCGGCAGGCTTAACACATGCAAGTCGAGCGCGTGTAGCAATACACGAGCGGCAGACGGGAGAGTAACACGTGGGAACATGCCCTTCGGTTCGGAATAACCCAGGGAAACTTGGGCTAATACCGGATACGTCCGTAAGGAGAAAGATTTATCGCCGAAGGATTGGCCCGCGTCCGATTAGCTAGTTGGTAGGGTAATGGCCTACCAAGGCGACGATCGGTAGCTGGTCTGAGAGGATGATCAGCCTCACTGGGACTGAGACACGGCCCAGACTCCTACGGGAGGCAGCAGTGGGGAATATTGGACAATGGGCGCAAGCCTGATCCAGCCATGCCGCGTGGGCGATGAAGGCCCTAGGGTTGTAAAGCCC…
HG529185.1.1275	0.0334896	Actinobacteria	Actinobacteria	Frankiales	Acidothermaceae	Acidothermus	Known	GTCGAGCGGTGATCCTCCTTCGGGAGGTGATCAGCGGCGAACGGGTGAGCAACACGTGGGCAACCTGCCCCTCACACTGGGATAACCTCGGGAAACCGGGGCTAATACCGGATACGACCTCGAGCGGCATCTCTTGAGGTGGAAAGCTCCGACGGTGAGGGATGGGCCCGCGGCCTATCAGCTTGTTGGTGGGGTAATGGCCTACCAAGGCGACGACGGGTAGCCGGCCTGAGAGGGCGACCGGCCACACTGGGACTGAGACACGGCCCAGACTCCTACGGGAGGCAGCAGTGGGGAATATTGCGCAATGGGCGAAAGCCTGACGCAGCGACGCCGCGTGAGGGATGAAGGCCTTCGGGTTGTAAACCTCTTTCAGCAGGGACGAAGCGAAAGTGACGG…
New Reference OTU18938	0.0331614	NA	NA	NA	NA	NA	MDM	GAACGTGAAAAAGCGTCCTGCGTGTAGCGAACTGCGATGGGCATACTGTAACCATAAGGCCACGTATTTTGCAAGCTATTTAACTGGCGGCGATTGCGTACCCGACGACCAAAATTAGGGTCAACGCTACCTGTAGGAAGTGTCCGCATAAAGTGCACCGCATGGAAATGAAGACGGCCATTAGCTGTACCATACTCAGGCACACAAAAATACTGATAGCAGTCGGCGTGTGAATCATTAGCCTTGCGACCCTCGGCAGCAAGAACCATACGACCAATATCACGAAAATAGTCACGCAA
HQ118340.1.1462	0.0325022	Proteobacteria	Alphaproteobacteria	Rhizobiales	Bradyrhizobiaceae	Bradyrhizobium	Known	AGAGTTTGATCCTGGCTCAGAGCGAACGCTGGCGGCAGGCTTAACACATGCAAGTCGAGCGGGCGTAGCAATACGTCAGCGGCAGACGGGTGAGTAACGCGTGGGAACGTACCTTTTGGTTCGGAACAACACAGGGAAACTTGTGCTAATACCGGATAAGCCCTTACGGGGAAAGATTTATCGCCGAAAGATCGGCCCGCGTCTGATTAGCTAGTTGGTGAGGTAACGGCTCACCAAGGCGACGATCAGTAGCTGGTCTGAGAGGATGATCAGCCACATTGGGACTGAGACACGGCCCAAACTCCTACGGGAGGCAGCAGTGGGGAATATTGGACAATGGGCGCAAGCCTGATCCAGCCATGCCGCGTGAGTGATGAAGGCCCTAGGGTTGTAAAGCTC…
GQ264402.1.1415	0.0317905	Proteobacteria	Alphaproteobacteria	Rhizobiales	Rhizobiales Incertae Sedis	Rhizomicrobium	Known	AACGAACGCTGGCGGCAGGCCTCAAACATGCAAGTCTAGGGGGTGTAGCAATACATCACCGGCGGACGGGTGCGTAACACGTGGGAATATACCTTTCGGTACGGAACAACTGCGGGAAACTGCAGCTAATACCGTATACGTCCTAGCGGAGAAAGATTTATCGCCGAAGGATTAGCCCGCGTAGGATTAGCTAGTTGGTGAGGTAATGGCTCACCAAGGCTCCGATCCTTAGCTGTTCTGAGAGGAAGATCAGCCACACTGGGACTGAGACACGGCCCAGACTCCTATGGGAGGCAGCAGTTGGGAATCTTGGACAATGGGGGAAACCCTGATCCAGCCATGCCGCGTGAGTGATGAAGGCCTTCGGGTTGTAAAACTCTTTCGACGGGGACGATAATG…
EF018435.1.1352	0.0301181	Acidobacteria	Acidobacteria	Acidobacteriales	Acidobacteriaceae (Subgroup 1)	NA	MDM	GAGTTTGATCCTGGCTCAGAATCAACGCTGGCGGCGTGCCTAACACATGCAAGTCGAACGAGAAAGCGGGGGCAACCCCGTGAGTAAAGTGGCGACCGGGTGAGTAACACGTGACTAACCTGCCCTTGAGTGGGGGATAACCTCGGGAAACCGGGGCTAATACCGCATAACATCCTGTGGGTGCAATTCCCGTTGGATCAAAGGAGCAATTCGCTGAAGGAGGGGGTCGCGGCCGATTAGCTAGTTGGTAGGGTAATGGCCTACCAAGGCGACGATCGGTAGCCGGCCTGAGAGGGCGCACGGCCACACTGGAACTGAAACACGGTCCAGACTCCTACGGGAGGCAGCAGTGGGGAATTTTGCGCAATGGGGGAAACCCTGACGCAGCAACGCCGCGTG…
KM200557.1.1526	0.0298171	Proteobacteria	Deltaproteobacteria	Desulfurellales	Desulfurellaceae	H16	Known	AGTTTGATCCTGGCTCAGAACGAACGCTGGCGGCGTGCCTGAGACATGCAAGTCGTGGGAGAAAGTCGGAGCAATCCGGCTAGTAAACCGGCGCACGGGTGAGTAACACGTGGACAACCTGCCCTGGAGACTGGGATAACCCGTCGAAAGACGGACTAATACCGGATAAGACCACGAGGGGTTCGCCCCTTGAGGTAAAAGGTGGCCTCTGCTCCTGCAAGCTATTACTCCAAGAAGGGTCCGCGCCCTATCAGCTAGTTGGTGAGGTGACGGCTCACCAAGGCAAAGACGGGTAGCTGGTCTGAGAGGATGGTCAGCCACACTGGGACTGAGACACGGCCCAGAGTCCTACGGGATGCAGCAGTCAGGAATATTGCGCAATGGAGGAAACTCTGACGC…
New Reference OTU28973	0.029353	NA	NA	NA	NA	NA	MDM	ACTGCTCCGCTTCCTCCTGAGACTGAGCTTTCTCGCCAAATGACGACTTCTACCACATCTATTGACATTATGGGTCTGCAAGCTGCTTATGCTAATTTGCATACTGACCAAGAACGTGATTACTTCATGCAGCGTTACCATGATGTTATTTCTTCATTTGGAGGTAAAACCTCTTATGACGCTGACAACCGTCCTTTACTTGTCATGCGCTCTAATCTCTGGGCATCTGGCTATGATGTTGATGGAACTGACCAAACGTCGTTAGGCCAGTTTTCTGGTCGTGTTCAACAGACCTATAAA
JN023981.1.1439	0.0289816	Proteobacteria	Alphaproteobacteria	Rhizobiales	Xanthobacteraceae	Pseudolabrys	Known	GCCTAACACATGCAAGTCGAGCGCCCGTAGCAATACGGGAGCGGCAGACGGGAGAGTAACACGTGGGAACGCGCCCTTCGGTTCGGAATAACTCAGGGAAACTTGAGCTAATACCGGATACGCCCTTACGGGGAAAGATTTATTGCCGAAGGGACGGCCCGCGTCCGATTAGCTAGTTGGTGAGGTAATGGCTCACCAAGGCGACGATCGGTAGCTGGTCTGAGAGGATGACCAGCCTCACTGGGACTGAGACACGGCCCAGACTCCTACGGGAGGCAGCAGTGGGGAATATTGGACAATGGGCGCAAGCCTGATCCAGCCATGCCGCGTGGATGATGAAGGCCCTAGGGTTGTAAAGTCCTTTCGGCGGGGAAGATAATGACGGTACCTGCAGAAGAA…
KF712875.1.1490	0.0285499	Bacteroidetes	Sphingobacteriia	Sphingobacteriales	Chitinophagaceae	NA	MDM	AGAGTTTGATCATGGCTCAGGATGAACGCTAGCGGCAGGCTTAATACATGCAAGTCGTGGGGCAGCGCGGGTAGCAATACCTGGCGGCGACCGGCAAACGGGTGCGGAACACGTACGCAACCTTCCTTTAAGTGAGGAATAGCCCAGGGAAACTTGGATTAATACCTCGTAACATTATGAGATGGCATCATCTTATAATTATAGCTACGGCGCTTAAAGATGGGCGTGCGGCTGATTAGGTAGTTGGCGGGGTAATAGCCCACCAAGCCTACGATCAGTAACTGGTGTGAGAGCACGACCAGTCACACGGGCACTGAGACACGGGCCCGACTCCTACGGGAGGCAGCAGTAAGGAATATTGGTCAATGGACGCAAGTCTGAACCAGCCATGCCGCGTGG…
HM062068.1.1402	0.0282461	Acidobacteria	Solibacteres	Solibacterales	Solibacteraceae (Subgroup 3)	Bryobacter	Known	AACGCTGGCGGCGCGCTTAACACATGCAAGTCGCACGAGAAAGTGGAGCAATCCATGAGTAAAGTGGCGTACGGGTGAGTAACACGTGGATCATCTACCTTTTAGTGGGGAATACCTCTGGGAAACCGGAGATAATACCGCATAAGCCCGTAAGAGGAAAGCCGAAAGGCGCTGAAAGAGGAGTCCGCGGCTGATTAGCTAGTTGGCGGGGTAACGGCCCACCAAGGCGAAGATCGGTAGCCGGCCTGAGAGGGCACACGGCCACACTGGCACTGAAACACGGGCCAGACTCCTACGGGAGGCAGCAGTGGGGAATCTTGCACAATGGAGGAAACTCTGATGCAGCGACGCCGCGTGAGCGATGAAGCCCTTCGGGGTGTAAAGCTCTTTCGACGGGAA…
HQ597757.1.1455	0.0269465	Acidobacteria	Solibacteres	Solibacterales	Solibacteraceae (Subgroup 3)	Candidatus Solibacter	Known	GATCCTGGCTCAGAATCAACGCTGGCGGCGCGCTTAACACATGCAAGTCGCACGAGAAAGTGGAGCAATCCATGAGTAAAGTGGCGTACGGGTGAGTAACACGTGGATCATCTACCTTCTAGTGGGGAATACCCCTGGGAAACTGGGGACAATACCGCATAAGCTCGAAAGAGGAAAGCAGCAATGCGCTGGAAGAGGAGTCCGCGGCTGATTAGCTAGTTGGCGGGGTAATGGCCCACCAAGGCGAAGATCGGTAGCCGGCCTGAGAGGGCACACGGCCACACTGGCACTGAAACACGGGCCAGACTCCTACGGGAGGCAGCAGTGGGGAATCTTGCACAATGGAGGAAACTCTGATGCAGCGACGCCGCGTGAGCGATGAAGCCCTTCGGGGTGTAA…
FM872961.1.1506	0.0266304	Acidobacteria	Subgroup 6	NA	NA	NA	MDM	AATCAACGCTGGCGGCGTGCCTAATACATGCAAGTCGAACGCGAAAGTCCCGCAAGGGATGAGTAGAGTGGCAAACGGGTGAGTAACGCGTGGGTGACCTGCCTTCGAGTGGGGGATAACGTCCCGAAAGGGACGCTAATACCGCATGATATCGTGCCTTTGAACAGGTGCAGATCAAAGCCGGGGACCGCAAGGCCTGGCGCTTGAAGAGGGGCCCGTGTCCGATTAGCTAGTTGGTGGGGTAACGGCTCACCAAGGCATCGATCGGTAGCCGGCCTGAGAGGGCGGACGGCCACACTGGGACTGAGACACGGCCCAGACTCCTACGGGAGGCAGCAGTAGGGAATTGTTCGCAATGGGCGCAAGCCTGACGACGCAACGCCGCGTGGAGGATGAAGA…
HQ011554.1.1230	0.0264864	Actinobacteria	Thermoleophilia	Solirubrobacterales	Solirubrobacteraceae	Solirubrobacter	Known	AGAGTTTGATCATGGCTCAGGACGAACGCCGGCGGCGTGCTTAACACATGCAAGTGGAGCGACGAACCGGGGCTTGCCCCGGGGCAGAGCCGCGAACGGGTGAGTAACACGTGGGTAACCTACCCCGATGACCGGGACAACCCGAGGAAACTCGGGCTAATACCGGATGTGCTCCTTGACCTCGAGGTCAAGGCGTAAAGATAGCTTCGGCCTTCGCATCGGGACGGGCCCGCGGCCCATTAGCTTGTTGGTGAGGTAACGGCTTACCAAGGCGACGATGGGTAGCTGGTCTGAGAGGACGATCAGCCACACTGGGACTGAGACACGGCCCAGACTCCTACGGGAGGCAGCAGTGGGGAATCTTGCGCAATGCGCGAAAGCGTGACGCAGCAACGCCGC…
FN811250.1.1512	0.0239407	Actinobacteria	Thermoleophilia	Gaiellales	NA	NA	MDM	AGAGTTTGATCATGGCTCAGGACGAACGCTGGCGGCGCGCTTAACACATGCAAGTCGAGCGAGAACCGGTCCTTCGGGACCGGGGAAAGCGGCGAACGGGTGAGTAACACGTGGGTAATCTGCCCTCGGCACTGGGATAGCCCGGGGAAACCCGGATTAATACCGGATAGCCTTTCGAGCCTTCGGGCTCGTCAGAAAAGGTAGCTTCGGCCTCTGGCTGAGGAGGAGCCCGCGGCGGATTAGCTTGTTGGCGGGGTAACGGCCCACCAAGGCGACGATCCGTAGCTGGTCTGAGAGGACGAGCAGCCACACTGGGACTGAGACACGGCCCAGACTCCTACGGGAGGCAGCAGTGGGGAATCTTGCGTAATGGGCGAAAGCCTGACGCAGCGACGCCGC…
AJ536855.1.1307	0.0232764	Proteobacteria	Alphaproteobacteria	Rhizobiales	Xanthobacteraceae	Variibacter	Known	CAGGCCTAACACATGCAAGTCGAGCGCCGTAGCAATACGGAGCGGCAGACGGGAGAGTAACACGTGGGAACGTACCCTTCAGTCCGGAACAACCCAGGGAAACTTGGGCTAATACCGGATACGTCCGTAAGGAGAAAGATTTATCGCTGAAGGATCGGCCCGCGTCTGATTAGCTAGTTGGTGAGGTAACGGCTCACCAAGGCTACGATCAGTAGCTGGTCTGAGAGGATGATCAGCCTCACTGGGACTGAGACACGGCCCAGACTCCTACGGGAGGCAGCAGTGGGGAATATTGGACAATGGGCGCAAGCCTGATCCAGCCATGCCGCGTGGATGATGAAGGCCTTAGGGTTGTAAAATCCTTTCGACGGGGAAGATAATGACGGTACCCGTAGAAGA…
GQ402655.1.1407	0.0226464	Acidobacteria	Solibacteres	Solibacterales	Solibacteraceae (Subgroup 3)	Bryobacter	Known	AATCAACGCTGGCGGCGCGCTTAACACATGCAAGTCGCACGAGAAAGCCCGGCAACGGGTGAGTAAAGTGGCGTACGGGTGAGTAACACGTGGATCATCTACCTTTTAGTGGGGAATAACCCTGGGAAACCGGGGCTAATACCGCATAAGCCTGTGAAGGGAAAGCAGCAATGCGCTGAAAGAGGAGTCCGCGGCTGATTAGCTAGTTGGCGGGGTAATGGCCCACCAAGGCGAAGATCGGTAGCCGGCCTGAGAGGGCACACGGCCACACTGGCACTGAAACACGGGCCAGACTCCTACGGGAGGCAGCAGTGGGGAATCTTGCACAATGGAGGAAACTCTGATGCAGCGACGCCGCGTGAGCGATGAAGCCCTTCGGGGTGTAAAGCTCTTTCGACG…
GQ500780.1.1517	0.0225178	Proteobacteria	Betaproteobacteria	TRA3-20	NA	NA	MDM	AGAGTTTGATCCTGGCTCAGATTGAACGCTGGCGGCATGCCTTACACACGCAAGTCGAACGGCAGCATGACGTGTAGCAATACACGTTGATGGCGAGTGGCGAACGGGTGAGTAATATATCGGAACGTGTCCTGTAGCGGGGGATAACCTATCGAAAGATGGACTAATACCGCATACGCTCTACGGAGGAAAGCGGGGGTTTTCGGGCAACTGAGGACCTCGCACTATAGGAGCGGCCGATATCGGATTAGCTAGTTGGCGGGGTAAAAGCCCACCAAGGCGACGATCCGTAGCTGGTCTGAGAGGATGATCAGCCACACTGGAACTGAGACACGGTCCAGACTCCTACGGGAGGCAGCAGTGGGGAATTTTGGACAATGGGCGCAAGCCTGATCCAGC…
HM445118.1.1357	0.0223149	Acidobacteria	Subgroup 2	NA	NA	NA	MDM	TGCTTAATACATGCAAGTCGAGTGCGCGGTTGTAGCAATACAACTGGCGCACGGCGCACGGGTGCGTAACACGTGGGCAATCTGCCCTTCGATGGGAATAACTCCGGGAAACCGAAGCTAATTCCGCATAACATTCCTTGGACCTCGGTTCGAGGACTCAAAGCCGTAAAGCGTCGAAGGAGGAGCCCGCGCACGATTAGCTAGTTGGTAGGGTAACGGCCTACCAAGGCTTTGATCGTTAGCTGGTCTGAGAGGATGGCCAGCCACACTGGAACTGAGACACGGTCCAGACTCCTACGGGAGGCAGCAGTGGGGAATCTTGCACAATGGGCGAAAGCCTGATGCAGCGACGCCGCGTGGGGGATGAAGCATTTCGGTGTGTAAACCCCTTTCGACCCG…
JX898172.1.1525	0.0220031	Proteobacteria	Betaproteobacteria	SC-I-84	NA	NA	MDM	AGAGTTTGATCCTGGCTCAGATTGAACGCTGGCGGCATGCCTTACACATGCAAGTCGAACGGCAGCACGGACTTCGGTCTGGTGGCGAGTGGCGAACGGGTGAGTAATATATCGGAACGTACCCTGGAGTGGGGGATAACGCAGCGAAAGTTGCGCTAATACCGCATACGATCTACGGATGAAAGTGGGGGCTCGCAAGACCTCATGCTCGTGGAGCGGCCGATATCTGATTAGCTTGTTGGCGGGGTAATGGCCCACCAAGGCGACGATCGGTAGCTGGTCTGAGAGGATGATCAGCCACACTGGGACTGAGACACGGCCCAGACTCCTACGGGAGGCAGCAGTGGGGAATTTTGGACAATGGGGGAAACCCTGATCCAGCCATGCCGCGTGCGGGAA…
HM445280.1.1339	0.0215324	Acidobacteria	Acidobacteria	Acidobacteriales	Acidobacteriaceae (Subgroup 1)	NA	MDM	GCTTAATACATGCAAGTCGAACGAGAAAGTGGAGCAATCCATGAGTAAAGTGGCGACCGGGTGAGTAACACGTGACTAACCTACCCTAGAGTGGGGGATAACCTCGGGAAGCCGGGGCTAATACCGCATAACATCTTCGGGATGAAATACCTGAAGATCAAAGGAGCAATTCGCTTTTGGAGGGGGTCGCGGCTGATTAGCTAGTTGGCGGGGTAACGGCCCACCAAGGCTTTGATCGGTAGCCGGCCTGAGAGGGCGCACGGCCACACTGGAACTGAAACACGGTCCAGACTCCTACGGGAGGCAGCAGTGGGGAATTTTGCGCAATGGGGGAAACCCTGACGCAGCAACGCCGCGTGGAGGATGAAGTCCCTTGGGACGTAAACTCCTTTCGACCGG…
FM201060.1.1322	0.0214213	Proteobacteria	Alphaproteobacteria	Rhizobiales	Rhizobiales Incertae Sedis	Rhizomicrobium	Known	CGGCGGACGGGTGCGTAMCMCGTGGGAATATACCTTTTGGTTCGGAACAACGCAGGGARACTTGCGCTAATACCGAATGTGCCCTTACGGGGAAAGATTTATCGCCAAAGGATTAGCCCGCGTCCGATTAGCTAGTTGGTGAGGTAACGGCTCACCAAGGCTCCGATCGGTAGCTGTTCTGAGAGGAAGATCAGCCACACTGGGACTGAGACACGGCCCAGACTCCTACGGGAGGCAGCAGTTGGGAATCTTGGACAATGGGGGAAACCCTGATCCAGCCATGCCGCGTGAGTGATGAAGGCCTTCGGGTTGTAAAACTCTTTCGACGGGGACGATAATGACGGTACCCGTAGAAGAAGCTCCGGCTAACTTCGTGCCAGCAGCCGCGGTAATACGAAG…
New Reference OTU29481	0.0211581	NA	NA	NA	NA	NA	MDM	TTTTGGTCGTCGGGTACGCAATCGCCGCCAGTTAAATAGCTTGCACAATACGTGGCCTTATGGTTACAGTATGCCCATCGCAGTTCGCTACACGCAGGACGCTTTTTCACGTTCTGGTTGGTTGTGGCCTGTTGATGCTAAAGGTGAGCCGCTTAAAGCTACCAGTTATATGGCTGTTGGTTTCTATGTGGCTAAATACGTTAACAAAAAGTCAGGTAT
AB821053.1.1457	0.0209911	Proteobacteria	Alphaproteobacteria	Rhizobiales	NA	NA	MDM	TGAGTTTGATCCTGGCTCAGAGCGAACGCTGGCGGCAGGCTTAACACATGCAAGTCGAACGCCCGTAGCAATACGGGAGTGGCAGACGGGAGAGTAACACGTGGGAACGTGCCCTTCAGTTCGGAACAACCCAGGGAAACTTGGGCTAATACCGGATACGTCCGTAAGGAGAAAGATTTATCGCTGAAGGATCGGCCCGCGTCTGATTAGCTAGTTGGTGAGGTAATGGCTCACCAAGGCGACGATCAGTAGCTGGTCTGAGAGGATGATCAGCCTCACTGGGACTGAGACACGGCCCAGACTCCTACGGGAGGCAGCAGTGGGGAATCTTGGACAACGGGCGCAAGCCTGATCCAGCCATGCCGCGTGGGTGATGAAGGCCCTAGGGTTGTAAAGCCC…
FR687507.1.1399	0.0206564	Acidobacteria	Subgroup 13	NA	NA	NA	MDM	AGAGTTTGATCCTGGCTCAGAATCAACGCTGGCGGCGTGCCTAACACATGCAAGTCGAACGAGAAAGTGGGGGCAACTCCATGAGTAAAGTGGCGACCGGGTGAGTAACACGTAGCTAACCTACCGTCGAGCGGGGGATAACCTGGGGAAACCTGGGCTAATACCGCATAACATCCTGATGTCGATGACACTGGGAGCAAAGGCCCGCAAGGGTCACTGGAGGAGGGGGCTGCGGACGATTAGCTAGTTGGTGAGGTAATGGCTCACCAAGGCGATGATCGTTAGCCGGCCTGAGAGGGCGCACGGCCACACTGGCACTGACACACGGGCCAGACTCCTACGGGAGGCAGCAGTGGGGAATTTTGCACAATGCCCGAAAGGGTGATGCAGCAACGCCGC…
GQ130121.1.1426	0.0205158	Proteobacteria	Alphaproteobacteria	Rhizobiales	Bradyrhizobiaceae	Bradyrhizobium	Known	TGAGTTTGATCATGGCTCAGAGCGAACGCTGGCGGCAGGCTTAACACATGCAAGTCGAGCGGGCATAGCAATATGTCAGCGGCAGACGGGTGAGTAACGCGTGGGAACGTACCTTTTGGTTCGGAACAACTGAGGGAAACTTCAGCTAATACCGGATAAGCCCTTACGGGGAAAGATTTATCGCCGAAAGATCGGCCCGCGTCTGATTAGCTAGTTGGTGAGGTAATGGCTCACCAAGGCGACGATCAGTAGCTGGTCTGAGAGGATGTTCAGCCACATTGGGACTGAGACACGGCCCAAACTCCTACGGGAGGCAGCAGTGGGGAATATTGGACAATGGGCGCAAGCCTGATCCAGCCATGCCGCGTGAGTGATGAAGGCCCTAGGGTTGTAAAGCTC…
DQ450814.1.1267	0.0204598	Armatimonadetes	Fimbriimonadia	Fimbriimonadales	Fimbriimonadaceae	NA	MDM	GCTGGCGGCGTGCCTAAAACATGCAAGTCGAACGGGGGAGCAATCCCCAGTGGCGAACGGCGGAGTAATACATGAGGAACGTGCCCTGAAGACTGGGATAGTCGTTGGAAACGACGGGTAATACCAGATGTGGCGGACGCTTGGCATCAAGTGTCCACTAAAAGGTCTTTTGCTTCAGGAGTGCCTCATGGCCTATCAGGTAGCTTGGTGAGGTAACGGCTCACCAAGCCGACGACGGGTAGCGGGTCTCAGAGGATGATCCGCTCGAGTGGGACTGAGACACGGCCCACACACCTACGGGTGGCAGCAGTTGGGAATCTTGCACAATGGGGGAAACCCTGATGCAGCGACGCCGCGTGGAGGATGAAGGGTCTAGGCCTGTAAACTCCTTTTATGGGG…
JF833607.1.1412	0.0191213	Proteobacteria	Alphaproteobacteria	Rhodospirillales	DA111	NA	MDM	GGCATGCTTAACACATGCAAGTCGAACGCTCCTGAGGGCTTCGGCCCTCTGGGGAGTGGCGCACGGGTGAGTAGCGCGTGGGAACCTGCCCTGCTGTGGGGGATAACCGAGGGAAACTTCGGCTAATACCGCATGCGCCCGGGTAACCGGGGAAAGATTTATCGCAGCAGGAGGGGCCCGCGTCGGATTAGCTTGTTGGTGGGGTAACGGCCTACCAAGGCAGTGATCCGTAGCTGGTCTGAGAGGATGATCAGCCACACTGGGACTGAGACACGGCCCAGACTCCTACGGGAGGCAGCAGTGGGGAATATTGGACAATGGGCGAAAGCCTGATCCAGCAATGCCGCGTGAGTGAGGAAGGCCTTAGGGTTGTAAAGCTCTTTCGGCGGGGACGATGAT…
EU644173.1.1418	0.0185284	Actinobacteria	Acidimicrobiia	Acidimicrobiales	NA	NA	MDM	AGAGTTTGATCCTGGCTCAGGACGGACGCTGGCGGCGCGCTTAACACATGCAAGTCGAACGTGAAGCGGGAGCTTGCTCCCGTGGAAAGTGGCGAACGGGTGCGTAACACGTGAGCAACCTGCCCCGAAGACTGGGATAACACCGGGAAACCGGTGCTAATACCGGATACCTTCTTCCGATCGCATGGTTGGATGAAGAAATGGATTCCGCTTCGGGATGGGCTCGCGGCCTATCAGCTTGTTGGTGAGGTAACGGCCCACCAAGGCGACGACGGGTAGCTGGTCTGAGAGGACGACCAGCCACACTGGGACTGAGACACGGCCCAGACTCCTACGGGAGGCAGCAGTGGGGAATCTTGCTCAATGGGCGAAAGCCTGAAGCAGCGACGCCGCGTGCGG…
JN802351.1.1340	0.0185031	Acidobacteria	Acidobacteria	Acidobacteriales	Acidobacteriaceae (Subgroup 1)	Candidatus Koribacter	Known	TGCTTAACACATGCAAGTCGAACGAGAAAGTGGAGCAATCCATGAGTAAAGTGGCGACCGGGTGAGTAACACGTGACTAACCTACCCTTGAGTGGGGGATAACCTCGGGAAACCGGGGCTAATACCGCATAACATCTTCGGGATGAGAAGCTGAAGATCAAAGGAGCAATTCGCTTAAGGAGGGGGTCGCGGCTGATTAGCTAGTTGGCGGGGTAACGGCCCACCAAGGCGAAGATCGGTAGCCGGCCTGAGAGGGCGCACGGCCACACTGGAACTGAAACACGGTCCAGACTCCTACGGGAGGCAGCAGTGGGGAATTTTGCGCAATGGGGGAAACCCTGACGCAGCAACGCCGCGTGGAGGATGAAGCCCCTTGGGGTGTAAACTCCTTTCGATCGG…
GU134931.1.1453	0.0179828	Proteobacteria	Betaproteobacteria	Burkholderiales	Oxalobacteraceae	NA	MDM	ATTGAACGCTGGCGGCATGCCTTACACATGCAAGTCGAACGGCAGCACGGGGGCAACCCCGGTGGCGAGTGGCGAACGGGTGAGTAATATATCGGAACGTGCCCTAGAGTGGGGGATAACGTAGCGAAAGTTACGCTAATACCGCATACGATCTAAGGATGAAAGCGGGGGATCGCAAGACCTCGCGCTCGTGGAGCGGCCGATATCTGATTAGCTAGTTGGCGGGGTAAAAGCCCACCAAGGCGACGATCAGTAGCTGGTCTGAGAGGACGACCAGCCACACTGGGACTGAGACACGGCCCAGACTCCTACGGGAGGCAGCAGTGGGGAATTTTGGACAATGGGGGCAACCCTGATCCAGCAATGCCGCGTGTGTGAAGAAGGCCTTCGGGTTGTAAA…
FQ659748.2.1288	0.0176494	Proteobacteria	Alphaproteobacteria	Rhizobiales	Xanthobacteraceae	Variibacter	Known	AGCGAACGCTGGCGGCAGGCCTAACACATGCAAGTCGAGCGCCTGTAGCAATACAGGAGCGGCAGACGGGAGAGTAACACGTGGGAACGTACCTTTCAGTTCGGAACAACCAAGGGAAACTTTGGCTAATACCGGATACGCCCGTAAGGGGAAAGATTTATCGCTGAAAGATCGGCCCGCGTCTGATTAGCTAGTTGGTGGGGTAACGGCCCACCAAGGCGACGATCAGTAGCTGGTCTGAGAGGATGATCAGCCTCACTGGGACTGAGACACGGCCCAGACTCCTACGGGAGGCAGCAGTGGGGAATATTGGACAATGGGCGCAAGCCTGATCCAGCCATGCCGCGTGGATGATGAAGGCCCTAGGGTTGTAAAGTCCTTTCGACGGGGAAGATAATG…
HM447815.1.1505	0.0172159	Acidobacteria	Subgroup 6	NA	NA	NA	MDM	GCCTAACACATGCAAGTCGAACGCGAAAGTCCCGCAAGGGATAAGTAGAGTGGCAAACGGGTGAGTAACACGTGGGTGACCTGCCTTCGAGCGGGGGATAACGTCCCGAAAGGGACGCTAATACCGCATGACATCCTGCCTTTGAAGAGGTGGAGATCAAAACCGGGGATCGCAAGACCTGGCACTCGAAGAGGGGCCCGCGCCTGATTAGCTAGTTGGTGGGGTAATGGCTCACCAAGGCGACGATCAGTAGCCGGCCTGAGAGGGCGGACGGCCACACTGGGACTGAGACACGGCCCAGACTCCTACGGGAGGCAGCAGTGGGGAATTGTTCGCAATGGGCGCAAGCCTGACGACGCAACGCCGCGTGGAGGACGAAGACCTTCGGGTCGTAAACTC…
EF019298.1.1337	0.016684	Proteobacteria	Alphaproteobacteria	Rhizobiales	Xanthobacteraceae	Pseudolabrys	Known	GAGTTTGATCCTGGCTCAGAACGAACGCTGGCGGCAGGCCTCAAACATGCAAGTCTAGGGGGCGTAGCAATACGTCACCGGCGGACGGGTGCGTAACACGTGGGAATATACCTTTTGGTTCGGAACAACGCAGGGAAACTTGCGCTAATACCGAATGTGTCCTTACGGAGAAAGATTTATCGCCAAAGGATTAGCCCGCGTTCGATTAGCTAGTTGGTGAGGTAATGGCTCACCAAGGCAACGATCGATAGCTGTTCTGAGAGGAAGATCAGCCTCACTGGGACTGAGACACGGCCCAGACTCCTACGGGAGGCAGCAGTGGGGAATATTGGACAATGGGCGCAAGCCTGATCCAGCCATGCCGCGTGGATGATGAAGGCCCTAGGGTTGTAAAGTCCT…
GU305765.1.1485	0.0162412	Actinobacteria	Actinobacteria	Frankiales	NA	NA	MDM	AGAGTTTGATCCTGGCTCAGGACGAACGCTGGCGGCGTGCTTAACACATGCAAGTCGAACGGTGAACCAGGGCTTGCCCTGGGAATCAGTGGCGAACGGGTGAGTAACACGTGGGCAACCTGCCCCAGACTCTGGGATAACTCCGGGAAACCGGGGCTAATACCGGATATGACCTTTGAAGGCATCTTCGAAGGTGGAAAGTTTTTCGGTCTGGGATGGGCCCGCGGCCTATCAGCTTGTTGGTGGGGTAATGGCCCACCAAGGCGACGACGGGTAGCCGGCCTGAGAGGGCGACCGGCCACACTGGGACTGAGACACGGCCCAGACTCCTACGGGAGGCAGCAGTGGGGAATATTGCGCAATGGGCGAAAGCCTGACGCAGCGACGCCGCGTGAGGGA…
HM062438.1.1450	0.0161528	Acidobacteria	Solibacteres	Solibacterales	Solibacteraceae (Subgroup 3)	Bryobacter	Known	AACGCTGGCGGCGTGCCTCAGACATGCAAGTCGAACGCGAAAGTTCCCTTCGGGGAGCAAGTAGAGTGGCGCACGGGTGAGTAACACGTAGGTAATCTACCTTTGGATTGGGAATAACACCGAGAAATCGGTGCTAATACCGAATAATGCAGCGGCACCTAATGGTGACAGTTGTTAAAGCGGGGGATCGCAAGACCTCGCGTCTAAAGAGGAGCCTGCGGCTGATTAGCTAGTTGGTGAGGTAATGGCTCACCAAGGCGAAGATCGGTAGCCGGCCTGAGAGGGCACACGGCCACACTGGCACTGAAACACGGGCCAGACTCCTACGGGAGGCAGCAGTGGGGAATCTTGCACAATGGAGGAAACTCTGATGCAGCGACGCCGCGTGAGCGATGAAGC…
HQ450134.1.1457	0.0161467	Proteobacteria	Alphaproteobacteria	Rhizobiales	Xanthobacteraceae	NA	MDM	AGTTTGATCGTGGCTCAGAGCGAACGCTGGCGGCAGGCCTAACACATGCAAGTCGAGCGCCCGTGGCAACACGGGAGCGGCAGACGGGAGAGTAACACGTGGGAACGTACCCTTTGGTTCGGAACAACCCAGGGAAACTTGGGCTAATACCGGATAAGCCCTCACGGGGAAAGATTTATCGCCGAAGGATCGGCCCGCGTCTGATTAGCTGGTTGGTGGGGTAACGGCCCACCAAGGCGACGATCAGTAGCTGGTCTGAGAGGATGATCAGCCTCGCTGGGACTGAGACACGGCCCAGACTCCTACGGGAGGCAGCAGTGGGGAATATTGGACAATGGGCGCAAGCCTGATCCAGCCATGCCGCGAGGGTGATGAAGGCCCTAGGGTTGTAAAGCCCTT…
HM124404.1.1472	0.0157635	Verrucomicrobia	OPB35 soil group	NA	NA	NA	MDM	GCTGGCGGCGTGGATAAGACATGCAAGTCGAGCGCTGACTTGAGAGTAGCAATATTTTCAAGTCGGAGCGGCGCAAGGGTGCGTAACACGTGGGAATCTGCCTTGAAGTGCTGGATAACTCCGAGAAATCGGAGCTAATACAGCATGTGATCGAAAGATCAAAGTTGGGGATCGCAAGACCTGACGCTTCAAGATGAGCCCGCGGCCTATCAGCTAGTTGGTGAGGTAAAAGCTCACCAAGGCTAAGACGGGTAGCTGGTCTGAGAGGACGACCAGCCACACTGGAACTGAGACACGGTCCAGACACCTACGGGTGGCAGCAGTCGAGAATTTTTCTCAATGGGCGAAAGCCTGAAGGAGCGACGCCGCGTGGGGGATGAATGGCTTCGGCCCGTAAAC…
HM186203.1.1302	0.0156489	Proteobacteria	Alphaproteobacteria	Rhizobiales	Hyphomicrobiaceae	Rhodoplanes	Known	GCGAACGCTGGCGGCAGGCTTAACACATGCAAGTCGAGCGCCGTAGCAATACGGAGCGGCAGACGGGAGAGTAACACGTGGGAACGTGCCTTTTGGTTCGGAACAACTGAGGGAAACTTCAGCTAATACCGGATAAGCCCTTACGGGGAAAGATTTATCGCCAAAAGATCGGCCCGCGTCTGATTAGCTAGTTGGTGGGGTAATGGCCCACCAAGGCGACGATCAGTAGCTGGTCTGAGAGGATGATCAGCCTCACTGGGACTGAGACACGGCCCAGACTCCTACGGGAGGCAGCAGTGGGGAATATTGGACAATGGGCGCAAGCCTGATCCAGCCATGCCGCGTGGGTGATGAAGGCCTTAGGGTTGTAAAGCCCTTTCGGCGGGGAAGATAATGACG…
JN177953.1.1512	0.0152037	Verrucomicrobia	Opitutae	Opitutales	Opitutaceae	Opitutus	Known	ATGCAAGTCGAACGGTTTTTTCGGTGTAGCAATACAACGAAAAAGCAGTGGCGAACGGGTGCGTAACACGTGAACAATCTACCTCAAAATGGGGAATAGCTCGGCGAAAGCCGAATTAATACCGCATGTGGTGATTTCTCGCATGAGAGATCAACTAAAGACAGGGACCGCAAGGCCTGTCGTTTTGAGAGGAGTTCGCGGCCTATCAGCTAGTTGGCGAGGTAACGGCTCACCAAGGCTAAGACGGGTAGCTGGTCTGAGAGGATGATCAGCCACACTGGAACTGAGACACGGTCCAGACACCTACGGGTGGCAGCAGTTTCGAATCATTCACAATGGGCGAAAGCCTGATGGTGCGACGCCGCGTGAGGGATGAAGGTCTTCGGATTGTAAACCTCT…
FR687572.1.1451	0.0149038	Proteobacteria	Alphaproteobacteria	Rhizobiales	Xanthobacteraceae	Variibacter	Known	AGAGTTTGATCCTGGCTCAGAGCGAACGCTGGCGGCAGGCTTAACACATGCAAGTCGAACGCCCGTAGCAATACGGGAGTGGCAGACGGGTGAGTAACGCGTGGGAACGTGCCCTTTGGTTCGGGATAACCCAGGGAAACTTGGGCTAATACCGGATACGTCCCTTTTTGGGAGAAAGATTTATTGCCGAAGGATCGGCCCGCGTCCGATTAGCTAGTTGGTGGGGTAAAGGCTCACCAAGGCGACGATCGGTAGCTGGTCTGAGAGGATGATCAGCCACACTGGGACTGAGACACGGCCCAGACTCCTACGGGAGGCAGCAGTGGGGAATATTGGACAATGGGCGCAAGCCTGATCCAGCCATGCCGCGTGGGTGATGAAGGCCCTAGGGTTGTAAAG…
HQ597908.1.1453	0.0142898	Acidobacteria	Solibacteres	Solibacterales	Solibacteraceae (Subgroup 3)	Bryobacter	Known	GATCCTGGCTCAGAATCAACGCTGGCGGCGCGCCTAACACATGCAAGTCGAACGAGAAAGTGGAGCAATCCATGAGTAAAGTGGCGTACGGGTGAGTAACACGTGGATGATCTGCCCTTTAGTGGGGAATACCGTTGGGAAACCGACGACAATACCGCATAAGCTCGAGAGAGGAAAGCAGCAATGCGCTGAAAGAGGAGTCCGCGGCTGATTAGCTAGTTGGTGAGGTAACGGCCCACCAAGGCGAAGATCGGTAGCCGGCCTGAGAGGGCACACGGCCACACTGGCACTGAAACACGGGCCAGACTCCTACGGGAGGCAGCAGTGGGGAATCTTGCACAATGGAGGAAACTCTGATGCAGCGACGCCGCGTGAGCGATGAAGCCCTTCGGGGTGTAA…
JF265791.1.1314	0.0140981	Proteobacteria	Alphaproteobacteria	Rhodospirillales	Rhodospirillales Incertae Sedis	Reyranella	Known	GCTTAACACATGCAAGTCGAACGCGTGTAGCAATACACGAGTGGCGCACGGGTGAGTAACGCGTGGATATCTGCCTTTTGGTTCGGAATAACCCCGGGAAACTGGGGCTAATACCGGATGGTTCCTTCGGGATAAAGATTTATCGCCAAAAGATGAGTCCGCGTCCGATTAGCTAGTTGGTGAGGTAATGGCTCACCAAGGCGACGATCGGTAGCTGGTCTGAGAGGACGATCAGCCACACTGGGACTGAGACACGGCCCAGACTCCTACGGGAGGCAGCAGTGGGGAATATTGGACAATGGGGGCAACCCTGATCCAGCCATGCCGCGTGAGTGATGAAGGCCTTCGGGTTGTAAAGCTCTTTTGGCGGGGACGATGATGACGGTACCCGCAGAATAA…
HQ598786.1.1471	0.0140003	Acidobacteria	Acidobacteria	Acidobacteriales	Acidobacteriaceae (Subgroup 1)	NA	MDM	GATCCTGGCTCAGAATCAACGCGGGCGGCGTGCCTAACACATGCAAGTCGAACGAGAAAGTGGAGCAATCCATGAGTACAGTGGCGACCGGGTGAGTAACACGTGACTAACCTACCTTCAAGTGGGGGATAACATCGGGAAACCGATGCTAATACCGCATAACATCGACGCTTCTCAAGAAGTGACGATCAAAGCAGCAATGCGCTGGAAGAGGGGGTCGCGGCTGATTAGCTAGTTGGCGGGGTAACGGCCACCAAGGCGAAGATCGGTATCCGGCCTGAGAGGGCGCACGGACACACTGGAACTGAAACACGGTCCAGACTCCTACGGGAGGCAGCAGTGGGGAATTTTGCGCAATGGGGGAAACCCTGACGCAGCAACGCCGCGTGGAGGATGAAG…
HM268999.1.1363	0.0136438	Bacteroidetes	Sphingobacteriia	Sphingobacteriales	Chitinophagaceae	NA	MDM	GATGAACGCTAGCGGCAGGCTTAATACATGCAAGTCGTGGGGCAGCATGACTGTAGCAATACAGTTGATGGCGACCGGCAAACGGGTGCGGAACACGTACACAACCTTCCTTTTAGTGGAGAATAGCCCAGGGAAACTTGGATTAATACTCCGTAACATATAGAAGTGGCATCACTTTTATATTATAGCAGCAATGCGCTAGAAGATGGGTGTGCGGCTGATTAGATAGTTGGCGGGGTAACGGCCCACCAAGTCGACGATCAGTAACTGGTGTGAGAGCACGACCAGTCACACGGGCACTGAGACACGGGCCCGACTCCTACGGGAGGCAGCAGTAAGGAATATTGGTCAATGGACGCAAGTCTGAACCAGCCATGCCGCGTGGAGGATGAAGGTCCT…
JN024018.1.1498	0.013207	Acidobacteria	Subgroup 6	NA	NA	NA	MDM	GCCTAACACATGCAAGTCGAACGCGAAAGCCCCGCAAGGGGTTAGTAGAGTGGCAAACGGGTGAGTAACACGTGGGTGACCTGCCTTCGAGTGGGGGATAACGTCCCGAAAGGGACGCTAATACCGCATAACATCCTGCCTTTTAAGAGGTGGCGATCAAAGCCGGGGATTCGCAAGAACCTGGCGCTGGAAGAGGGGCCCGCGCCTGATTAGCTAGTTGGTGAGGTAACGGCTCACCAAGGCAACGATCAGTATCCGGCCTGAGAGGGCGGACGGACACACTGGGACTGAGACACGGCCCAGACTCCTACGGGAGGCAGCAGTGGGGAATTGTTCGCAATGGGCGCAAGCCTGACGACGCAACGCCGCGTGGAGGATGAAGACCTTCGGGTCGTAAAC…
GQ402556.1.1424	0.0127228	Acidobacteria	Solibacteres	Solibacterales	Solibacteraceae (Subgroup 3)	Bryobacter	Known	AATCAACGCTGGCGGCGCGCTTAACACATGCAAGTCGCACGAGAAAGTGGAGCAATCCATGAGTACAGTGGCGCACGGGTGAGTAACACGTGGATCATCTACCCTTTAGTGGGGAATAACCCTGGGAAACCGGGGCTAATACCGCATAATCCTGGAAAGGGAAAGCAGCAATGCGCTGAAGGAGGAGTCCGCGGCCGATTAGCTAGTTGGTAGGGTAACGGCCTACCAAGGCGATGATCGGTAGCCGGCCTGAGGGGGCACACGGCCACACTGGCACTGAAACACGGGCCAGACTCCTACGGGAGGCAGCAGTGGGGAATCTTGCACAATGGAGGAAACTCTGATGCAGCGACGCCGCGTGAGCGATGAAGCCCTTCGGGGTGTAAAGCTCTTTCGGCA…
AY326609.1.1408	0.0126431	Proteobacteria	Alphaproteobacteria	Rhizobiales	Rhizobiales Incertae Sedis	Rhizomicrobium	Known	AACGAACGCTGGCGGCAGGCCTCAAACATGCAAGTCTAGGGGGTGTAGCAATACATCACCGGCGGACGGGTGCGTAACGCGTGGGAATGTACCTATTGGTTCGGAACAACTGAGGGAAACTTCAGCTAATACCGAATGTGCCCTTACGGGGAAAGATTTATCGCCAATGGATCAGCCCGCGTCCGATTAGCTAGTTGGTGGGGTAACGGCTCACCAAGGCTCCGATCGGTAGCTGTTCTGAGAGGAAGATCAGCCACACTGGGACTGAGACACGGCCCAGACTCCTACGGGAGGCAGCAGTTGGGAATCTTGGACAATGGGGGAAACCCTGATCCAGCCATGCCGCGTGAGTGATGAAGGCCTTCGGGTTGTAAAACTCTTTCGCGCACGACGATAATG…
JF186204.1.1334	0.0117293	Actinobacteria	Acidimicrobiia	Acidimicrobiales	NA	NA	MDM	GACGAACGCTGGCGGCGCGCCTAACACATGCAAGTCGAGCGAGAACCAGGGCTTGCCCTGGGGACAGCGGCGAACGGGTGCGTAACACGTGAGCAACCTGCCCCAAAGACCGGGACAACCCGAGGAAACTCGGACTAATACCGGATGCCCTCACCGGGTCGCATGGTCTGGTGAGGAAATGGATTCCGCTTTGGGATGGGCTCGCGGTCTATCAGCTTGTTGGTGGGGTAACGGCCTACCAAGGCGACGACGGATAGCTGGTCTGAGAGGACGATCAGCCACACTGGGACTGAGACACGGCCCAGACTCCTACGGGAGGCAGCAGTGGGGAATCTTGCGCAATGGGGGAAACCCTGACGCAGCGACGCCGCGTGCGGGATGAAGGCCTTCGGGTTGTAA…
AM162473.1.1497	0.0115094	Actinobacteria	Thermoleophilia	Solirubrobacterales	TM146	NA	MDM	GAGTTTGATCATGGCTCAGGACGAACGCTGGCGGCGTGCTTAACACATGCAAGTGGAGCGACGAACCAGGGCTTGCCCTGGGGCAGAGCCGCGAACGGGTGAGTAACACGTGGGTTACCTGCCTCGATGACCGGGACAACCCGAGGAAACTCGGGCTAATACCGGATGTGCCCGCAAGGGGAAAGGAAGCTTCGGCCTCCGCATCGAGATGGGCCCGCGGCCCATTAGCTTGTTGGTGAGGTAACGGCTCACCAAGGCTTCGATGGGTAGCTGGTCTGAGAGGACGATCAGCCACACTGGGACTGAGACACGGCCCAGACTCCTACGGGAGGCAGCAGTGGGGAATCTTGCGCAATGCGCGAAAGCGTGACGCAGCAACGCCGCGTGAGGGAAGAAGGC…
GQ263433.1.1426	0.0112664	Acidobacteria	Solibacteres	Solibacterales	Solibacteraceae (Subgroup 3)	Bryobacter	Known	AATCAACGCTGGCGGCGCGCTTAACACATGCAAGTCGAACGAGAAAGGGGAGCAATCCCTGAGTAAAGTGGCGTACGGGTGAGCAACACGTGGGTGATCTACCTTTTAGTGGGGGATGACCCTGGGAAACCGGGGCTAATACCGCATAATCCTGTGAAGGGAAAGCAGCAATGCGCTGAAAGAGGAGCCCGCGGCCGATTAGCTAGTTGGTAGGGTAATGGCCTACCAAGGCGACGATCGGTAGCCGGCCTGAGAGGGCACACGGCCACACTGGCACTGAAACACGGGCCAGACTCCTACGGGAGGCAGCAGTGGGGAATCTTGCACAATGGAGGAAACTCTGATGCAGCGACGCCGCGTGAGCGATGAAGCCTTTCGGGGTGTAAAGCTCTTTCGGCA…
GU731341.1.1429	0.0111207	Actinobacteria	Thermoleophilia	Solirubrobacterales	TM146	NA	MDM	AGAGTGTGATCCTGGCTCAGGACGAACGCTGGCGGCGTGCCTCATACATGCAAGTGGAGCGACGAACCAGGCTTCGGCCTGGGGCAAAGCCGCGAACGGGTGAGTAACACGTGGGTAACCTGCCCCAATGATCGGGACAACCCGAGGAAACTCGGGCTAATACCGAATGTGCTCCTGGTCGTGATGGCCAGGCGGAAGAGGAAGCTTCGGCCTCCGCATTGGGATGGGCCCGCGGCCCATTAGACTAGTGGGTGGGGTAACGGCCTACCAAGGCTCCGATGGGTAGCTGGTTCTGAGAGGACGATCAGCCACACTGGGACTGAGACACGGCCCAGACTCCTACGGGAGGCAGCAGTAGGGAATCTTGCGCAATGCGCGAAAGCGTGACGCAGCAACGCC…
HQ864072.1.1487	0.010948	Gemmatimonadetes	Gemmatimonadetes	Gemmatimonadales	Gemmatimonadaceae	NA	MDM	AGAGTTTGATCCTGGCTCAGGACGAACGCTGGCGACGTGCTTAACACATGCAAGTCAAGGGGGCCCAGCAATGGGCAACCGGCGAACGGGTGCGTAACACGTGAGCAACCTACCGAACTGTGGGGGATAGCCGGCCTAACGGCCGAGTAATACCGCATACGCTCTCAGGGAGGCATTTCTTTGAGAGGAAACCTACGGGACAGATCGAGGGGCTCGCGGCCTATCAGCTAGTTGGCGAGGTAACGGCTCACCAAGGCGACGACGGGTAGCTGGTCTGAGAGGATGGCCAGCCACATTGGGACTGAGATACGGCCCAGACTCCTACGGGAGGCAGCAGTGGGGAATCTTGCGCAATGGCCTAACGGCTGACGCAGCGACGCCGCGTGTGGGATGAAGCTC…
AY922125.1.1353	0.0109075	Chloroflexi	KD4-96	NA	NA	NA	MDM	GAGTTTGATCCTGGCTCAGGATAAACGCTGGCGGCGTGCATGAGACATGCAAGTCGAACGGACTCCAGGCTTGCTTGGAGTTAGTGGCGAACGGCTGAGTAACGCGTAGGTGACCTACCCCGAAGTGGGGAATAACTGCCCGAAAGGGTGGCTAATACCGCATGTGATGAGCGTTCGTTCGTTTCATCAAAGCCGTGAGGCGCTTCGGGAGGGGCCTGCGCCCGATTAGCTCGTTGGTGGGGTAACGGCTCACCAAGGCGACGATCGGTAGGTGGTCTGAGAGGACGATCACCCAGACTGGGACTGAGACACGGCCCAGACTCCTACGGGAGGCAGCAGTCGGGAATTTTGCGCAATGGGCGAAAGCCTGACGCAGCAACGCCGCGTGAGGGATGAAGG…
FR720606.1.1423	0.0107966	Acidobacteria	Solibacteres	Solibacterales	Solibacteraceae (Subgroup 3)	Candidatus Solibacter	Known	AATCAACGCTGGCGGCGCGCCTAACACATGCAAGTCGAACGGGAAAGGGGAGCAATCCCTGAGTATAGTGGCGAACGGGTGAGTAACACGTGGGTAATCTACCTTTTAGTGTGGAATAACGCTGGGAAACCGGGGCTAATACCGCATAATCCCGAGAGGGGAAAGTCGCAAGACGCTGAAAGAGGAGCCCGCGGCCGATTAGCTAGTTGGTGAGGTAAGAGCCCACCAAGGCATAGATCGGTAGCCGGCCTGAGAGGGCACACGGCCACACTGGCACTGAAACACGGGCCAGACTCCTACGGGAGGCAGCAGTGGGGAATCTTGCACAATGGGGGAAACCCTGATGCAGCGACGCCGCGTGAGCGATGAAGCCCTTCGGGGTGTAAAGCTCTTTCGGCA…
HM062207.1.1317	0.0107516	Acidobacteria	Solibacteres	Solibacterales	Solibacteraceae (Subgroup 3)	Candidatus Solibacter	Known	AACGCTGGCGGCGCGCTTAACACATGCAAGTCGCACGAGAAAGCGGGGGCAACCTCGCAAGTAAAGTGGCGTACGGGTGAGTAACACGTGGGTAATCTACCTCATAGTGGGGAATAACGCTGGGAAACCGGCGCTAATACCGCATAAGCTCGAGAGAGGAAAGCAGCAATGCGCTGTGAGAGGAGCCCGCGGCCGATTAGCTAGTTGGGAGGGTAAAAGCCTACCAAGGCAAAGATCGGTAGCCGGCCTGAGAGGGCACACGGCCACACTGGCACTGAAACACGGGCCAGACTCCTACGGGAGGCAGCAGTGGGGAATCTTGCACAATGGGGGAAACCCTGATGCAGCGACGCCGCGTGAGCGATGAAGCCCTTCGGGGTGTAAAGCTCTTTCGGCAGG…
FJ466189.1.1439	0.0103191	Verrucomicrobia	OPB35 soil group	NA	NA	NA	MDM	ACGCTGGCGGCGTGGATAAGACATGCAAGTCGAACGCTGACATTCAGGTAGCAATATTTGGATGTCGGAGTGGCGCAAGGGTGCGTAACACGTGGGTAATTTGCCGTGAAGTCTGGGATAACTTGCTGAAAGGCGAGCTAATACCGGATGTGAATTTTCGAGGGCATCTTTGGAAATTCAAAGTTGGGGACCGCAAGGCCTGACGCTTTACGATAAGCCCGCGGCCTATCAGCTAGTTGGTGAGGTAACGGCTCACCAAGGCTAAGACGGGTAGCTGGTCTGAGAGGACGACCAGCCTCACTGGAACTGAGACACGGTCCAGACACCTACGGGTGGCAGCAGTCGAGAATTTTTCTCAATGGGCGAAAGCCTGAAGGAGCGACGCCGCGTGGGGGATGA…
HM438070.1.1442	0.0101063	Proteobacteria	Alphaproteobacteria	Rhizobiales	Xanthobacteraceae	Variibacter	Known	GCCTAACACATGCAAGTCGAGCGGGCACCGCAAGGTGTCAGCGGCAGACGGGAGAGTAACACGTGGGAACGTGCCCTTCGGTTCGGAATAACTCGGGGAAACCCGAGCTAATACCGGATACGCCCTTACGGGGAAAGATTTATCGCCGATGGAGCGGCCCGCGTCTGATTAGCTAGTTGGTGAGGTAACGGCTCACCAAGGCGACGATCAGTAGCTGGTCTGAGAGGATGATCAGCCTCACTGGGACTGAGACACGGCCCAGACTCCTACGGGAGGCAGCAGTGGGGAATATTGGACAATGGGCGCAAGCCTGATCCAGCCATGCCGCGTGGATGATGAAGGCCTTAGGGTTGTAAAGTCCTTTTAACGGGGAAGATAATGACGGTACCCGTAGAATAA…
JN825272.1.1443	0.00984226	Proteobacteria	Alphaproteobacteria	Rhizobiales	Rhizobiales Incertae Sedis	Rhizomicrobium	Known	GAGTTTGATCCTGGCTCAGAACGAACGCTGGCGGCAGGCCTCAAACATGCAAGTCTAGGGGGTAGCAATACCACCGGCGGACGGGTGCGTAACGCGTGGGAATGTACCTACTGGTTCGGAACAACTGCGGGAAACTGCAGCTAATACCGAATGTGCCCGAAAGGGGAAAGATTTATCGCCAGTAGATCAGCCCGCGTAGGATTAGCTAGTTGGTGGGGTAATGGCTCACCAAGGCTCCGATCCTTAGCTGTTCTGAGAGGAAGATCAGCCACACTGGGACTGAGACACGGCCCAGACTCCTACGGGAGGCAGCAGTTGGGAATCTTGGACAATGGGGGAAACCCTGATCCAGCCATGCCGCGTGAGTGATGAAGGCCTTCGGGTTGTAAAACTCTTTCG…
FQ659602.2.1312	0.00909209	Proteobacteria	Alphaproteobacteria	Rhodospirillales	Acetobacteraceae	NA	MDM	AGCGAACGCTGGCGGCATGCTTAACACATGCAAGTCGCACGGTCGGGGGTAACTCCGGCAGTGGCGGACGGGTGAGTAACGCGTAGGAATCTATCCTTGGGTGGGGGACAACTGTGGGAAACTACAGCTAATACCGCATGATGACTGAGGTCTAAAGGCGCAAGTCGCCTGGGGAGGAGCCTGCGTACGATTAGCTAGTTGGTGGGGTAAAGGCCTACCAAGGCTACGATCGTTAGCTGGTCTGAGAGGATGATCAGCCACACTGGGACTGAGACACGGCCCAGACTCCTACGGGAGGCAGCAGTGGGGAATATTGGACAATGGGCGAAAGCCTGATCCAGCAATGCCGCGTGTGTGAAGAAGGTCTTCGGATTGTAAAGCACTTTCGACGGGGACGAT…
AF523911.1.1258	0.00888138	Actinobacteria	Acidimicrobiia	Acidimicrobiales	NA	NA	MDM	AGGTCCATCCGGTAGCAATACCGGTGAAGACCTAGTGGCGAACGGGTGAGTAGCACGTGAGCAACCTGCCCCGAAGACCGGGACAACACCGGGAAACCGGTGCTAATACCGGATGCCCCCACCAGGCCGCATGGTCTGGTGAGGAAATGGATTCCGCTTCGGGAGGGGCTCGCGGCCTATCAGCTTGTTGGTGGGGTAACGGCCTACCAAGGCATCGACGGGTAGCTGGTCTGAGAGGACGATCAGCCACACTGGGACTGAGACACGGCCCAGACTCCTACGGGAGGCAGCAGTGGGGAATCTTGCACAATGGGCGAAAGCCTGATGCAGCAACGCCGCGTGAGGGACGAAGGCTTTCTGAGTTGTAAACCTCTTTCAGCAGGGACGATTATGACGGTA…
GQ487979.1.1478	0.00882118	Acidobacteria	Acidobacteria	Acidobacteriales	Acidobacteriaceae (Subgroup 1)	NA	MDM	AGAGTTTGATCCTGGCTCAGAATCAACGCTGGCGGCGTGCCTAACACATGCAAGTCGAACGAGAAAGTGGAGCAATCCATGAGTAAAGTGGCGACCGGGTGAGTAACACGTGACTAGCCTACCCTTGAGTGGGGAATAACTTCGGGAAACCGAGGCTAATACCGCATAACATCGATGCTTCGAAAGAAGTGACGCTCAAAGCAGCAATGCGCTTAAGGAGGGGGTCGCGGCTGATTAGCTAGTTGGCGGGGTAACGGCCCACCAAGGCGAAGATCGGTATCCGGCCTGAGAGGGCGCACGGACACACTGGAACTGAAACACGGTCCAGACTCCTACGGGAGGCAGCAGTGGGGAATTTTGCGCAATGGGGGAAACCCTGACGCAGCAACGCCGCGTGGA…
JQ861399.1.1462	0.00877387	Acidobacteria	Solibacteres	Solibacterales	Solibacteraceae (Subgroup 3)	Bryobacter	Known	AGAGTTTGATCCTGGCTCAGAATCAACGCTGGCGGCGCGCTTAACACATGCAAGTCGAACGAGAAAGGGGAGCAATCCCTGAGTACAGTGGCGTACGGGTGAGTAACACGTGGGTAATCTACCTTTTGGTGGGGAATAACCCTGGGAAACCGGGGCTAATACCGCATAATCTCGCAAGAGGAAAGGAGCAATTCGCCGAAAGAGGAGCCCGCGGCTGATTAGCTAGTTGGTGAGGTAAAGGCTCACCAAGGCAATGATCGGTAGCCGGCCTGAGAGGGCACACGGCCACACTGGCACTGAAACACGGGCCAGACTCCTACGGGAGGCAGCAGTGGGGAATCTTGCACAATGGGGGAAACCCTGATGCAGCGACGCCGCGTGAGCGATGAAGCCCTTCGG…
AB989990.1.1423	0.00829265	Acidobacteria	Solibacteres	Solibacterales	Solibacteraceae (Subgroup 3)	Candidatus Solibacter	Known	AATCAACGCTGGCGGCGCGCCTAACACATGCAAGTCGAACGAGAAAGTGGAGCAATCCATGAGTAAAGTGGCGTACGGGTGAGTAACACGTGGATGATCTACCTTTTAGTGGGGAATACCGCTGGGAAACCGGTGACAATACCGCATAATCCCGAGAGGGGAAAGCAGCAATGCGCTGAAAGAGGAGTCCGCGGTCGATTAGCTAGTTGGTAAGGTAATGGCTTACCAAGGCTGTGATCGATAGCCGGCCTGAGAGGGCACACGGCCACACTGGCACTGAAACACGGGCCAGACTCCTACGGGAGGCAGCAGTGGGGAATCTTGCACAATGGGGGCAACCCTGATGCAGCGACGCCGCGTGAGCGATGAAGGCCTTCGGGTTGTAAAGCTCTTTCGGCA…
JF428957.1.1487	0.0081539	Proteobacteria	Alphaproteobacteria	Rhodospirillales	JG37-AG-20	NA	MDM	AGAGTTTGATCCTGGCTCAGAACGAACGCTGGCGGCATGCCTAACACATGCAAGTCGAACGTGATCCAGGCTTCGGTCTGGTGAAAGTGGCAAACGGGTGAGTAACGCGTGGGAACCTGCCCAGAGGTAGGGAATAACTGCGGGAAACTGCGGCTAATACCCTATGTGTCCTGAGGGACAAAGATTTATCGCCTTTGGAGGGGCCCGCGTCGGATTAGGTAGTTGGTGGGGTAACGGCCTACCAAGCCATCGATCCGTAGCTGGTCTGAGAGGATGATCAGCCACACTGGGACTGAGATACGGCCCAGACTCCTACGGGAGGCAGCAGTGGGGAATATTGGACAATGGGGGCAACCCTGATCCAGCAATGGCCGCGTGAGTGATGAAGGCCTTCGGGTT…
HQ462548.1.1216	0.0075124	Proteobacteria	Alphaproteobacteria	Rhizobiales	Xanthobacteraceae	Variibacter	Known	ATGCAGTCGAGCGCCCCGCAAGGGGAGCGGCAGACGGGAGAGTAACACGTGGGAACGTACCCTTCAGTTCGGAACAACCCAGGGAAACTTGGGCTAATACCGAATACGTCCGTAAGGAGAAAGATTTATCGCTGAAGGATCGGCCCGCGTCTGATTAGCTTGTTGGTGAGGTAACGGCTCACCAAGGCTACGATCAGTAGCTGGTCTGAGAGGATGATCAGCCTCACTGGGACTGAGACACGGCCCAGACTCCTACGGGAGGCAGCAGTGGGGAATATTGGACAATGGGCGCAAGCCTGATCCAGCCATGCCGCGTGGGTGATGAAGGCCCTAGGGTTGTAAAGCCCTTTCGGCGGGGAAGATAATGACGGTACCCGCAGAAGAAGCCCCGGCTAACTT…
JF124753.1.1336	0.00708086	Actinobacteria	Acidimicrobiia	Acidimicrobiales	NA	NA	MDM	GACGAACGCTGGCGGCGCGCCTAATACATGCAAGTCGAGCGAGAACCAGGACTTCGGTCCTGGGGAGAGCGGCGAACGGGTGCGTATCACGTGAGCAACCTGCCTCGGAGACCGGAATAACTCGAGGAAACTCGGGCTAATGCCGGATGCCCTCGGTGGACCGCATGGTCCGGCGAGGAAATGGATTCCGCTCCGAGATGGGCTCGCGGCCTATCAGCTTGTTGGTGGGGTAACGGCCTACCAAGGCGACGACGGGTAGCTGGTCTGAGAGGACGATCAGCCACACTGGGACTGAGACACGGCCCAGACTCCTACGGGAGGCAGCAGTAGGGAATCTTGCGCAATGGGGGAAACCCTGACGCAGCGACGCCGCGTGCGGGATGAAGGCCTTCGGGTCGT…
EF019833.1.1382	0.00705032	Proteobacteria	Alphaproteobacteria	Rhizobiales	Bradyrhizobiaceae	Bradyrhizobium	Known	GAGTTTGATCCTGGCTCAGAACGAACGCTGGCGGCGTGCCTAACACATGCAAGTCGCGCGAGAAAATGGGGGCAACTCCATGAGTACAGCGGCGCACGGGTGAGTAACACGTAGGTAACCTACCTTCGAGACCGGGATAACCTTCCGAAAGGAGGGCTAATACCGGATGAGACCACGGGATCTTGGTCCTGCGGTCAAAGGTGGCCTCTGCATGCAAGCTATTACTCGAAGATGGGCCTGCGGACCATTAGCTAGTTGGTGAGGTAACGGCTCACCAAGGCGACGATCAGTAGCTGGTCTGAGAGGATGATCAGCCACATTGGGACTGAGACACGGCCCAAACTCCTACGGGAGGCAGCAGTGGGGAATATTGGACAATGGGCGCAAGCCTGATCCAGC…
HM366506.1.1460	0.00691581	Acidobacteria	Solibacteres	Solibacterales	Solibacteraceae (Subgroup 3)	Bryobacter	Known	GAGTTTGATCCTGGCTCAGAATCAACGCTGGCGGCGCGCTTAACACATGCAAGTCGAACGAGAAAGCCCGCAAGGGTGAGTAAAGTGGCGTACGGGTGAGTAACACGTGGGTAATCTACCTTCTAGTGGGGGATAACCCTGGGAAACCGGGGCTAATACCGCATATTCTCGCGAGAGGAAAGGTGAAAATCGCTAGAAGAGGAGCCCGCGGCTGATTAGCTAGTTGGTGAGGTAATGGCTCACCAAGGCAATGATCGGTAGCCGGCCTGAGAGGGCACACGGCCACACTGGCACTGAAACACGGGCCAGACTCCTACGGGAGGCAGCAGTGGGGAATCTTGCACAATGGGGGAAACCCTGATGCAGCGACGCCGCGTGAGCGATGAAGCCCTTCGGGGT…
AY792311.1.1527	0.00688818	Verrucomicrobia	OPB35 soil group	NA	NA	NA	MDM	AGAGTTTGATCATGGCTCAGAACGAACGCTGGCGGCGTGGATAAGACATGCAAGTCGAGCGCTGATTTGAGGGTAGCAATATTTTCAAGTTGGAGCGGCGCAAGGGTGCGTAACACGTGGGAATCTGCCTTGAAGTGTGGGATAACTCGTCGAAAGACGAGCTAATACCGCATGTGATCGAGAGATCAAAGTTGGGGATCGTAAGACCTGACGCTTCAAGATGAGCCCGCGGCCTATCAGCTAGTTGGCGAGGTAAAAGCTCACCAAGGCTAAGACGGGTAGCTGGTCTGAGAGGACGACCAGCCACACTGGAACTGAGACACGGTCCAGACACCTACGGGTGGCAGCAGTCGAGAATTTTTCTCAATGGGCGAAAGCCTGAAGGAGCGACGCCGCGTG…
HQ597792.1.1436	0.00667409	Acidobacteria	Solibacteres	Solibacterales	Solibacteraceae (Subgroup 3)	Bryobacter	Known	GATCCTGGCTCAGAATCAACGCTGGCGGCGCGCTTAACACATGCAAGTCGCACGAGAAAGGGAGCAATCCCAAGTAAAGTGGCGCACGGGTGAGTAACACGTGGATCATCTACCTTTTAGTGGGGAATACCCCCGGGAAACTGGGGACAATACCGCATAAGCTCGTAAGAGGAAAGCAGCAATGCGCTGAAAGAGGAGTCCGCGGCTGATTAGCTAGATGGCGGGGTAACGGCCCACCATGGCGAAGATCGGTAGCCGGCCTGAGAGGGCACACGGCCACACTGGCACTGAAACACGGGCCAGACTCCTACGGGAGGCAGCAGTGGGGAATCTTGCACAATGGAGGAAACTCTGATGCAGCGACGCCGCGTGAGCGATGAAGCCCTTCGGGGTGTAAAG…
DQ450727.1.1290	0.00652445	Chloroflexi	TK10	NA	NA	NA	MDM	CGCTGGCGGCGTGCCTAAAACATGCAAGTCGAACGGTGTCCTTCAGGGCACAGTGGCAGACGGCTGAGTAACGCGTGGGTGACGTACCTATCGGTGGGGAATAACTGCCCGAAAGGGTGGCTAATACCGCATACGTCCACTGCTTCGTGGCAGTGGGGAAAACCGCAAGGTGCCGATGGAGCGGCCCGCGTTCGATTAGCTGGTTGGTGGGGTAACGGCCTACCAAGGCGACGATCGATAGCTGGTCTCAGAGGATGATCAGCCAGACTGGGACTGAGACACGGCCCAKACTCCTACGGGAGGCAGCAGTTAGGAATTTTGGGCAATGGGCGCAAGCCTGACCCAGCAACGCCGCGTGGGTGACGAACGCCTTCGGGTTGTAAAGCCCTTTTCTGAGGG…
AY913402.1.1429	0.00647302	Actinobacteria	Actinobacteria	Frankiales	Acidothermaceae	Acidothermus	Known	GACGAACGCTGGCGGCGTGCTTAACACATGCAAGTCGAGCGGAAAGGCCCTTCGGGGTACTCGAGCGGCGAACGGGTGAGTAACACGTGAGCAACCTGCCCCTAGCTCTGGGATAGCTCCGGGAAACCGGGATTAATACCAGATACGACCACTTTAGACATCTGTTGTGGTGGGAAGGATTCCGGCTAGGGATGGGCTCGCGGCCTATCAGCTTGTTGGTGGGGTAACGGCCTACCAAGGCGACGACGGGTAGCCGGCCTGAGAGGGCGACCGGCCACACTGGGACTGAGACACGGCCCAGACTCCTACGGGAGGCAGCAGTGGGGAATATTGCGCAATGGGCGAAAGCCTGACGCAGCGACGCCGCGTGGGGGATGAAGGCCTTCGGGTTGTAAACCC…
FM958423.1.1415	0.00644361	Proteobacteria	Alphaproteobacteria	Sphingomonadales	Sphingomonadaceae	Sphingomonas	Known	AACGAACGCTGGCGGCATGCCTAACACATGCAAGTCGAACGAAGGCTTCGGCCTTAGTGGCGCACGGGTGCGTAACGCGTGGGAATCTGCCCTTAGGTACGGAATAACAGTGAGAAATTACTGCTAATACCGTATGATGACGTAAGTCCAAAGATTTATCGCCTAGGGATGAGCCCGCGTAGGATTAGCTAGTTGGTGAGGTAAAGGCTCACCAAGGCGACGATCCTTAGCTGGTCTGAGAGGATGATCAGCCACACTGGGACTGAGACACGGCCCAGACTCCTACGGGAGGCAGCAGTGGGGAATATTGGACAATGGGCGAAAGCCTGATCCAGCAATGCCGCGTGAGTGATGAAGGCCTTAGGGTTGTAAAGCTCTTTTACCCGGGAAGATAATGAC…
AY395406.1.1372	0.0064258	Saccharibacteria	NA	NA	NA	NA	MDM	GATGAACGCTGGCGGTGTGCCTAATACATGCAAGTCGAACGAGATCTTCGGATCTAGTGGCGAACGGGTGAGTAACACGTTGGTACCTACCCCTAAGTGGGGAATAACTGCCCGAAAGGGTGGCTAATACCGCATAATCCCGCAAGGGTAAAGCAGTAATGCGCTTAGGGAGGGGCCTGCGTCTGATTAGCTAGTTGGTGAGGTAATTGCTCACCAAGGCGACGATCAGTAGCTGGATCGAGAGGTTGACCAGCCACACTGGGACTGAGATACGGCCCAGACTCCTACGGGAGGCAGCAGTAAGGAATCTTCCACAATGGACGAAAGTCTGATGGAGCAACACCGCGTGCAGGATGACGGCCTTCGGGTTGTAAACTGCTTTTATATGGGAAGATTATG…
LN567327.1.1317	0.00613708	Proteobacteria	Alphaproteobacteria	Rhizobiales	Rhizobiales Incertae Sedis	Rhizomicrobium	Known	AACGAACGCTGGCGGCAGGCCTCAAACATGCAAGTCTAGGGGGTGTAGCAATACATCACCGGCGGACGGGTGCGTAACACGTGGGAATGTACCTTTTGGTTCGGAACAACTGAGGGAAACTTCAGCTAATACCGAATGTGCCCGTAAGGGGAAAGATTTATCGCCAAAGGATCAGCCCGCGTAGGATTAGCTAGTTGGTGAGGTAATGGCTCACCAAGGCTCCGATCCTTAGCTGTTCTGAGAGGAAGATCAGCCACACTGGGACTGAGACACGGCCCAGACTCCTACGGGAGGCAGCAGTTGGGAATCTTGGACAATGGGGGAAACCCTGATCCAGCCATGCCGCGTGAGTGATGAAGGCCTTCGGGTTGTAAAACTCTTTCGACGGGGACGATAATG…
GU359107.1.1469	0.00598435	Actinobacteria	Thermoleophilia	Solirubrobacterales	Solirubrobacteraceae	Solirubrobacter	Known	GACGAACGCTGGCGGCGTGCTTAACACATGCAAGTGGAGCGACGAACCGGGCTTCGGCCCGGGGCAAAGCCGCGAACGGGTGAGTAACACGTGGGTAACCTGCCCCGATGACCGGGACAACCCGAGGAAACTCGGGCTAATACCGGATGTGTACCGCGCTCATAAGGGCACGGTGCAAAGGTAGCTTCGGCCTCCGCATCGGGATGGGCCCGCGGCCCATTAGCTTGTTGGTGGGGTAACGGCCTACCAAGGCTGCGATGGGTAGCTGGTCTGAGAGGACGATCAGCCACACTGGGACTGAGACACGGCCCAGACTCCTACGGGAGGCAGCAGTGGGGAATCTTGCGCAATGCGCGAAAGCGTGACGCAGCAACGCCGCGTGGGGGAAGAAGGCCTTCG…
HQ597833.1.1455	0.00583633	Acidobacteria	Solibacteres	Solibacterales	Solibacteraceae (Subgroup 3)	Candidatus Solibacter	Known	GATCCTGGCTCAGAATCAACGCTGGCGGCGCGCCTAACACATGCAAGTCGAACGAGAAAGGGGAGCAATCCCTGAGTACAGTGGCGTACGGGTGAGTAACACGTGGATGATCTACCCCTTAGTTTGGAATAACCATGGGAAACCGTGGCTAATACCGGATAAGCTCGAGAGAGGAAAGCAGCAATGCGCTGAGGGAGGAGTCCGCGGCCGATTAGCTAGTTGGTAGGGTAAGAGCCTACCAAGGCAAAGATCGGTAGCCGGCCTGAGAGGGCACACGGCCACACTGGCACTGAAACACGGGCCAGACTCCTACGGGAGGCAGCAGTGGGGAATCTTGCACAATGGGGGAAACCCTGATGCAGCGACGCCGCGTGAGCGATGAAGCCCTTCGGGGTGTAA…
HM187179.1.1460	0.00516338	Acidobacteria	Subgroup 2	NA	NA	NA	MDM	GCGAACGCTGGCGGCGTGCCTAACACATGCAAGTCGAGTGCGCAGTTTCCTGTAGCAATACAGGAAACCGGCGCACGGCGCACGGGTGAGTAACACGTGGGCAACCTGCCCTCCAATGGGGGATACCCCCGCGAAAGCGGGACTAATACCGCATGACATTCCGGTGGCTTCGGCTGCTGGATTCAAAGGCCGCAAGGCCGTTGGGGGAGGGGCCCGCGCCCGATTAGCTTGTTGGCGAGGTAATGGCTCACCAAGGCTTTGATCGGTAGCCGGTCTGAGAGGATGGCCGGCCACACTGGAACTGAGACACGGTCCAGACTCCTACGGGAGGCAGCAGTGGGGAATCTTGCGCAATGGGCGAAAGCCTGACGCAGCGACGCCGCGTGGGGGATGAAGCTT…
JN178774.1.1501	0.00506003	Proteobacteria	Alphaproteobacteria	Rhodospirillales	DA111	NA	MDM	AGAGTTTGATCCTGGCTCAGAACGAACGCTGGCGGCATGCTTAACACATGCAAGTCGAACGCGAGGGGCTTCGGCCCCTTGAGTGGCGCACGGGTGAGTAGCGCGTGGGAACCTGCCCTCTTGTGGGGGATAACCGAGGGAAACCTCGGCTAATACCGCATAAGCCGGCCGTCTCGAGAGGGATGGCCGGGAAAGATTTATCGCGAGAGGAGGGGCCCGCGTCGGATTAGCTTGTTGGTGGGGTAACGGCCTACCAAGGCGATGATCCGTAGCTGGTCTGAGAGGATGATCAGCCACACTGGGACTGAGACACGGCCCAGACTCCTACGGGAGGCAGCAGTGGGGAATATTGGACAATGGGCGCAAGCCTGATCCAGCAATGCCGCGTGAGTGAGGAAG…
DQ404823.1.1537	0.00474719	Verrucomicrobia	Opitutae	Opitutales	Opitutaceae	Opitutus	Known	AGAGTTTGATCCTGGCTCAGAATGAACGCTGGCGGCGTGGTTAAGACATGCAAGTCGAACGGGACTTCCTGAAGGGCAACCGGATGGAAGTTCAGTGGCGAACGGGTGCGTAACACGTGAACAATCTACCTCGAAGTGGGGAATAGCTCGGCGAAAGCCGAATTAATACCGCATGTGGTTGGTTCCCGCATGGGAGTCACACTAAAGTCAGGGACCGCAAGGCCTGACGCTTTGAGAGGAGTTCGCGGCCTATCAGCTAGTTGGCGAGGTAACGGCTCACCAAGGCTAAGACGGGTAGCTGGTCTGAGAGGATGATCAGCCACACTGGAACTGAGACACGGTCCAGACACCTACGGGTGGCAGCAGTTTCGAATCATTCACAATGGGCGAAAGCCTGAT…
KR491951.1.1350	0.00464234	Proteobacteria	Alphaproteobacteria	Rhizobiales	Bradyrhizobiaceae	Bradyrhizobium	Known	ACATGCTAGTCGAGCGGGCATAGCAATATGTCAGCGGCAGACGGGTGAGTAACGCGTGGGAACGTACCTTTTGGTTCGGAACAACTGAGGGAAACTTCAGCTAATACCGGATAAGCCCTTACGGGGAAAGATTTATCGCCGAAAGATCGGCCCGCGTCTGATTAGCTAGTTGGTGAGGTAATGGCTCACCAAGGCGACGATCAGTAGCTGGTCTGAGAGGATGATCAGCCACATTGGGACTGAGACACGGCCCAAACTCCTACGGGAGGCAGCAGTGGGGAATATTGGACAATGGGCGCAAGCCTGATCCAGCCATGCCGCGTGAGTGATGAAGGCCCTAGGGTTGTAAAGCTCTTTTGTGCGGGAAGATAATGACGGTACCGCAAGAATAAGCCCCGG…
GQ264512.1.1432	0.00462568	Proteobacteria	Alphaproteobacteria	Caulobacterales	Caulobacteraceae	Phenylobacterium	Known	AGCGAACGCTGGCGGCAGGCCTAATACATGCAAGTCGAACGGCTTCTTCGGAAGCAGCGGCGGACGGGTGAGTAACGCGTGGGAATGTGCCCTTTGGTACGGAACAACTGAGGGAAACTTCAGCTAATACCGTATGTGCCCTTCGGGGGAAAGATTTATCGCCATTGGAGCAGCCCGCGTTGGATTAGCTAGTTGGTAGGGTAAAAGCCTACCAAGGCGACGATCCATAGCTGGTCTGAGAGGATGACCAGCCACACTGGGACTGAGACACGGCCCAGACTCCTACGGGAGGCAGCAGTAGGGAATCTTGCGCAATGGGCGAAAGCCTGACGCAGCCATGCCGCGTGAATGATGAAGGTCTTAGGATTGTAAAATTCTTTCACCGGGGACGATAATGAC…
GU172196.1.1482	0.00457037	Acidobacteria	Acidobacteria	Acidobacteriales	Acidobacteriaceae (Subgroup 1)	NA	MDM	AGAGTTTGATCATGGCTCAGAATCAACGCTGGCGGCGTGCCTAACACATGCAAGTCGAACGAGAAAGTGGAGCAATCCATGAGTAAAGTGGCGACCGGGTGAGTAACACGTGACTAACCTGCCTTCGAGTGGGGGATAACCTCGGGAAACCGGGGCTAATACCGCATAATGCCTTTGGGTTAAAGGAGCAATTCGCTTGAAGAGGGGGTCGCGGCTGATTAGCTAGTTGGCGGGGTAACGGCCCACCAAGGCGATGATCGGTAGCCGGCCTGAGAGGGCGCACGGCCACACTGGAACTGAAACACGGTCCAGACTCCTACGGGAGGCAGCAGTGGGGAATTTTGCGCAATGGGGGAAACCCTGACGCAGCAACGCCGCGTGGAGGATGAAGTCCTTTGG…
JN023174.1.1455	0.00451975	Acidobacteria	Acidobacteria	Acidobacteriales	Acidobacteriaceae (Subgroup 1)	Granulicella	Known	GCCTAACACATGCAAGTCGAACGAGAAAGCGGGGGCAACCTCGTGAGTAAAGTGGCGTACGGGTGAGTAACACGTGGATTATCTACCTCCTAGTGGGGGATAACCCTGGGAAACCGGGGCTAATACCGCATAAGCTCGAGAGAGGAAAGCAGCAATGCGCTTGGAGAGGAGTTCGCGGCCGATTAGTTAGTTGGCGGGGTAATGGCCCACCAAGACGATGATCGGTATCCGGCCTGAGAGGGCGCACGGACACACTGGAACTGAAACACGGTCCAGACTCCTACGGGAGGCAGCAGTGGGGAATTTTGCGCAATGGGGGAAACCCTGACGCAGCAACGCCGCGTGGAGGATGAAGTATCTTGGTACGTAAACTCCTTTCGATTGGGAAGATAATGACGG…
GU983329.1.1378	0.00438543	Acidobacteria	Solibacteres	Solibacterales	Solibacteraceae (Subgroup 3)	Candidatus Solibacter	Known	CGGCGCGCCTAACACATGCAAGTCGAACGAGAAAGTGGAGCAATCCATGAGTAAAGTGGCGTACGGGTGAGTAACACGTGGGTAATCTACCTTTTAGTGGGGAATAACGATGGGAAACCGTCGCTAATACCGCATAATCCCGAGAGGGGAAAGCAGCAATGCGCTGAAAGAGGAGCCCGCGGCCGATTAGCTAGTTGGTGAGGTAAAAGCCCACCAAGGCAGAGATCGGTAGCCGGCCTGAGAGGGCACACGGCCACACTGGCACTGAAACACGGGCCAGACTCCTACGGGAGGCAGCAGTGGGGAATCTTGCACAATGGGGGAAACCCTGATGCAGCGACGCCGCGTGAGCGATGAAGCCCTTCGGGGTGTAAAGCTCTTTCGGCAGGGAAGATTATG…
JX222567.1.1443	0.00435367	Proteobacteria	Alphaproteobacteria	Caulobacterales	Caulobacteraceae	Phenylobacterium	Known	GAGTTTGATCCTGGCTCAGAGCGAACGCTGGCGGCAGGCCTAACACATGCAAGTCGAACGGCTCTTCGGAGCAGTGGCGGACGGGTGAGTAACGCGTGGGAACGTGCCCTTTGGTTCGGAGCAACACAGGGAAACTTGTGCTAATACCGGATGTGCCCTTCGGGGGAAAGATTTATCGCCATTGGAGCGGCCCGCGTTAGATTAGCTAGTTGGTGGGGTAAAGGCCTACCAAGGCAACGATCTATAGCTGGTCTGAGAGGATGATCAGCCACACTGGGACTGAGACACGGCCCAGACTCCTACGGGAGGCAGCAGTAGGGAATCTTGCGCAATGGGCGAAAGCCTGACGCAGCCATGCCGCGTGAATGATGAAGGTCTTAGGATTGTAAAATTCTTTCA…
JN023480.1.1446	0.00432337	Acidobacteria	Solibacteres	Solibacterales	Solibacteraceae (Subgroup 3)	Bryobacter	Known	GCCTAACACATGCAAGTCGAACGAGAAAGCCCGCAAGGGTGAGTACAGTGGCGTACGGGTGAGTAACACGTGGATGATCTACCTCTAGATGGGGAATAACTCTGGGAAACCGGAGCTAATACCGCATAATGCCGAGAGGCCAAAGGAGCAATTCGTCTGGAGAGGAGTCCGCGGCCGATTAGCTAGTTGGCGGGGTAAAGGCCCACCAAGGCGATGATCGGTAGCCGGCCTGAGAGGGCACACGGCCACACTGGCACTGAAACACGGGCCAGACTCCTACGGGAGGCAGCAGTGGGGAATCTTGCACAATGGGGGCAACCCTGATGCAGCGACGCCGCGTGAACGATGAAGCCCTTCGGGGTGTAAAGTTCTTTCGGCAGGAACGATAATGACGGTACC…
FR687420.1.1445	0.00431923	Proteobacteria	Alphaproteobacteria	Rhizobiales	KF-JG30-B3	NA	MDM	AGAGTTTGATCCTGGCTCAGAACGAACGCTGGCGGCAGGCTTAACACATGCAAGTCGAGCGCCCAGCGATGGGAGCGGCGCACGGGTGAGTAACACGTGGGAACGTGCCCTATGGTTCGGAATAACTCAGGGAAACTTGAGCTAATACCGGATAAGCCCTAACGGGGAAAGATTTATCGCCATTGGAGCGGCCCGCGTACGATTAGCTAGTTGGTGAGGTAATGGCTCACCAAGGCTCCGATCGTTAGCTGGTCTGAGAGGACGACCAGCCACACTGGGACTGAGACACGGCCCAGACTCCTACGGGAGGCAGCAGTGGGGAATCTTGGACAATGGGGGAAACCCTGATCCAGCCATGCCGCGTGAGTGATGAAGGCCCTAGGGTTGTAAAACTCTTTC…
HM262887.1.1357	0.00429871	Bacteroidetes	Sphingobacteriia	Sphingobacteriales	Chitinophagaceae	NA	MDM	GATGAACGCTAGCGGCAGGCTTAACACATGCAAGTCGAGGGGCAGCGCGGGTAGCAATACCTGGCGGCGACCGGCAAACGGGTGCGGAACACGTACACAATCTACCTTGATCTGGGGCATAGCCCGGAGAAATCCGGATTAACTCCCCATAACATATATGAGTGGCATCACTTGAATATTAAAAATTTATTGGATCGAGATGAGTGTGCGTCCCATTAGCTAGTTGGTAGGGTAACGGCCTACCAAGGCAACGATGGGTAGCTGGTGTGAGAGCACGACCAGCCACACGGGCACTGAGACACGGGCCCGACTCCTACGGGAGGCAGCAGTGAGGAATATTGGTCAATGGACGCAAGTCTGAACCAGCCATGCCGCGTGAAGGATGAAGGCCTTCTGGGT…
GQ181054.1.1441	0.00421678	Proteobacteria	Betaproteobacteria	Burkholderiales	Burkholderiaceae	Burkholderia-Paraburkholderia	Known	GATNNNNAAATTTTTTTNNGNGNCNCCTTANATGCAAGTCGAACGGCAGCACGGGGGCAACCCTGGTGGCGAGTGGCGAACGGGTGAGTAATACATCGGAACGTGTCCTGTAGTGGGGGATAGCCCGGCGAAAGCCGGATTAATACCGCATACGATCTACGGAAGAAAGCGGGGGATCCTTCGGGACCTCGCGCTATAGGGGCGGCCGATGGCAGATTAGCTAGTTGGTGGGGTAAAGGCCTACCAAGGCGACGATCTGTAGCTGGTCTGAGAGGACGACCAGCCACACTGGGACTGAGACACGGCCCAGACTCCTACGGGAGGCAGCAGTGGGGAATTTTGGACAATGGGGGAAACCCTGATCCAGCAATGCCGCGTGTGTGAAGAAGGCCTTCGGGT…
HM061947.1.1403	0.0042101	Acidobacteria	Solibacteres	Solibacterales	Solibacteraceae (Subgroup 3)	Candidatus Solibacter	Known	AACGCTGGCGGCGCGCCTAACACATGCAAGTCGAACGAGAAAGTGGAGCAATCCATGAGTACAGTGGCGTACGGGTGAGTAACACGTGGGTAATCTACCTTTTAGTGGGGAATAACCAGGGGAAACTCTGGCTAATACCGCATAAGCCTGAGAAGGGAAAGCAGCAATGCGCTGAAAGAGGAGCCCGCGGCCGATTAGCTAGTTGGTGGGGTAAGAGCCCACCAAGGCAGAGATCGGTAGCCGGCCTGAGAGGGCACACGGCCACACTGGCACTGAAACACGGGCCAGACTCCTACGGGAGGCAGCAGTGGGGAATCTTGCACAATGGGGGAAACCCTGATGCAGCGACGCCGCGTGAGCGATGAAGCCCTTCGGGGTGTAAAGCTCTTTCGTCAGGGA…
AY963434.1.1408	0.00420084	Proteobacteria	Alphaproteobacteria	Rhizobiales	Xanthobacteraceae	Variibacter	Known	AGCGAACGCTGGCGGCAGGCTTAACACATGCAAGTCGAGCGCTCGTAGCAATACGGGAGCGGCAGACGGGAGAGTAACACGTGGGAACATACCCTTCGGTTCGGAATAACCCAGGGAAACTTGGGCTAATACCGGATACGTCCGTAAGGAGAAAGATTTATTGCCGAGGGATCGGCCCGCGTCCGATTAGCTTGTTGGTGGGGTAATGGCCCACCAAGGCGACGATCGGTAGCTGGTCTGAGAGGATGATCAGCCTCACTGGGACTGAGACACGGCCCAGACTCCTACGGGAGGCAGCAGTGGGGAATATTGGACAATGGGCGCAAGCCTGATCCAGCCATGCCGCGTGGGTGATGAAGGCCTTAGGGTTGTAAAGCCCTTTCGGCGGGGAAGATAATG…
HM459614.1.1496	0.00321304	Bacteroidetes	Sphingobacteriia	Sphingobacteriales	Chitinophagaceae	NA	MDM	GATGAACGCTAGCGGCAGGCTTAATACATGCAAGTTTACGTGGGGCAGCAGGGGTAGCAATACCCGCTGGCGACCGGCAAACGGGTGCGGAACACGTGCGCAACCTTCCTTTAACTGGAGAATAGCCCCTCATCGAAAGAGGGATTAATACTCCGTAACATATTGATAAGGCATCTTATTAATATTATAGCTCCGGCGGTTAAAGATGGGCGTGCGCCTGATTAGAAGATAGTTGGCGGGGTAACGGCCCACCAAGTCTGCGATCAGTAACTGGTGTGAGAGCACGACCAGTCACACGGGCACTGAGACACGGGCCCATCGACTCCTACGGGAGGCAGCAGTAAGGAATATTGGTCAATGGACGCAAGTCTGAACCAGCCATGCCGCGTGGAGGATTAA…
FR853451.1.1447	0.00303427	Proteobacteria	Alphaproteobacteria	Caulobacterales	Caulobacteraceae	Brevundimonas	Known	GAGTTTGATCATGGCTCAGAGCGAACGCTGGCGGCAGGCCTAATACATGCAAGTCGAACGGCTCTTCGGAGCAGTGGCGGACGGGTGAGTAACGCGTGGGAACGTGCCCTTTGGTTCGGAACAACACAGGGAAACTTGTGCTAATACCGAATGTGCCCTTCGGGGGAAAGATTTATCGCCATTGGAGCGGCCCGCGTTGGATTAGCTAGTTGGTGGGGTAAAGGCCCACCAAGGCTACGATCCATAGCTGGTCTGAGAGGATGATCAGCCACACTGGGACTGAGACACGGCCCAGACTCCTACGGGAGGCAGCAGTAGGGAATCTTGCGCAATGGGCGAAAGCCTGACGCAGCCATGCCGCGTGAATGATGAAGGTCTTAGGATTGTAAAATTCTTTCA…
DQ450725.1.1358	0.00288993	Chloroflexi	KD4-96	NA	NA	NA	MDM	AGAGTTTGATCCTGGCTCAGGATAAACGCTGGCGGCGTGCATGAGACATGCAAGTCAAACGGACGATCAGGGCTTGCTCTGGTCGTTAGTGGCGGACGGCTGAGTAACGCGTGGGTGACCTGCCCCGAAGTGGGGAATAACTGCCCGAAAGGGTGGCTAATACCGCATGTGGTGGTGCATTCATTTGCACCAGTAAAGCCGCAAGGCGCTTCGGGAGGGGCCTGCGTCCGATTAGCTCGTTGGTGGGGTAACGGCTCACCAAGGCGACGATCGGTAGGTGGTCTGAGAGGACGATCACCCAGACTGGGACTGAGACACGGCCCAGACTCCTACGGGAGGCAGCAGTCGGGAATTTTGCTCAATGGACGAAAGTCTGAAGCAGCAACGCCGCGTGAGGGA…
HQ597813.1.1472	0.00267859	Acidobacteria	Acidobacteria	Acidobacteriales	Acidobacteriaceae (Subgroup 1)	NA	MDM	GATCCTGGCTCAGAATCAACGCTGGCGGCGTGCCTAACACATGCAAGTCGAACGAGAAAGGGGAGCAATCCCTGAGTAAAGTGGCGACCGGGTGAGTAACACGTGACCAACCTACCCTAGAGTGGGGGATAACTCCGGGAAACCGGGGCTAATACCGCATAACATCTTTGGAATGCAAATTCCGTTGATCAAAGGAGAAATCCGCTTTTGGAGGGGGTCGCGGCTGATTAGCTAGTTGGCGGGGTAATGGCCCACCAAGGCGAAGATCGGTATCCGGCCTGAGAGGGCGCACGGACACACTGGAACTGAAACACGGTCCAGACTCCTACGGGAGGCAGCAGTGGGGAATTTTGCGCAATGGGGGAAACCCTGACGCAGCAACGCCGCGTGGAGGATGAA…
FJ466186.1.1385	0.00261809	Verrucomicrobia	OPB35 soil group	NA	NA	NA	MDM	TGCAAGTCGAACGCTGATTTCAAGGTAGCAATATTTTGGAGTCGGAGTGGCGCAAGGGTGCGTAACACGTGGGCAATCTGCCGTGAAGCCTGGAATAACTCGCTGAAAGGCGAGCTAATACCGGATGTGAACGCAAGTTCAAAGCTGGGGACCGCAAGGCCTGGCACTTTACGATGAGCCCGCGGCCTATCAGCTAGTTGGTGAGGTAACGGCCCACCAAGGCTAAGACGGGTAGCTGGTCTGAGAGGACGACCAGCCACACTGGAACTGAGACACGGTCCAGACACCTACGGGTGGCAGCAGTCGAGAATTTTTCTCAATGGGCGAAAGCCTGAAGGAGCGACGCCGCGTGGGGGATGAATGGCTTCGGCCCGTAAACCCCTGTCATTTGCGAACAAA…
EF018141.1.1356	0.00256818	Chloroflexi	JG37-AG-4	NA	NA	NA	MDM	GAGTTTGATCCTGGCTCAGGACGAACGCTTGCGGCGTGCCTAATGTATGCAAGTCGAGCGAGCGAGGAGACTTCGGTCTCCAAGCGAGCGGCGAACGGTTGAGTAACACGTAGGCAACCTGCCCCGAAGTCGGGAATAACGCCTCGAAAGAGGCGCTAATACCGGATGTGGACCCGCCTCGCATGAGGGGGTGTCTAAAGGAGTAATCCGCTTCGGGATGGGCCTGCGGCCTATCAGCTTGTTGGTGGGGTAACGGCCTACCAAGGCTCCGACGGGTAGCTGGTCTGAGAGGATGGTCAGCCAGACTGGGACCGAGACACGGCCCCGACTCCTACGGGAGGCAGCAGTGAGGAATCTTCCGCAATGGGCGAAAGCCTGACGGAGCGACGCCGCGTGTGC…
FN870288.1.1469	0.00242448	Acidobacteria	Solibacteres	Solibacterales	Solibacteraceae (Subgroup 3)	Candidatus Solibacter	Known	AGAGTTTGATCCTGGCTCAGAATCAACGCTGGCGGCGCGCCTAACACATGCAAGTCGAACGAGAAAGCCGGGGCAACCTGGTGAGTACAGTGGCGTACGGGTGAGTAACACGTGGATGATCTACCTCTTAGTGAGGAATAACCCTGGGAAACCGGGGCTAATACCACATAAGCTCGAGAGAGGAAAGCAGCAATGCGCTGAGAGAGGAGTCCGCGGCCGATTAGCTGGTTGGCAGGGTAAAAGCCTACCAAGGCGAAGATCGGTAGCCGGCCTGAGAGGGCACACGGCCACACTGGCACTGAAACACGGGCCAGACTCCTACGGGAGGCAGCAGTGGGGAATCTTGCACAATGGGGGAAACCCTGATGCAGCGACGCCGCGTGAGCGATGAAGCCCTTC…
DQ450701.1.1278	0.00222423	Acidobacteria	Acidobacteria	Acidobacteriales	Acidobacteriaceae (Subgroup 1)	NA	MDM	GCTGGCGGCGTGCCTAACACATGCAAGTCGAACGAGAAAGTGGAGCATCCATGAGTAAAGTGGCGACCGGGTGAGTAACACGTGACTACCTACCCTTGAGTGGGGGATAACCTCGGGAAACCGAGGCTAATACCGCATAATATCGAAAGATCAAAGGAGTAATCCGCTTTTGGAGGGGGTCGCGGCTGATTAGCTAGTTGGTAGGGTAATGGCCTACCAAGGCGAAGATCGGTATCCGGCCTGAGAGGGCGCACGGACACACTGGAACTGAAACACGGTCCAGACTCCTACGGGAGGCAGCAGTGGGGAATTTTGCGCAATGGGGGAAACCCTGACGCAGCAACGCCGCGTGGAGGATGAAGCCCCTTGGGGTGTAAACTCCTTTCGACCGGGAAAATT…
EF018176.1.1350	0.00220208	Acidobacteria	Acidobacteria	Acidobacteriales	Acidobacteriaceae (Subgroup 1)	NA	MDM	GAGTTTGATCCTGGCTCAGAATCAACGCTGGCGGCGTGCCTAACACATGCAAGTCGAACGAGAAAGTGGAGCAATCCATGAGTACAGTGGCGTACGGGTGAGTAACACGTGACTACCTACCCTCGAGTGGGGAATAACCTCGGGAAACCGGGGCTAATACCGCATAATGTCTTCGGACCAAATGCGTAAGCAGCTTGAGGAGGGGGTCGCGGCCGATTAGCTAGTTGGTGAGGTAATGGCCCACCAAGGCAATGATCGGTAGCCGGCCTGAGAGGGCGCACGGCCACACTGGAACTGAAACACGGTCCAGACTCCTACGGGAGGCAGCAGTGGGGAATTTTGCGCAATGGGGGAAACCCTGACGCAGCAACGCCGCGTGGAGGATGAAGCCCCTTGGGG…
JN023674.1.1449	0.00204857	Acidobacteria	Solibacteres	Solibacterales	Solibacteraceae (Subgroup 3)	Candidatus Solibacter	Known	GCCTAACACATGCAAGTCGAGCGCGAAAAGTTTTCGGACTTAGTAAAGCGGCGGACGGGTGAGTAACGCGTGGGAATCTGCCTGGTAGTGGGGGACAACAGTCGGAAACGACTGCTAATACCGCATAAGCCTGAGAAGGGAAAGTCGAAAGACGCTGAGAGAGGAGCCCGCGGCCGATTAGCTAGTTGGTGAGGTAAGAGCCCACCAAGGCAGAGATCGGTAGCCGGCCTGAGAGGGCACACGGCCACACTGGCACTGAAACACGGGCCAGACTCCTACGGGAGGCAGCAGTGGGGAATCTTGCACAATGGGGGCAACCCTGATGCAGCGACGCCGCGTGAGCGATGAAGCCCTTCGGGGTGTAAAGCTCTTTCGGCAGGGAAGATAGTGACGGTACCT…
FQ659408.1.1320	0.00185772	Acidobacteria	Solibacteres	Solibacterales	Solibacteraceae (Subgroup 3)	Candidatus Solibacter	Known	GAATCAACGCTGGCGGCGCGCCTAACACATGCAAGTCGAGCGAGAAAGGGGGGCGACTCCTGAGTAAAGCGGCGTACGGGTGAGTAACACGTGGATCATCTACCTCTTAGTGGGGAATAACCCTGGGAAACCGGGGCTAATACCGCATAAGCCTGAGAAGGGAAAGCAGCAATGCGCTGGGAGAGGAGTCCGCGGCCGATTAGCTAGTTGGCGGGGCAACGGCCCACCAAGGCAAAGATCGGTAGCCGGCCTGAGAGGGCACACGGCCACACTGGCACTGAAACACGGGCCGGACTCCTACGGGAGGCAGCAGTGGGGAATCTTGCACAATGGGGGAAACCCTGATGCAGCGACGCCGCGTGAGCGATGAAGCCCTTCGGGGTGTAAAGCTCTTTCGGC…
AJ867913.1.1477	0.00151801	Gemmatimonadetes	Gemmatimonadetes	Gemmatimonadales	Gemmatimonadaceae	NA	MDM	AGAACGCTGGCGGCGTGCTTAACACATGCAAGTCACGGGGGCCCGCAAGGGTAACCGGCGAACGGGTGCGTAACACGTGAGCAATCTGCCGATGTCTGGGGGATAGCCGGCCCAACGGCCGGGTAATACCGCATACGATCGCCTGGGGGAGTCCCTGGGCGATGAAACCTCCGGGGGACATCGAGGAGCTCGCGCCCTATCAGCTAGTTGGTGAGGTAATGGCTCACCAAGGCTACGACGGGTAGCTGGTCTGAGAGGATGGCCAGCCACATTGGGACTGCGACACGGCCCAGACTCCTACGGGAGGCAGCAGTGGGGAATATTGCGCAATGGACGAAAGTCTGACGCAGCGACGCCGCGTGTGGGATGAAGCCTTTCGGGGTGTAAACCACTGTTGCC…
AB240376.1.1514	0.00137217	Acidobacteria	Holophagae	Subgroup 7	NA	NA	MDM	AGAGTTTGATCCTGGCTCAGAGTGAACGCTGGCGGCGTGCCTAACACATGCAAGTCGTGCGCGAAAGGGTAGCAATACCTGAGTAAAGCGGCGAACGGGTGAGTAACACGTGGTTAACCTGCCGGAATGTGGGGGATACCCCGGGGAAACTCGGGACAATACCGCATATGGTCTCTTGGGCGTGGGCCCGGGAGAGCAAAGCCGGGGATCGCAAGACCTGGCGCATTCCGAGGGGACCGCGGCCGATTAGCTAGTTGGCGGGGTAATGGCCCACCAAGGCGACGATCGGTAGCCGGCCTGAGAGGGTGATCGGCCACACCGGAACTGAGACACGGTCCGGACTCCTACGGGAGGCAGCAGTGGGGAATTTTGCGCAATGGGCGAAAGCCTGACGCAGCA…
FJ936955.1.1446	0.00136299	Proteobacteria	Alphaproteobacteria	Rhizobiales	Xanthobacteraceae	Pseudolabrys	Known	AGAGTTTGATCATGGCTCAGAACGAACGCTGGCGGCAGGCCTAACACATGCAAGTCGAACGCGTCCTTCGGGACGAGTGGCAGACGGGTGAGTAACGCGTGGGAACGTGCCCTTTGGTTCGGAACAACTCCGGGAAACTTGAGCTAATACCGGATACGCCCTAACGGGGAAAGATTTATCGCCGAAGGAACGGCCCGCGTCGGATTAGCTAGTTGGTGAGGTAATGGCTCACCAAGGCGACGATCCGTAGCTGGTCTGAGAGGATGGCCAGCCTCACTGGGACTGAGACACGGCCCAGACTCCTACGAGAGGCAGCAGTGGGGAATATTGGACAATGGGCGCAAGCCTGATCCAGCCATGCCGCGTGGGTGATGAAGGCCCTAGGGTTGTAAAGCCCTT…
GU731304.1.1393	0.00130525	Acidobacteria	Subgroup 2	NA	NA	NA	MDM	AGAGTTTGATCCTGGCTCAGAACGAACGCTGGCGGCGTGGATAAGACATGCAAGTCGAACGGAATTCAAACCGTAGCAATATGGGATGAGTTTAGTGGCGAATGGGTGCGTAACACGTGGGCAATCTGCCGGAAAGTGGGGGATAACTCGTCGAAAGGCGAACTAATACCGCATGTGGCCAAGTAGGACATCCTGCTGAAGCCAAAGTTGGGGCAACCTAACGCTTTCTGATGAGCCCGCGGCCTATCAGCTTGTTGGTGAGGTAACGGCTCACCAAGGCTATGACGGGTAGCTGGTCTGAGAGGACGACCAGCCACACTGGAACTGAGACACGGTCCAGACTCCTACGGGAGGCAGCAGTGGGGAATATTGCGCAATGGGCGAAAGCCTGACGCAGCG…
HG529102.1.1250	0.00120276	Proteobacteria	Deltaproteobacteria	Myxococcales	Polyangiaceae	Sorangium	Known	GTAATCTTCCCTTTGGCGGGGGATAACCTTCCGAAAGGAGGGCTAATACCGCATAAGACCACGACTCCGAAAGGAGACGCGGTTAAAGCAGGCCTCTATACATAAGCTTGCTCCAAAGGATGAGCCCGCGGCCCATCAGCTAGTTGGTAGGGTAACGGCCTACCAAGGCAAAGACGGGTAGCTGGTCTGAGAGGATGATCAGCCACACTGGAACTGAGACACGGTCCAGACTCCTACGGGAGGCAGCAGTGGGGAATCTTGCGCAATGGACGAAAGTCTGACGCAGCGACGCCGCGTGGGTGATGAAGGCCTTCGGGTTGTAAAGCCCTGTGGGGAGGGACGAATAAGTAGAAGCTAACACCTTCTATGATGACGGTACCTCCTTAGCAAGCACCGGCT…
[truncated: 13 more rows]
